# Supplementary material for: Crystal structure of (1S,2R,4S)-1-[(morpholin-4-yl)meth­yl]-4-(prop-1-en-2-yl)cyclo­hexane-1,2-diol
Source: Acta Crystallogr E Crystallogr Commun. 2015 Jan 1;71(Pt 1):79–81. doi: 10.1107/S2056989014027169 (PMC4331882; doi:10.1107/S2056989014027169)
Supplement: Supplementary file 1 [file e-71-00079-sup1.cif]

##############################################################################
#                                                                            #
# This CIF contains the data in a paper accepted for publication in          #
# Acta Crystallographica Section E. It conforms to the requirements of       #
# Notes for Authors for Acta Crystallographica Section E, and has been       #
# peer reviewed under the auspices of the IUCr Commission on Journals.       #
#                                                                            #
# Full details of the Crystallographic Information File format               #
# are given in the paper "The Crystallographic Information File (CIF):       #
# a New Standard Archive File for Crystallography" by S. R. Hall, F. H.      #
# Allen and I. D. Brown [Acta Cryst. (1991), A47, 655-685].                  #
#                                                                            #
# The current version of the core CIF dictionary is obtainable from          #
# ftp://ftp.iucr.org/pub/cif_core.dic.                                       #
#                                                                            #
# Software is freely available for graphical display of the structure(s)     #
# in this CIF. For information consult the CIF software page                 #
# http://www.iucr.org/resources/cif/software.                                #
#                                                                            #
# This file may be used for bona fide research purposes within the           #
# scientific community so long as proper attribution is given to the journal # 
# article from which it was obtained.                                        #
#                                                                            #
##############################################################################
data_I
_database_code_depnum_ccdc_archive 'CCDC 1038806'
_audit_creation_method     SHELXL-2014
_journal_date_recd_electronic     2014-11-27
_journal_date_accepted     2014-12-11
_journal_name_full     'Acta Crystallographica, Section E'
_journal_year     2015
_journal_volume     71
_journal_issue      1
_journal_page_first     79
_journal_page_last     81
_journal_paper_category     GO
_journal_paper_doi     10.1107/S2056989014027169
_journal_coeditor_code     RZ5144
_publ_contact_author_name     'Larbi El Firdoussi'
_publ_contact_author_address
;
Laboratoire de chimie de Coordination et de Catalyse
D\'epartement de Chimie, Facult\'e des Sciences Semlalia,
BP 2390, 40001 Marrakech, Morocco
;
_publ_contact_author_email     elfirdoussi@uca.ma
_publ_contact_author_fax     '+212 524 43 74 08'
_publ_contact_author_phone     '+212 524 43 46 49'
_publ_section_title
;\
Crystal structure of
(1<i>S</i>,2<i>R</i>,4<i>S</i>)-1-[(morpholin-4-yl)methyl]-4-(prop-1-en-2-yl)\
cyclohexane-1,2-diol
;
loop_
    _publ_author_name
    _publ_author_address
    'Outouch, Rachid'
;
Laboratoire de Chimie de Coordination et de Catalyse, D\'epartement de Chimie,
Facult\'e des Sciences Semlalia, BP 2390, 40001 Marrakech, Morocco
;
    'Oubaassine, Saadia'
;
Laboratoire de Chimie de Coordination et de Catalyse, D\'epartement de Chimie,
Facult\'e des Sciences Semlalia, BP 2390, 40001 Marrakech, Morocco
;
    'Ait Ali, Mustapha'
;
Laboratoire de Chimie de Coordination et de Catalyse, D\'epartement de Chimie,
Facult\'e des Sciences Semlalia, BP 2390, 40001 Marrakech, Morocco
;
    'El Firdoussi, Larbi'
;
Laboratoire de Chimie de Coordination et de Catalyse, D\'epartement de Chimie,
Facult\'e des Sciences Semlalia, BP 2390, 40001 Marrakech, Morocco
;
    'Spannenberg, Anke'
;
Leibniz-Institut f\"ur Katalyse e. V. an der Universit\"at Rostock
Albert-Einstein-Strasse 29a
18059 Rostock
Germany
;
_publ_section_synopsis
;
Besides intramolecular O---H...N hydrogen bonds, the crystal structure displays
intermolecular O---H...O and C---H...O hydrogen bonds linking the molecules
into undulating layers parallel to the (\=101) plane.
;
_chemical_name_systematic
;\
(1<i>S</i>,2<i>R</i>,4<i>S</i>)-1-[(Morpholin-4-yl)methyl]-\
4-(prop-1-en-2-yl)cyclohexane-1,2-diol
;
_chemical_name_common     ?
_chemical_formula_moiety     'C14 H25 N O3'
_chemical_formula_sum     'C14 H25 N O3'
_chemical_formula_iupac     'C14 H25 N O3'
_chemical_formula_weight     255.35
_chemical_melting_point     ?
_shelx_space_group_comment
;
The symmetry employed for this shelxl refinement is uniquely defined
by the following loop, which should always be used as a source of
symmetry information in preference to the above space-group names.
They are only intended as comments.
;
_space_group_crystal_system     monoclinic
_space_group_name_H-M_alt     'P 21'
_space_group_name_Hall     'P 2yb'
loop_
    _space_group_symop_operation_xyz
    'x, y, z'
    '-x, y+1/2, -z'
_cell_length_a     6.33000(10)
_cell_length_b     22.0241(5)
_cell_length_c     10.1179(2)
_cell_angle_alpha     90
_cell_angle_beta     95.2083(12)
_cell_angle_gamma     90
_cell_volume     1404.74(5)
_cell_formula_units_Z     4
_cell_measurement_reflns_used     9947
_cell_measurement_theta_min     2.74
_cell_measurement_theta_max     28.80
_cell_measurement_temperature     150(2)
_exptl_crystal_description     prism
_exptl_crystal_colour     colourless
_exptl_crystal_size_max     0.440
_exptl_crystal_size_mid     0.420
_exptl_crystal_size_min     0.284
_exptl_crystal_density_diffrn     1.207
_exptl_crystal_density_meas     ?
_exptl_crystal_density_method     ?
_exptl_crystal_F_000     560
_exptl_absorpt_coefficient_mu     0.084
_exptl_absorpt_correction_type     multi-scan
_exptl_absorpt_process_details
;
(SADABS; Bruker, 2008)
;
_exptl_absorpt_correction_T_min     0.92
_exptl_absorpt_correction_T_max     0.98
_exptl_special_details     ?
_diffrn_ambient_temperature     150(2)
_diffrn_radiation_type     MoK\a
_diffrn_radiation_wavelength     0.71073
_diffrn_radiation_source     'fine-focus sealed tube'
_diffrn_radiation_monochromator     'curved graphite'
_diffrn_measurement_device_type     'Bruker Kappa APEXII DUO'
_diffrn_measurement_method     '\f and \w scans'
_diffrn_detector_area_resol_mean     8.3333
_diffrn_reflns_number     42775
_diffrn_reflns_av_R_equivalents     0.0269
_diffrn_reflns_theta_min     1.849
_diffrn_reflns_theta_max     27.997
_diffrn_reflns_theta_full     25.242
_diffrn_measured_fraction_theta_max     0.999
_diffrn_measured_fraction_theta_full     0.999
_diffrn_reflns_limit_h_min     -8
_diffrn_reflns_limit_h_max     7
_diffrn_reflns_limit_k_min     -29
_diffrn_reflns_limit_k_max     29
_diffrn_reflns_limit_l_min     -13
_diffrn_reflns_limit_l_max     13
_refine_special_details     ?
_reflns_number_total     6792
_reflns_number_gt     6514
_reflns_threshold_expression     I>2\s(I)
_refine_ls_structure_factor_coef     Fsqd
_refine_ls_matrix_type     full
_refine_ls_R_factor_all     0.0326
_refine_ls_R_factor_gt     0.0310
_refine_ls_wR_factor_gt     0.0810
_refine_ls_wR_factor_ref     0.0823
_refine_ls_goodness_of_fit_ref     1.055
_refine_ls_restrained_S_all     1.055
_refine_ls_number_reflns     6792
_refine_ls_number_parameters     343
_refine_ls_number_restraints     1
_refine_ls_hydrogen_treatment     mixed
_refine_ls_weighting_scheme     calc
_refine_ls_weighting_details
              'w=1/[\s^2^(Fo^2^)+(0.0479P)^2^+0.1776P] where P=(Fo^2^+2Fc^2^)/3'
_atom_sites_solution_hydrogens     mixed
_atom_sites_solution_primary     ?
_atom_sites_solution_secondary     ?
_refine_ls_shift/su_max     0.000
_refine_ls_shift/su_mean     0.000
_refine_diff_density_max     0.238
_refine_diff_density_min     -0.154
_refine_ls_extinction_method     none
_refine_ls_extinction_coef     .
_refine_ls_abs_structure_details
;
Flack <i>x</i> determined using 3097 quotients
[(<i>I</i>^+^)-(<i>I</i>^-^)]/[(<i>I</i>^+^)+(<i>I</i>^-^)]
(Parsons <i>et al.</i>, 2013)
;
_refine_ls_abs_structure_Flack     0.21(19)
loop_
    _atom_type_symbol
    _atom_type_description
    _atom_type_scat_dispersion_real
    _atom_type_scat_dispersion_imag
    _atom_type_scat_source
    'C' 'C' 0.0033 0.0016
                         'International Tables Vol C Tables 4.2.6.8 and 6.1.1.4'
    'H' 'H' 0.0000 0.0000
                         'International Tables Vol C Tables 4.2.6.8 and 6.1.1.4'
    'N' 'N' 0.0061 0.0033
                         'International Tables Vol C Tables 4.2.6.8 and 6.1.1.4'
    'O' 'O' 0.0106 0.0060
                         'International Tables Vol C Tables 4.2.6.8 and 6.1.1.4'
_computing_data_collection
;
APEX2 (Bruker, 2011)
;
_computing_cell_refinement
;
SAINT (Bruker, 2009)
;
_computing_data_reduction
;
SAINT (Bruker, 2009)
;
_computing_structure_solution
;
SHELXS97 (Sheldrick, 2008)
;
_computing_structure_refinement
;
SHELXL2014 (Sheldrick, 2008)
;
_computing_molecular_graphics
;
SHELXTL (Sheldrick, 2008)
;
_computing_publication_material
;
SHELXTL (Sheldrick, 2008)
;
loop_
    _atom_site_type_symbol
    _atom_site_label
    _atom_site_fract_x
    _atom_site_fract_y
    _atom_site_fract_z
    _atom_site_U_iso_or_equiv
    _atom_site_adp_type
    _atom_site_calc_flag
    _atom_site_occupancy
    _atom_site_disorder_assembly
    _atom_site_disorder_group
    C C1 0.7333(2) 0.28883(8) 0.90710(15) 0.0222(3) Uani d 1 . .
    C C2 0.7379(2) 0.25014(8) 0.78061(15) 0.0212(3) Uani d 1 . .
    H H2B 0.8889 0.2453 0.7609 0.025 Uiso calc 1 . .
    C C3 0.6442(3) 0.18737(8) 0.79751(16) 0.0231(3) Uani d 1 . .
    H H3A 0.7398 0.1640 0.8616 0.028 Uiso calc 1 . .
    H H3B 0.6369 0.1658 0.7113 0.028 Uiso calc 1 . .
    C C4 0.4205(3) 0.18895(8) 0.84677(16) 0.0228(3) Uani d 1 . .
    H H4B 0.3248 0.2105 0.7780 0.027 Uiso calc 1 . .
    C C5 0.4259(3) 0.22604(8) 0.97478(17) 0.0258(3) Uani d 1 . .
    H H5B 0.2813 0.2285 1.0044 0.031 Uiso calc 1 . .
    H H5C 0.5187 0.2057 1.0454 0.031 Uiso calc 1 . .
    C C6 0.5091(3) 0.28994(8) 0.95188(17) 0.0249(3) Uani d 1 . .
    H H6A 0.5096 0.3136 1.0352 0.030 Uiso calc 1 . .
    H H6B 0.4128 0.3106 0.8835 0.030 Uiso calc 1 . .
    C C7 0.8332(3) 0.35171(8) 0.88857(18) 0.0268(4) Uani d 1 . .
    H H7A 0.8264 0.3750 0.9718 0.032 Uiso calc 1 . .
    H H7B 0.9850 0.3458 0.8756 0.032 Uiso calc 1 . .
    C C8 0.5642(3) 0.42779(8) 0.8175(2) 0.0333(4) Uani d 1 . .
    H H8A 0.6201 0.4555 0.8895 0.040 Uiso calc 1 . .
    H H8B 0.4525 0.4023 0.8517 0.040 Uiso calc 1 . .
    C C9 0.4707(3) 0.46446(8) 0.7005(2) 0.0359(4) Uani d 1 . .
    H H9A 0.4120 0.4367 0.6296 0.043 Uiso calc 1 . .
    H H9B 0.3531 0.4898 0.7280 0.043 Uiso calc 1 . .
    C C10 0.7961(3) 0.46608(8) 0.61057(19) 0.0291(4) Uani d 1 . .
    H H10A 0.9052 0.4926 0.5766 0.035 Uiso calc 1 . .
    H H10B 0.7409 0.4390 0.5374 0.035 Uiso calc 1 . .
    C C11 0.8970(3) 0.42814(8) 0.72373(18) 0.0267(3) Uani d 1 . .
    H H11A 1.0109 0.4027 0.6918 0.032 Uiso calc 1 . .
    H H11B 0.9615 0.4551 0.7946 0.032 Uiso calc 1 . .
    C C12 0.3362(3) 0.12475(8) 0.85890(19) 0.0278(3) Uani d 1 . .
    C C13 0.2009(4) 0.10122(10) 0.7415(3) 0.0477(6) Uani d 1 . .
    H H13A 0.1600 0.0592 0.7580 0.072 Uiso calc 1 . .
    H H13B 0.2808 0.1027 0.6629 0.072 Uiso calc 1 . .
    H H13C 0.0733 0.1264 0.7263 0.072 Uiso calc 1 . .
    C C14 0.3850(4) 0.08997(9) 0.9646(2) 0.0404(5) Uani d 1 . .
    H H14A 0.3336 0.0495 0.9662 0.048 Uiso calc 1 . .
    H H14B 0.4712 0.1056 1.0386 0.048 Uiso calc 1 . .
    C C15 0.1605(2) 0.29160(7) 0.44014(15) 0.0190(3) Uani d 1 . .
    C C16 -0.0367(2) 0.32633(7) 0.37967(15) 0.0188(3) Uani d 1 . .
    H H16 -0.1437 0.3279 0.4465 0.023 Uiso calc 1 . .
    C C17 0.0177(2) 0.39080(7) 0.34182(16) 0.0219(3) Uani d 1 . .
    H H17A 0.0615 0.4141 0.4235 0.026 Uiso calc 1 . .
    H H17B -0.1106 0.4104 0.2978 0.026 Uiso calc 1 . .
    C C18 0.1962(2) 0.39340(7) 0.24867(16) 0.0216(3) Uani d 1 . .
    H H18 0.1467 0.3708 0.1659 0.026 Uiso calc 1 . .
    C C19 0.3920(2) 0.36029(7) 0.31378(17) 0.0221(3) Uani d 1 . .
    H H19A 0.5057 0.3606 0.2527 0.026 Uiso calc 1 . .
    H H19B 0.4453 0.3818 0.3960 0.026 Uiso calc 1 . .
    C C20 0.3380(2) 0.29471(7) 0.34709(16) 0.0213(3) Uani d 1 . .
    H H20A 0.4662 0.2745 0.3897 0.026 Uiso calc 1 . .
    H H20B 0.2932 0.2726 0.2641 0.026 Uiso calc 1 . .
    C C21 0.1026(3) 0.22662(7) 0.48039(16) 0.0233(3) Uani d 1 . .
    H H21A 0.2351 0.2051 0.5115 0.028 Uiso calc 1 . .
    H H21B 0.0150 0.2293 0.5564 0.028 Uiso calc 1 . .
    C C22 0.1256(3) 0.14898(8) 0.30774(19) 0.0280(4) Uani d 1 . .
    H H22A 0.1939 0.1195 0.3720 0.034 Uiso calc 1 . .
    H H22B 0.2385 0.1728 0.2703 0.034 Uiso calc 1 . .
    C C23 -0.0033(3) 0.11532(9) 0.1975(2) 0.0344(4) Uani d 1 . .
    H H23A -0.0649 0.1448 0.1309 0.041 Uiso calc 1 . .
    H H23B 0.0907 0.0876 0.1528 0.041 Uiso calc 1 . .
    C C24 -0.3040(3) 0.12046(8) 0.3148(2) 0.0295(4) Uani d 1 . .
    H H24A -0.4185 0.0963 0.3498 0.035 Uiso calc 1 . .
    H H24B -0.3706 0.1503 0.2507 0.035 Uiso calc 1 . .
    C C25 -0.1826(3) 0.15376(8) 0.42746(17) 0.0245(3) Uani d 1 . .
    H H25A -0.2796 0.1808 0.4715 0.029 Uiso calc 1 . .
    H H25B -0.1206 0.1243 0.4939 0.029 Uiso calc 1 . .
    C C26 0.2417(3) 0.45830(8) 0.20956(19) 0.0277(4) Uani d 1 . .
    C C27 0.3227(4) 0.50158(9) 0.3166(2) 0.0448(5) Uani d 1 . .
    H H27A 0.3413 0.5418 0.2780 0.067 Uiso calc 1 . .
    H H27B 0.4592 0.4870 0.3582 0.067 Uiso calc 1 . .
    H H27C 0.2206 0.5042 0.3836 0.067 Uiso calc 1 . .
    C C28 0.2082(4) 0.47606(11) 0.0848(2) 0.0479(6) Uani d 1 . .
    H H28A 0.2356 0.5169 0.0616 0.057 Uiso calc 1 . .
    H H28B 0.1568 0.4480 0.0182 0.057 Uiso calc 1 . .
    N N1 0.7366(2) 0.38889(7) 0.77770(14) 0.0231(3) Uani d 1 . .
    N N2 -0.0127(2) 0.18982(6) 0.37589(13) 0.0201(3) Uani d 1 . .
    O O1 0.8751(2) 0.25829(6) 1.00335(13) 0.0293(3) Uani d 1 . .
    O O2 0.62372(19) 0.27966(6) 0.66952(11) 0.0238(2) Uani d 1 . .
    O O3 0.6273(2) 0.50262(6) 0.65029(16) 0.0343(3) Uani d 1 . .
    O O4 0.2236(2) 0.32243(6) 0.56239(12) 0.0256(3) Uani d 1 . .
    O O5 -0.12856(18) 0.29577(6) 0.26338(11) 0.0218(2) Uani d 1 . .
    O O6 -0.1697(2) 0.08119(6) 0.24837(15) 0.0340(3) Uani d 1 . .
    H H1A 0.876(4) 0.2765(12) 1.076(3) 0.041(7) Uiso d 1 . .
    H H2A 0.657(4) 0.3175(11) 0.678(2) 0.028(5) Uiso d 1 . .
    H H4A 0.334(4) 0.3044(11) 0.593(3) 0.037(6) Uiso d 1 . .
    H H5A -0.121(4) 0.2593(14) 0.282(3) 0.046(7) Uiso d 1 . .
loop_
    _atom_site_aniso_label
    _atom_site_aniso_U_11
    _atom_site_aniso_U_22
    _atom_site_aniso_U_33
    _atom_site_aniso_U_12
    _atom_site_aniso_U_13
    _atom_site_aniso_U_23
    C1 0.0204(7) 0.0277(8) 0.0183(7) 0.0030(6) -0.0002(5) -0.0015(6)
    C2 0.0194(7) 0.0260(8) 0.0185(7) 0.0024(6) 0.0031(6) 0.0000(6)
    C3 0.0257(7) 0.0241(8) 0.0201(7) 0.0035(6) 0.0052(6) -0.0001(6)
    C4 0.0222(7) 0.0243(8) 0.0222(7) 0.0020(6) 0.0031(6) 0.0032(6)
    C5 0.0256(8) 0.0288(8) 0.0243(8) 0.0026(6) 0.0089(6) 0.0011(6)
    C6 0.0251(7) 0.0272(8) 0.0233(7) 0.0033(6) 0.0067(6) -0.0032(6)
    C7 0.0244(8) 0.0298(9) 0.0255(8) -0.0022(6) -0.0018(6) -0.0032(6)
    C8 0.0315(9) 0.0240(8) 0.0468(11) 0.0021(7) 0.0166(8) -0.0044(8)
    C9 0.0263(9) 0.0216(8) 0.0612(13) 0.0044(7) 0.0115(8) 0.0018(8)
    C10 0.0266(8) 0.0264(8) 0.0351(9) 0.0023(6) 0.0082(7) -0.0019(7)
    C11 0.0207(7) 0.0285(8) 0.0311(9) -0.0024(6) 0.0030(6) -0.0033(7)
    C12 0.0259(8) 0.0263(8) 0.0318(9) 0.0007(6) 0.0061(7) 0.0037(7)
    C13 0.0461(12) 0.0315(10) 0.0621(15) -0.0090(9) -0.0141(11) 0.0070(10)
    C14 0.0572(13) 0.0283(9) 0.0367(10) 0.0008(9) 0.0094(9) 0.0068(8)
    C15 0.0187(6) 0.0196(7) 0.0183(7) 0.0005(6) -0.0005(5) -0.0021(6)
    C16 0.0162(6) 0.0213(7) 0.0191(7) 0.0008(5) 0.0020(5) -0.0009(5)
    C17 0.0182(7) 0.0202(7) 0.0273(8) 0.0024(6) 0.0017(6) -0.0007(6)
    C18 0.0203(7) 0.0213(7) 0.0229(7) -0.0022(6) 0.0005(6) -0.0007(6)
    C19 0.0160(6) 0.0225(7) 0.0280(8) -0.0013(5) 0.0033(6) -0.0021(6)
    C20 0.0167(7) 0.0206(7) 0.0267(8) 0.0020(6) 0.0023(5) -0.0030(6)
    C21 0.0260(8) 0.0226(8) 0.0209(8) -0.0003(6) -0.0006(6) 0.0029(6)
    C22 0.0224(7) 0.0227(8) 0.0406(10) -0.0017(6) 0.0127(7) -0.0030(7)
    C23 0.0385(10) 0.0277(9) 0.0397(10) -0.0078(7) 0.0172(8) -0.0096(8)
    C24 0.0216(7) 0.0253(8) 0.0421(10) -0.0036(6) 0.0052(7) -0.0026(7)
    C25 0.0225(7) 0.0229(7) 0.0291(8) -0.0008(6) 0.0083(6) 0.0027(6)
    C26 0.0241(8) 0.0252(8) 0.0334(9) -0.0041(6) 0.0008(7) 0.0035(7)
    C27 0.0647(15) 0.0237(9) 0.0440(12) -0.0115(9) -0.0061(10) 0.0017(8)
    C28 0.0576(14) 0.0441(12) 0.0398(12) -0.0206(10) -0.0071(10) 0.0147(9)
    N1 0.0197(6) 0.0220(6) 0.0277(7) 0.0012(5) 0.0034(5) -0.0034(5)
    N2 0.0195(6) 0.0186(6) 0.0225(6) -0.0013(5) 0.0040(5) -0.0002(5)
    O1 0.0291(6) 0.0371(7) 0.0207(6) 0.0061(5) -0.0041(5) 0.0004(5)
    O2 0.0275(6) 0.0245(6) 0.0188(5) -0.0021(4) -0.0013(4) 0.0011(4)
    O3 0.0307(7) 0.0207(6) 0.0533(9) 0.0033(5) 0.0136(6) 0.0011(6)
    O4 0.0268(6) 0.0272(6) 0.0218(6) 0.0015(5) -0.0047(5) -0.0056(5)
    O5 0.0203(5) 0.0220(6) 0.0223(6) -0.0013(4) -0.0032(4) -0.0001(5)
    O6 0.0328(7) 0.0229(6) 0.0478(8) -0.0077(5) 0.0124(6) -0.0082(6)
_geom_special_details
;
All e.s.d.'s (except the e.s.d. in the dihedral angle between two l.s. planes)
are estimated using the full covariance matrix. The cell e.s.d.'s are taken
into account individually in the estimation of e.s.d.'s in distances, angles
and torsion angles; correlations between e.s.d.'s in cell parameters are only
used when they are defined by crystal symmetry. An approximate (isotropic)
treatment of cell e.s.d.'s is used for estimating e.s.d.'s involving l.s.
planes.
;
loop_
    _geom_bond_atom_site_label_1
    _geom_bond_atom_site_label_2
    _geom_bond_site_symmetry_2
    _geom_bond_distance
    _geom_bond_publ_flag
    C1 O1 . 1.4308(19) ?
    C1 C6 . 1.529(2) ?
    C1 C2 . 1.540(2) ?
    C1 C7 . 1.541(2) ?
    C2 O2 . 1.4355(19) ?
    C2 C3 . 1.520(2) ?
    C2 H2B . 1.0000 ?
    C3 C4 . 1.543(2) ?
    C3 H3A . 0.9900 ?
    C3 H3B . 0.9900 ?
    C4 C12 . 1.520(2) ?
    C4 C5 . 1.529(2) ?
    C4 H4B . 1.0000 ?
    C5 C6 . 1.528(2) ?
    C5 H5B . 0.9900 ?
    C5 H5C . 0.9900 ?
    C6 H6A . 0.9900 ?
    C6 H6B . 0.9900 ?
    C7 N1 . 1.476(2) ?
    C7 H7A . 0.9900 ?
    C7 H7B . 0.9900 ?
    C8 N1 . 1.472(2) ?
    C8 C9 . 1.509(3) ?
    C8 H8A . 0.9900 ?
    C8 H8B . 0.9900 ?
    C9 O3 . 1.428(2) ?
    C9 H9A . 0.9900 ?
    C9 H9B . 0.9900 ?
    C10 O3 . 1.424(2) ?
    C10 C11 . 1.511(3) ?
    C10 H10A . 0.9900 ?
    C10 H10B . 0.9900 ?
    C11 N1 . 1.476(2) ?
    C11 H11A . 0.9900 ?
    C11 H11B . 0.9900 ?
    C12 C14 . 1.329(3) ?
    C12 C13 . 1.493(3) ?
    C13 H13A . 0.9800 ?
    C13 H13B . 0.9800 ?
    C13 H13C . 0.9800 ?
    C14 H14A . 0.9500 ?
    C14 H14B . 0.9500 ?
    C15 O4 . 1.4354(18) ?
    C15 C20 . 1.531(2) ?
    C15 C21 . 1.541(2) ?
    C15 C16 . 1.543(2) ?
    C16 O5 . 1.4321(18) ?
    C16 C17 . 1.518(2) ?
    C16 H16 . 1.0000 ?
    C17 C18 . 1.537(2) ?
    C17 H17A . 0.9900 ?
    C17 H17B . 0.9900 ?
    C18 C26 . 1.518(2) ?
    C18 C19 . 1.534(2) ?
    C18 H18 . 1.0000 ?
    C19 C20 . 1.529(2) ?
    C19 H19A . 0.9900 ?
    C19 H19B . 0.9900 ?
    C20 H20A . 0.9900 ?
    C20 H20B . 0.9900 ?
    C21 N2 . 1.472(2) ?
    C21 H21A . 0.9900 ?
    C21 H21B . 0.9900 ?
    C22 N2 . 1.470(2) ?
    C22 C23 . 1.515(3) ?
    C22 H22A . 0.9900 ?
    C22 H22B . 0.9900 ?
    C23 O6 . 1.428(2) ?
    C23 H23A . 0.9900 ?
    C23 H23B . 0.9900 ?
    C24 O6 . 1.424(2) ?
    C24 C25 . 1.506(2) ?
    C24 H24A . 0.9900 ?
    C24 H24B . 0.9900 ?
    C25 N2 . 1.470(2) ?
    C25 H25A . 0.9900 ?
    C25 H25B . 0.9900 ?
    C26 C28 . 1.320(3) ?
    C26 C27 . 1.498(3) ?
    C27 H27A . 0.9800 ?
    C27 H27B . 0.9800 ?
    C27 H27C . 0.9800 ?
    C28 H28A . 0.9500 ?
    C28 H28B . 0.9500 ?
    O1 H1A . 0.84(3) ?
    O2 H2A . 0.86(2) ?
    O4 H4A . 0.84(3) ?
    O5 H5A . 0.83(3) ?
loop_
    _geom_angle_atom_site_label_1
    _geom_angle_atom_site_label_2
    _geom_angle_atom_site_label_3
    _geom_angle_site_symmetry_1
    _geom_angle_site_symmetry_3
    _geom_angle
    _geom_angle_publ_flag
    O1 C1 C6 . . 110.33(13) ?
    O1 C1 C2 . . 104.34(13) ?
    C6 C1 C2 . . 110.06(13) ?
    O1 C1 C7 . . 105.45(13) ?
    C6 C1 C7 . . 115.08(14) ?
    C2 C1 C7 . . 110.94(13) ?
    O2 C2 C3 . . 109.03(13) ?
    O2 C2 C1 . . 110.74(13) ?
    C3 C2 C1 . . 111.89(13) ?
    O2 C2 H2B . . 108.4 ?
    C3 C2 H2B . . 108.4 ?
    C1 C2 H2B . . 108.4 ?
    C2 C3 C4 . . 113.24(13) ?
    C2 C3 H3A . . 108.9 ?
    C4 C3 H3A . . 108.9 ?
    C2 C3 H3B . . 108.9 ?
    C4 C3 H3B . . 108.9 ?
    H3A C3 H3B . . 107.7 ?
    C12 C4 C5 . . 114.17(14) ?
    C12 C4 C3 . . 110.14(13) ?
    C5 C4 C3 . . 109.58(14) ?
    C12 C4 H4B . . 107.6 ?
    C5 C4 H4B . . 107.6 ?
    C3 C4 H4B . . 107.6 ?
    C6 C5 C4 . . 110.19(13) ?
    C6 C5 H5B . . 109.6 ?
    C4 C5 H5B . . 109.6 ?
    C6 C5 H5C . . 109.6 ?
    C4 C5 H5C . . 109.6 ?
    H5B C5 H5C . . 108.1 ?
    C5 C6 C1 . . 111.87(13) ?
    C5 C6 H6A . . 109.2 ?
    C1 C6 H6A . . 109.2 ?
    C5 C6 H6B . . 109.2 ?
    C1 C6 H6B . . 109.2 ?
    H6A C6 H6B . . 107.9 ?
    N1 C7 C1 . . 116.42(13) ?
    N1 C7 H7A . . 108.2 ?
    C1 C7 H7A . . 108.2 ?
    N1 C7 H7B . . 108.2 ?
    C1 C7 H7B . . 108.2 ?
    H7A C7 H7B . . 107.3 ?
    N1 C8 C9 . . 110.15(16) ?
    N1 C8 H8A . . 109.6 ?
    C9 C8 H8A . . 109.6 ?
    N1 C8 H8B . . 109.6 ?
    C9 C8 H8B . . 109.6 ?
    H8A C8 H8B . . 108.1 ?
    O3 C9 C8 . . 111.02(16) ?
    O3 C9 H9A . . 109.4 ?
    C8 C9 H9A . . 109.4 ?
    O3 C9 H9B . . 109.4 ?
    C8 C9 H9B . . 109.4 ?
    H9A C9 H9B . . 108.0 ?
    O3 C10 C11 . . 112.01(15) ?
    O3 C10 H10A . . 109.2 ?
    C11 C10 H10A . . 109.2 ?
    O3 C10 H10B . . 109.2 ?
    C11 C10 H10B . . 109.2 ?
    H10A C10 H10B . . 107.9 ?
    N1 C11 C10 . . 110.28(14) ?
    N1 C11 H11A . . 109.6 ?
    C10 C11 H11A . . 109.6 ?
    N1 C11 H11B . . 109.6 ?
    C10 C11 H11B . . 109.6 ?
    H11A C11 H11B . . 108.1 ?
    C14 C12 C13 . . 120.99(18) ?
    C14 C12 C4 . . 122.92(18) ?
    C13 C12 C4 . . 116.03(16) ?
    C12 C13 H13A . . 109.5 ?
    C12 C13 H13B . . 109.5 ?
    H13A C13 H13B . . 109.5 ?
    C12 C13 H13C . . 109.5 ?
    H13A C13 H13C . . 109.5 ?
    H13B C13 H13C . . 109.5 ?
    C12 C14 H14A . . 120.0 ?
    C12 C14 H14B . . 120.0 ?
    H14A C14 H14B . . 120.0 ?
    O4 C15 C20 . . 110.29(12) ?
    O4 C15 C21 . . 105.41(12) ?
    C20 C15 C21 . . 114.16(13) ?
    O4 C15 C16 . . 105.01(12) ?
    C20 C15 C16 . . 110.28(13) ?
    C21 C15 C16 . . 111.20(13) ?
    O5 C16 C17 . . 108.46(12) ?
    O5 C16 C15 . . 110.28(12) ?
    C17 C16 C15 . . 111.69(12) ?
    O5 C16 H16 . . 108.8 ?
    C17 C16 H16 . . 108.8 ?
    C15 C16 H16 . . 108.8 ?
    C16 C17 C18 . . 112.70(13) ?
    C16 C17 H17A . . 109.1 ?
    C18 C17 H17A . . 109.1 ?
    C16 C17 H17B . . 109.1 ?
    C18 C17 H17B . . 109.1 ?
    H17A C17 H17B . . 107.8 ?
    C26 C18 C19 . . 113.25(13) ?
    C26 C18 C17 . . 111.25(14) ?
    C19 C18 C17 . . 109.22(13) ?
    C26 C18 H18 . . 107.6 ?
    C19 C18 H18 . . 107.6 ?
    C17 C18 H18 . . 107.6 ?
    C20 C19 C18 . . 110.82(12) ?
    C20 C19 H19A . . 109.5 ?
    C18 C19 H19A . . 109.5 ?
    C20 C19 H19B . . 109.5 ?
    C18 C19 H19B . . 109.5 ?
    H19A C19 H19B . . 108.1 ?
    C19 C20 C15 . . 111.65(13) ?
    C19 C20 H20A . . 109.3 ?
    C15 C20 H20A . . 109.3 ?
    C19 C20 H20B . . 109.3 ?
    C15 C20 H20B . . 109.3 ?
    H20A C20 H20B . . 108.0 ?
    N2 C21 C15 . . 115.84(13) ?
    N2 C21 H21A . . 108.3 ?
    C15 C21 H21A . . 108.3 ?
    N2 C21 H21B . . 108.3 ?
    C15 C21 H21B . . 108.3 ?
    H21A C21 H21B . . 107.4 ?
    N2 C22 C23 . . 109.96(14) ?
    N2 C22 H22A . . 109.7 ?
    C23 C22 H22A . . 109.7 ?
    N2 C22 H22B . . 109.7 ?
    C23 C22 H22B . . 109.7 ?
    H22A C22 H22B . . 108.2 ?
    O6 C23 C22 . . 110.94(15) ?
    O6 C23 H23A . . 109.5 ?
    C22 C23 H23A . . 109.5 ?
    O6 C23 H23B . . 109.5 ?
    C22 C23 H23B . . 109.5 ?
    H23A C23 H23B . . 108.0 ?
    O6 C24 C25 . . 111.56(14) ?
    O6 C24 H24A . . 109.3 ?
    C25 C24 H24A . . 109.3 ?
    O6 C24 H24B . . 109.3 ?
    C25 C24 H24B . . 109.3 ?
    H24A C24 H24B . . 108.0 ?
    N2 C25 C24 . . 109.51(14) ?
    N2 C25 H25A . . 109.8 ?
    C24 C25 H25A . . 109.8 ?
    N2 C25 H25B . . 109.8 ?
    C24 C25 H25B . . 109.8 ?
    H25A C25 H25B . . 108.2 ?
    C28 C26 C27 . . 121.16(18) ?
    C28 C26 C18 . . 120.70(18) ?
    C27 C26 C18 . . 118.13(16) ?
    C26 C27 H27A . . 109.5 ?
    C26 C27 H27B . . 109.5 ?
    H27A C27 H27B . . 109.5 ?
    C26 C27 H27C . . 109.5 ?
    H27A C27 H27C . . 109.5 ?
    H27B C27 H27C . . 109.5 ?
    C26 C28 H28A . . 120.0 ?
    C26 C28 H28B . . 120.0 ?
    H28A C28 H28B . . 120.0 ?
    C8 N1 C11 . . 108.20(14) ?
    C8 N1 C7 . . 112.39(14) ?
    C11 N1 C7 . . 110.78(13) ?
    C22 N2 C25 . . 108.76(13) ?
    C22 N2 C21 . . 113.35(13) ?
    C25 N2 C21 . . 111.93(13) ?
    C1 O1 H1A . . 109.2(18) ?
    C2 O2 H2A . . 104.9(15) ?
    C10 O3 C9 . . 109.32(13) ?
    C15 O4 H4A . . 104.7(17) ?
    C16 O5 H5A . . 105.3(19) ?
    C24 O6 C23 . . 110.02(13) ?
loop_
    _geom_torsion_atom_site_label_1
    _geom_torsion_atom_site_label_2
    _geom_torsion_atom_site_label_3
    _geom_torsion_atom_site_label_4
    _geom_torsion_site_symmetry_1
    _geom_torsion_site_symmetry_2
    _geom_torsion_site_symmetry_3
    _geom_torsion_site_symmetry_4
    _geom_torsion
    _geom_torsion_publ_flag
    O1 C1 C2 O2 . . . . -172.39(12) ?
    C6 C1 C2 O2 . . . . 69.23(17) ?
    C7 C1 C2 O2 . . . . -59.30(17) ?
    O1 C1 C2 C3 . . . . 65.74(16) ?
    C6 C1 C2 C3 . . . . -52.63(17) ?
    C7 C1 C2 C3 . . . . 178.83(12) ?
    O2 C2 C3 C4 . . . . -69.99(16) ?
    C1 C2 C3 C4 . . . . 52.85(18) ?
    C2 C3 C4 C12 . . . . 179.02(13) ?
    C2 C3 C4 C5 . . . . -54.58(17) ?
    C12 C4 C5 C6 . . . . -179.04(14) ?
    C3 C4 C5 C6 . . . . 56.89(17) ?
    C4 C5 C6 C1 . . . . -59.77(18) ?
    O1 C1 C6 C5 . . . . -57.93(18) ?
    C2 C1 C6 C5 . . . . 56.68(18) ?
    C7 C1 C6 C5 . . . . -177.09(14) ?
    O1 C1 C7 N1 . . . . 170.17(14) ?
    C6 C1 C7 N1 . . . . -67.99(18) ?
    C2 C1 C7 N1 . . . . 57.78(18) ?
    N1 C8 C9 O3 . . . . -60.3(2) ?
    O3 C10 C11 N1 . . . . 57.89(18) ?
    C5 C4 C12 C14 . . . . -40.6(2) ?
    C3 C4 C12 C14 . . . . 83.2(2) ?
    C5 C4 C12 C13 . . . . 142.11(19) ?
    C3 C4 C12 C13 . . . . -94.1(2) ?
    O4 C15 C16 O5 . . . . -173.83(12) ?
    C20 C15 C16 O5 . . . . 67.37(16) ?
    C21 C15 C16 O5 . . . . -60.32(16) ?
    O4 C15 C16 C17 . . . . 65.49(16) ?
    C20 C15 C16 C17 . . . . -53.31(17) ?
    C21 C15 C16 C17 . . . . 179.00(13) ?
    O5 C16 C17 C18 . . . . -66.97(15) ?
    C15 C16 C17 C18 . . . . 54.76(17) ?
    C16 C17 C18 C26 . . . . 178.24(13) ?
    C16 C17 C18 C19 . . . . -56.02(17) ?
    C26 C18 C19 C20 . . . . -178.30(14) ?
    C17 C18 C19 C20 . . . . 57.12(17) ?
    C18 C19 C20 C15 . . . . -58.41(17) ?
    O4 C15 C20 C19 . . . . -60.07(16) ?
    C21 C15 C20 C19 . . . . -178.51(13) ?
    C16 C15 C20 C19 . . . . 55.46(16) ?
    O4 C15 C21 N2 . . . . 166.67(13) ?
    C20 C15 C21 N2 . . . . -72.14(18) ?
    C16 C15 C21 N2 . . . . 53.40(18) ?
    N2 C22 C23 O6 . . . . -58.5(2) ?
    O6 C24 C25 N2 . . . . 59.16(19) ?
    C19 C18 C26 C28 . . . . 120.7(2) ?
    C17 C18 C26 C28 . . . . -115.8(2) ?
    C19 C18 C26 C27 . . . . -60.1(2) ?
    C17 C18 C26 C27 . . . . 63.4(2) ?
    C9 C8 N1 C11 . . . . 57.64(19) ?
    C9 C8 N1 C7 . . . . -179.71(14) ?
    C10 C11 N1 C8 . . . . -56.23(18) ?
    C10 C11 N1 C7 . . . . -179.86(14) ?
    C1 C7 N1 C8 . . . . 89.85(18) ?
    C1 C7 N1 C11 . . . . -148.98(14) ?
    C23 C22 N2 C25 . . . . 57.74(18) ?
    C23 C22 N2 C21 . . . . -177.07(14) ?
    C24 C25 N2 C22 . . . . -57.80(17) ?
    C24 C25 N2 C21 . . . . 176.19(13) ?
    C15 C21 N2 C22 . . . . 97.33(17) ?
    C15 C21 N2 C25 . . . . -139.20(14) ?
    C11 C10 O3 C9 . . . . -58.3(2) ?
    C8 C9 O3 C10 . . . . 59.2(2) ?
    C25 C24 O6 C23 . . . . -58.9(2) ?
    C22 C23 O6 C24 . . . . 58.2(2) ?
loop_
    _geom_hbond_atom_site_label_D
    _geom_hbond_atom_site_label_H
    _geom_hbond_atom_site_label_A
    _geom_hbond_site_symmetry_A
    _geom_hbond_distance_DH
    _geom_hbond_distance_HA
    _geom_hbond_distance_DA
    _geom_hbond_angle_DHA
    O2 H2A N1 . 0.86(2) 1.91(2) 2.7118(19) 154(2)
    O5 H5A N2 . 0.83(3) 1.90(3) 2.6697(18) 155(3)
    O1 H1A O5 1_656 0.84(3) 1.95(3) 2.7595(18) 164(3)
    O4 H4A O2 . 0.84(3) 2.00(3) 2.8249(17) 167(2)
    C9 H9B O6 2_556 0.99 2.35 3.269(2) 155
    C24 H24A O3 2_546 0.99 2.45 3.344(2) 150
_shelx_hkl_file
;
   1   0   0    8.63    0.22
  -1   0   0    8.28    0.20
  -1   0   0    8.29    0.20
  -1   0   0    8.76    0.21
   1   0   0    8.57    0.20
   1   0   0    8.54    0.20
  -2   0   0  121.64    2.60
   2   0   0  124.91    2.76
   2   0   0  125.22    2.60
  -2   0   0  127.46    2.68
  -2   0   0  121.35    2.60
   3   0   0   10.25    0.28
   3   0   0   10.21    0.28
  -3   0   0   10.00    0.29
   3   0   0   10.43    0.30
  -3   0   0   10.04    0.28
  -3   0   0    9.75    0.28
  -4   0   0   14.44    0.50
  -4   0   0   15.20    0.49
  -4   0   0   14.27    0.39
  -4   0   0   14.29    0.40
  -4   0   0   14.00    0.48
  -4   0   0   14.30    0.49
   4   0   0   14.83    0.39
   4   0   0   14.31    0.39
   4   0   0   15.19    0.42
  -4   0   0   14.48    0.41
   5   0   0   23.88    0.59
   5   0   0   23.62    0.63
  -5   0   0   23.64    0.62
  -5   0   0   22.18    0.73
  -5   0   0   22.94    0.74
  -5   0   0   22.63    0.73
  -5   0   0   23.20    0.73
  -5   0   0   24.56    0.61
  -6   0   0    5.25    0.32
  -6   0   0    4.83    0.33
  -6   0   0    4.98    0.24
  -6   0   0    4.85    0.33
  -6   0   0    5.79    0.34
  -6   0   0    5.31    0.36
  -6   0   0    5.40    0.26
  -6   0   0    5.11    0.33
  -6   0   0    4.71    0.35
   6   0   0    5.16    0.24
  -7   0   0    1.81    0.28
  -7   0   0    1.85    0.26
  -7   0   0    1.77    0.26
  -7   0   0    1.36    0.24
  -7   0   0    1.63    0.25
  -7   0   0    1.67    0.26
  -7   0   0    1.46    0.25
  -8   0   0    6.84    0.47
  -8   0   0    6.31    0.43
  -8   0   0    7.32    0.48
  -8   0   0    6.68    0.46
  -8   0   0    7.13    0.47
  -1  -1   0   31.86    0.75
  -1  -1   0   31.92    0.76
  -1  -1   0   31.63    0.70
  -1  -1   0   34.87    0.73
   1  -1   0   33.06    0.70
  -1  -1   0   31.86    0.70
   1  -1   0   32.06    0.74
   1  -1   0   32.94    0.70
  -1  -1   0   34.75    0.69
   1   1   0   33.37    0.76
  -1   1   0   32.88    0.71
  -1   1   0   35.15    0.73
   1   1   0   31.92    0.71
  -1   1   0   32.28    0.71
   1   1   0   33.55    0.71
   2  -1   0   57.47    1.22
  -2  -1   0   56.45    1.23
  -2  -1   0   57.40    1.33
  -2  -1   0   58.84    1.35
  -2  -1   0   54.53    1.23
  -2  -1   0   58.36    1.27
   2  -1   0   56.42    1.30
  -2  -1   0   57.18    1.20
   2  -1   0   57.70    1.22
   2   1   0   57.57    1.24
  -2   1   0   56.59    1.24
  -2   1   0   59.78    1.27
   2   1   0   57.34    1.24
  -2   1   0   56.89    1.23
   2   1   0   58.07    1.32
  -3  -1   0   49.00    1.11
  -3  -1   0   49.85    1.22
  -3  -1   0   47.82    1.08
   3  -1   0   49.61    1.14
  -3  -1   0   47.85    1.08
  -3  -1   0   49.20    1.20
   3  -1   0   49.48    1.08
   3  -1   0   48.78    1.07
   3   1   0   48.12    1.08
  -3   1   0   48.82    1.08
  -3   1   0   48.23    1.08
   3   1   0   50.32    1.09
   3   1   0   49.04    1.15
  -3   1   0   50.00    1.11
   4  -1   0   18.35    0.47
  -4  -1   0   18.78    0.49
  -4  -1   0   17.82    0.48
  -4  -1   0   19.51    0.59
  -4  -1   0   18.28    0.57
  -4  -1   0   18.77    0.49
   4  -1   0   17.88    0.47
  -4  -1   0   18.46    0.58
   4  -1   0   18.79    0.50
  -4  -1   0   18.71    0.58
  -4   1   0   18.88    0.48
  -4   1   0   18.00    0.48
  -4   1   0   19.31    0.59
   4   1   0   18.48    0.48
   4   1   0   18.26    0.49
   4   1   0   18.23    0.51
  -4   1   0   19.08    0.58
  -4   1   0   19.33    0.57
  -4   1   0   18.89    0.49
  -5  -1   0    1.24    0.19
  -5  -1   0    1.54    0.15
   5  -1   0    1.56    0.13
  -5  -1   0    1.21    0.19
  -5  -1   0    1.36    0.20
   5  -1   0    1.23    0.13
  -5  -1   0    1.19    0.19
  -5  -1   0    1.37    0.14
  -5   1   0    1.11    0.13
  -5   1   0    1.56    0.20
  -5   1   0    1.13    0.19
  -5   1   0    1.51    0.24
  -5   1   0    1.41    0.20
   5   1   0    1.40    0.13
   5   1   0    1.48    0.14
  -5   1   0    1.38    0.20
  -5   1   0    1.64    0.21
  -5   1   0    1.69    0.15
  -6  -1   0    5.09    0.32
  -6  -1   0    5.43    0.36
  -6  -1   0    4.85    0.31
  -6  -1   0    4.92    0.24
  -6  -1   0    3.83    0.29
   6  -1   0    4.47    0.22
  -6  -1   0    5.03    0.34
  -6  -1   0    4.71    0.33
  -6  -1   0    4.37    0.31
  -6  -1   0    4.59    0.24
  -6   1   0    4.51    0.30
  -6   1   0    4.39    0.31
  -6   1   0    4.51    0.24
  -6   1   0    4.55    0.31
  -6   1   0    4.11    0.32
   6   1   0    4.08    0.22
  -6   1   0    4.65    0.34
  -6   1   0    4.07    0.22
  -6   1   0    4.83    0.32
  -6   1   0    4.38    0.31
  -7  -1   0    6.49    0.41
  -7  -1   0    6.03    0.41
  -7  -1   0    6.83    0.42
  -7  -1   0    6.97    0.45
  -7  -1   0    6.66    0.42
  -7  -1   0    7.01    0.42
  -7  -1   0    6.78    0.32
  -7  -1   0    6.44    0.44
  -7   1   0    7.03    0.43
  -7   1   0    6.76    0.41
  -7   1   0    6.23    0.41
  -7   1   0    6.80    0.46
  -7   1   0    6.07    0.41
  -7   1   0    7.21    0.45
  -7   1   0    6.33    0.41
  -8  -1   0    3.10    0.36
  -8  -1   0    3.47    0.38
  -8  -1   0    3.13    0.37
  -8  -1   0    2.78    0.34
  -8  -1   0    2.97    0.35
  -8   1   0    4.12    0.41
  -8   1   0    3.07    0.36
  -8   1   0    3.43    0.37
  -8   1   0    3.40    0.37
  -8   1   0    3.49    0.38
   0  -2   0  412.13    8.67
   0   2   0  401.82    8.44
   0   2   0  396.81    8.47
   0   2   0  404.92    8.97
  -1  -2   0   26.92    0.62
  -1  -2   0   28.75    0.66
  -1  -2   0   27.82    0.62
  -1  -2   0   28.58    0.65
   1  -2   0   27.00    0.61
   1  -2   0   28.14    0.61
  -1  -2   0   28.54    0.60
   1   2   0   27.62    0.61
   1   2   0   28.42    0.65
  -1   2   0   27.64    0.61
  -1   2   0   28.85    0.63
   1   2   0   27.70    0.62
  -1   2   0   26.98    0.61
  -2  -2   0   13.31    0.39
  -2  -2   0   13.71    0.39
   2  -2   0   13.28    0.33
   2  -2   0   14.04    0.33
  -2  -2   0   13.74    0.34
  -2  -2   0   13.54    0.33
  -2  -2   0   13.75    0.34
   2  -2   0   13.56    0.35
  -2  -2   0   13.85    0.35
  -2   2   0   14.26    0.34
   2   2   0   13.25    0.34
   2   2   0   13.70    0.37
  -2   2   0   13.68    0.34
  -2   2   0   14.05    0.33
   2   2   0   13.74    0.35
  -3  -2   0   31.53    0.83
  -3  -2   0   31.83    0.85
   3  -2   0   32.54    0.78
  -3  -2   0   32.88    0.75
   3  -2   0   32.86    0.73
   3  -2   0   32.37    0.73
  -3  -2   0   31.81    0.75
  -3  -2   0   32.94    0.77
  -3   2   0   32.14    0.75
   3   2   0   32.91    0.79
  -3   2   0   32.51    0.73
   3   2   0   31.96    0.74
  -3   2   0   31.45    0.73
   3   2   0   32.33    0.74
  -4  -2   0   24.96    0.63
  -4  -2   0   23.66    0.61
  -4  -2   0   24.08    0.72
   4  -2   0   24.80    0.59
  -4  -2   0   24.64    0.70
   4  -2   0   25.15    0.63
  -4  -2   0   24.73    0.63
  -4  -2   0   24.05    0.71
  -4   2   0   24.89    0.71
   4   2   0   25.23    0.61
   4   2   0   24.94    0.65
  -4   2   0   25.62    0.73
  -4   2   0   24.75    0.60
  -4   2   0   24.51    0.62
  -4   2   0   24.08    0.69
  -5  -2   0    6.21    0.25
  -5  -2   0    5.83    0.32
   5  -2   0    6.02    0.23
  -5  -2   0    5.62    0.25
  -5  -2   0    5.20    0.32
  -5  -2   0    4.54    0.31
   5  -2   0    5.79    0.24
  -5   2   0    5.96    0.34
  -5   2   0    5.90    0.25
  -5   2   0    5.55    0.31
  -5   2   0    5.73    0.24
  -5   2   0    5.48    0.31
  -5   2   0    5.99    0.32
   5   2   0    5.34    0.24
  -5   2   0    6.05    0.33
  -5   2   0    6.25    0.39
  -5   2   0    5.95    0.33
   5   2   0    5.23    0.25
  -6  -2   0    6.11    0.38
  -6  -2   0    6.22    0.36
  -6  -2   0    5.81    0.36
  -6  -2   0    5.29    0.34
  -6  -2   0    5.50    0.27
  -6  -2   0    5.71    0.37
  -6  -2   0    6.45    0.28
  -6  -2   0    5.92    0.35
  -6  -2   0    5.83    0.34
  -6   2   0    5.53    0.25
  -6   2   0    6.45    0.39
  -6   2   0    5.93    0.36
  -6   2   0    6.24    0.28
  -6   2   0    6.12    0.36
  -6   2   0    6.31    0.35
   6   2   0    5.75    0.27
  -6   2   0    6.50    0.38
  -6   2   0    6.46    0.39
  -6   2   0    5.85    0.35
  -7  -2   0    5.62    0.38
  -7  -2   0    6.25    0.41
  -7  -2   0    5.81    0.31
  -7  -2   0    6.03    0.41
  -7  -2   0    6.47    0.39
  -7  -2   0    6.19    0.40
  -7  -2   0    6.07    0.39
  -7  -2   0    5.88    0.40
  -7   2   0    6.34    0.40
  -7   2   0    5.68    0.37
  -7   2   0    6.24    0.41
  -7   2   0    6.08    0.39
  -7   2   0    6.13    0.42
  -7   2   0    6.04    0.41
  -7   2   0    6.17    0.40
  -8  -2   0    5.44    0.41
  -8  -2   0    4.99    0.40
  -8  -2   0    4.77    0.41
  -8  -2   0    5.65    0.42
  -8  -2   0    4.69    0.40
  -8   2   0    5.56    0.42
  -8   2   0    4.80    0.39
  -8   2   0    5.39    0.40
  -8   2   0    5.17    0.42
  -8   2   0    5.46    0.42
   0  -3   0   -0.62    0.03
   0  -3   0   -0.62    0.03
   0   3   0   -0.45    0.04
   0   3   0   -0.48    0.04
   0   3   0   -0.62    0.03
  -1  -3   0   39.30    0.87
  -1  -3   0   38.42    0.86
   1  -3   0   39.26    0.85
   1  -3   0   39.34    0.95
  -1  -3   0   39.33    0.84
  -1  -3   0   40.42    0.91
   1  -3   0   38.96    0.86
  -1  -3   0   39.90    0.92
  -1   3   0   39.68    0.86
   1   3   0   39.91    0.92
   1   3   0   39.50    0.87
   1   3   0   39.50    0.87
  -1   3   0   37.93    0.86
  -1   3   0   40.49    0.88
   2  -3   0   33.78    0.77
  -2  -3   0   35.59    0.86
  -2  -3   0   35.10    0.81
  -2  -3   0   35.08    0.79
  -2  -3   0   35.44    0.77
   2  -3   0   34.97    0.77
  -2  -3   0   36.21    0.85
  -2  -3   0   33.46    0.79
   2  -3   0   34.98    0.82
   2   3   0   35.13    0.79
  -2   3   0   33.44    0.77
  -2   3   0   35.60    0.80
   2   3   0   35.41    0.83
   2   3   0   34.69    0.78
  -2   3   0   34.41    0.77
   3  -3   0    5.27    0.19
   3  -3   0    5.03    0.18
  -3  -3   0    5.23    0.20
  -3  -3   0    5.04    0.20
  -3  -3   0    5.08    0.19
  -3  -3   0    5.41    0.24
  -3  -3   0    5.47    0.24
  -3  -3   0    5.32    0.20
   3  -3   0    4.97    0.17
   3   3   0    5.21    0.21
  -3   3   0    5.10    0.18
   3   3   0    5.08    0.20
  -3   3   0    5.18    0.18
  -3   3   0    5.12    0.18
   3   3   0    5.17    0.19
   4  -3   0    2.33    0.15
  -4  -3   0    2.46    0.19
   4  -3   0    2.19    0.14
  -4  -3   0    2.27    0.18
  -4  -3   0    2.25    0.16
  -4  -3   0    2.44    0.20
  -4  -3   0    2.27    0.16
  -4  -3   0    2.42    0.20
   4   3   0    2.45    0.17
  -4   3   0    2.28    0.14
  -4   3   0    2.21    0.18
  -4   3   0    2.12    0.18
  -4   3   0    2.05    0.14
   4   3   0    2.18    0.15
  -5  -3   0    4.80    0.24
   5  -3   0    4.61    0.21
  -5  -3   0    4.69    0.29
   5  -3   0    4.50    0.22
  -5  -3   0    4.97    0.23
  -5  -3   0    4.41    0.30
  -5  -3   0    4.69    0.31
  -5   3   0    4.80    0.22
  -5   3   0    4.57    0.37
   5   3   0    4.61    0.24
  -5   3   0    5.01    0.30
  -5   3   0    5.03    0.31
  -5   3   0    4.52    0.21
  -5   3   0    4.67    0.28
   5   3   0    4.70    0.23
  -6  -3   0   24.44    0.80
  -6  -3   0   21.95    0.78
  -6  -3   0   25.18    0.79
  -6  -3   0   24.22    0.66
  -6  -3   0   24.15    0.66
  -6  -3   0   23.62    0.81
  -6  -3   0   22.49    0.77
  -6  -3   0   25.15    0.78
  -6  -3   0   24.15    0.79
  -6   3   0   24.64    0.84
  -6   3   0   23.76    0.79
  -6   3   0   22.75    0.77
  -6   3   0   25.26    0.78
  -6   3   0   24.93    0.83
   6   3   0   22.91    0.67
  -6   3   0   23.95    0.64
  -6   3   0   23.15    0.64
  -6   3   0   24.42    0.81
  -6   3   0   23.73    0.92
  -6   3   0   24.09    0.81
  -7  -3   0    3.41    0.33
  -7  -3   0    3.26    0.32
  -7  -3   0    3.12    0.32
  -7  -3   0    3.38    0.34
  -7  -3   0    3.38    0.34
  -7  -3   0    3.37    0.34
  -7  -3   0    3.38    0.25
  -7  -3   0    3.55    0.35
  -7   3   0    3.21    0.35
  -7   3   0    2.99    0.32
  -7   3   0    3.39    0.32
  -7   3   0    3.51    0.35
  -7   3   0    3.08    0.34
  -7   3   0    3.31    0.33
  -7   3   0    3.54    0.34
  -8  -3   0    0.75    0.22
  -8  -3   0    0.51    0.24
  -8  -3   0    0.46    0.23
  -8  -3   0    0.41    0.20
  -8  -3   0    0.80    0.23
  -8   3   0    0.26    0.20
  -8   3   0    0.18    0.20
  -8   3   0    0.27    0.22
  -8   3   0    0.42    0.21
  -8   3   0    0.47    0.22
   0  -4   0    0.27    0.05
   0  -4   0    0.20    0.04
   0  -4   0    0.27    0.05
   0  -4   0    0.26    0.05
   0   4   0    0.24    0.05
   0   4   0    0.20    0.05
   0   4   0    0.21    0.05
   0   4   0    0.27    0.05
   1  -4   0  117.85    2.45
   1  -4   0  117.14    2.74
   1  -4   0  114.82    2.46
  -1  -4   0  117.32    2.47
  -1  -4   0  116.34    2.40
   1  -4   0  117.86    2.60
  -1  -4   0  115.14    2.47
  -1   4   0  120.24    2.46
  -1   4   0  112.01    2.46
   1   4   0  116.19    2.47
  -1   4   0  118.13    2.53
   2  -4   0   42.33    0.95
  -2  -4   0   42.48    0.97
  -2  -4   0   43.23    0.97
  -2  -4   0   43.25    1.03
  -2  -4   0   44.38    0.95
  -2  -4   0   42.90    1.04
   2  -4   0   43.80    0.95
   2  -4   0   43.76    1.01
   2   4   0   43.75    0.97
  -2   4   0   43.68    0.98
  -2   4   0   42.46    0.94
   2   4   0   42.92    1.02
   2   4   0   43.10    0.96
  -2   4   0   41.75    0.95
  -3  -4   0    6.80    0.24
  -3  -4   0    6.75    0.24
   3  -4   0    6.63    0.21
  -3  -4   0    6.50    0.23
   3  -4   0    6.14    0.22
   3  -4   0    6.33    0.21
  -3  -4   0    6.85    0.27
  -3  -4   0    6.70    0.28
  -3  -4   0    6.42    0.22
  -3   4   0    6.40    0.22
  -3   4   0    6.28    0.21
   3   4   0    7.17    0.25
  -3   4   0    6.44    0.21
   3   4   0    6.61    0.24
   3   4   0    6.56    0.23
  -4  -4   0   25.86    0.66
  -4  -4   0   24.20    0.74
  -4  -4   0   25.95    0.64
   4  -4   0   24.28    0.61
  -4  -4   0   25.52    0.63
   4  -4   0   25.82    0.66
  -4  -4   0   26.24    0.73
  -4  -4   0   24.62    0.73
  -4  -4   0   25.45    0.73
  -4  -4   0   25.77    0.72
   4   4   0   24.88    0.68
  -4   4   0   25.50    0.64
  -4   4   0   25.91    0.63
  -4   4   0   26.25    0.72
  -4   4   0   25.14    0.72
   4   4   0   25.67    0.64
  -5  -4   0   15.74    0.55
  -5  -4   0   15.51    0.57
  -5  -4   0   15.08    0.47
  -5  -4   0   15.96    0.59
  -5  -4   0   15.60    0.56
   5  -4   0   15.38    0.46
   5  -4   0   16.11    0.44
  -5  -4   0   15.54    0.47
  -5   4   0   15.11    0.56
  -5   4   0   16.56    0.66
  -5   4   0   15.90    0.54
  -5   4   0   15.53    0.44
  -5   4   0   14.72    0.53
  -5   4   0   15.06    0.44
  -5   4   0   15.46    0.49
   5   4   0   15.12    0.48
  -5   4   0   15.34    0.55
  -6  -4   0   15.19    0.58
  -6  -4   0   14.45    0.46
  -6  -4   0   12.91    0.56
  -6  -4   0   14.56    0.47
  -6  -4   0   13.55    0.56
  -6  -4   0   14.32    0.59
  -6  -4   0   14.72    0.56
  -6  -4   0   15.04    0.57
  -6  -4   0   14.29    0.58
  -6   4   0   13.55    0.55
  -6   4   0   14.43    0.44
  -6   4   0   13.34    0.59
  -6   4   0   14.46    0.57
  -6   4   0   14.66    0.60
  -6   4   0   13.70    0.54
  -6   4   0   14.48    0.66
  -6   4   0   13.91    0.57
  -6   4   0   14.28    0.57
   6   4   0   13.51    0.46
  -7  -4   0    1.61    0.19
  -7  -4   0    1.15    0.24
  -7  -4   0    1.79    0.26
  -7  -4   0    1.88    0.27
  -7  -4   0    1.57    0.25
  -7  -4   0    1.41    0.25
  -7  -4   0    1.27    0.23
  -7  -4   0    1.45    0.25
  -7   4   0    1.40    0.25
  -7   4   0    1.80    0.27
  -7   4   0    1.18    0.23
  -7   4   0    1.44    0.24
  -7   4   0    1.38    0.24
  -8  -4   0    3.98    0.41
  -8  -4   0    3.30    0.37
  -8  -4   0    3.68    0.39
  -8  -4   0    3.40    0.38
  -8  -4   0    3.32    0.37
  -8   4   0    3.89    0.41
  -8   4   0    3.81    0.39
  -8   4   0    3.53    0.39
  -8   4   0    3.38    0.38
  -8   4   0    3.37    0.36
   0  -5   0   -0.23    0.06
   0  -5   0   -0.30    0.06
   0  -5   0   -0.21    0.06
   0  -5   0   -0.28    0.06
   0   5   0   -0.26    0.06
   0   5   0   -0.38    0.06
   0   5   0   -0.30    0.06
   0   5   0   -0.34    0.06
   1  -5   0   25.48    0.59
  -1  -5   0   25.46    0.58
  -1  -5   0   25.55    0.60
  -1  -5   0   24.82    0.60
   1  -5   0   25.73    0.63
   1  -5   0   24.98    0.57
   1  -5   0   24.88    0.66
   1  -5   0   25.67    0.59
  -1   5   0   24.78    0.57
  -1   5   0   23.91    0.57
  -1   5   0   24.66    0.59
   1   5   0   24.01    0.58
   2  -5   0   16.73    0.42
  -2  -5   0   16.51    0.43
  -2  -5   0   16.77    0.46
  -2  -5   0   16.57    0.46
  -2  -5   0   16.49    0.42
  -2  -5   0   16.10    0.43
   2  -5   0   16.70    0.41
   2   5   0   16.14    0.42
  -2   5   0   16.25    0.40
   2   5   0   15.98    0.44
  -2   5   0   16.44    0.42
  -2   5   0   15.77    0.40
   2   5   0   15.52    0.42
  -3  -5   0   76.15    1.62
  -3  -5   0   76.71    1.77
   3  -5   0   74.19    1.63
  -3  -5   0   75.47    1.70
  -3  -5   0   73.25    1.66
  -3  -5   0   74.67    1.66
  -3  -5   0   75.55    1.79
   3  -5   0   74.46    1.63
   3  -5   0   74.84    1.73
  -3   5   0   74.53    1.62
   3   5   0   76.41    1.75
  -3   5   0   73.85    1.62
  -3   5   0   73.35    1.67
   3   5   0   75.52    1.65
   3   5   0   73.58    1.64
  -4  -5   0    2.99    0.19
  -4  -5   0    3.58    0.22
  -4  -5   0    3.10    0.21
  -4  -5   0    3.08    0.22
  -4  -5   0    2.78    0.22
   4  -5   0    3.10    0.16
  -4  -5   0    2.86    0.18
   4  -5   0    3.18    0.18
  -4  -5   0    3.31    0.19
  -4  -5   0    2.78    0.21
   4   5   0    3.08    0.20
  -4   5   0    2.92    0.17
  -4   5   0    3.09    0.17
  -4   5   0    3.21    0.21
   4   5   0    3.17    0.18
  -4   5   0    3.12    0.22
  -5  -5   0    2.97    0.27
  -5  -5   0    3.08    0.26
  -5  -5   0    3.19    0.27
  -5  -5   0    3.07    0.25
  -5  -5   0    2.85    0.25
  -5  -5   0    3.28    0.22
  -5  -5   0    3.37    0.27
  -5  -5   0    3.52    0.22
   5  -5   0    3.11    0.20
   5  -5   0    3.49    0.19
  -5   5   0    3.11    0.24
  -5   5   0    3.17    0.20
  -5   5   0    3.10    0.19
  -5   5   0    3.22    0.24
   5   5   0    3.06    0.22
  -5   5   0    3.27    0.33
  -5   5   0    2.85    0.24
  -5   5   0    3.05    0.25
  -6  -5   0    0.59    0.16
  -6  -5   0    0.53    0.15
  -6  -5   0    0.65    0.14
  -6  -5   0    0.66    0.18
  -6  -5   0    0.89    0.18
  -6  -5   0    0.68    0.14
  -6  -5   0    0.62    0.17
  -6  -5   0    0.88    0.18
  -6  -5   0    0.79    0.19
  -6   5   0    0.91    0.14
  -6   5   0    0.74    0.22
  -6   5   0    0.25    0.15
  -6   5   0    0.78    0.19
  -6   5   0    0.35    0.14
  -6   5   0    0.91    0.18
   6   5   0    0.49    0.13
  -7  -5   0   10.69    0.51
  -7  -5   0   10.07    0.51
  -7  -5   0   11.60    0.54
  -7  -5   0   10.83    0.53
  -7  -5   0   11.11    0.55
  -7  -5   0   11.15    0.43
  -7  -5   0   11.22    0.55
  -7  -5   0   10.66    0.54
  -7   5   0   10.22    0.53
  -7   5   0   11.33    0.56
  -7   5   0   10.75    0.52
  -7   5   0   10.52    0.54
  -7   5   0   10.45    0.51
  -8  -5   0    5.04    0.41
  -8  -5   0    5.73    0.45
  -8  -5   0    4.91    0.40
  -8  -5   0    5.26    0.43
  -8   5   0    5.38    0.42
  -8   5   0    4.38    0.43
  -8   5   0    4.73    0.41
  -8   5   0    5.23    0.43
  -8   5   0    4.83    0.39
   0  -6   0  535.37   11.29
   0  -6   0  548.30   11.38
   0  -6   0  545.70   11.15
   0   6   0  527.79   10.69
   0   6   0  505.45   10.73
   0   6   0  508.22   11.56
  -1  -6   0   15.57    0.40
   1  -6   0   15.66    0.40
  -1  -6   0   14.44    0.40
  -1  -6   0   15.08    0.41
   1  -6   0   15.72    0.44
   1  -6   0   15.55    0.39
   1  -6   0   15.70    0.39
  -1   6   0   14.43    0.39
  -1   6   0   15.35    0.39
  -1   6   0   15.44    0.40
   1   6   0   15.07    0.40
   2  -6   0   51.29    1.20
   2  -6   0   50.50    1.14
  -2  -6   0   51.19    1.15
  -2  -6   0   52.43    1.13
   2  -6   0   51.65    1.13
  -2  -6   0   50.68    1.16
   2  -6   0   49.47    1.26
  -2   6   0   52.26    1.17
   2   6   0   50.52    1.16
  -2   6   0   51.07    1.13
   2   6   0   51.01    1.22
   2   6   0   50.87    1.15
  -2   6   0   50.75    1.14
   3  -6   0   46.93    1.12
  -3  -6   0   45.70    1.05
   3  -6   0   46.49    1.05
  -3  -6   0   44.90    1.07
  -3  -6   0   47.20    1.15
   3  -6   0   45.02    1.04
  -3  -6   0   46.63    1.08
  -3  -6   0   46.43    1.11
  -3  -6   0   48.26    1.17
  -3   6   0   45.24    1.05
  -3   6   0   43.68    1.02
   3   6   0   44.68    1.04
  -3   6   0   45.41    1.02
   3   6   0   46.16    1.05
   3   6   0   45.22    1.11
  -4  -6   0    0.99    0.13
  -4  -6   0    0.80    0.13
  -4  -6   0    0.91    0.14
  -4  -6   0    1.01    0.13
  -4  -6   0    0.90    0.14
   4  -6   0    0.99    0.11
  -4  -6   0    0.89    0.14
  -4  -6   0    1.02    0.15
   4  -6   0    0.89    0.10
  -4  -6   0    1.00    0.15
  -4   6   0    1.29    0.16
   4   6   0    1.09    0.14
   4   6   0    1.20    0.13
  -4   6   0    1.13    0.16
  -4   6   0    0.98    0.12
  -4   6   0    0.92    0.11
  -5  -6   0   19.00    0.66
  -5  -6   0   19.71    0.57
  -5  -6   0   18.90    0.66
  -5  -6   0   20.36    0.65
   5  -6   0   20.12    0.53
  -5  -6   0   19.38    0.65
  -5  -6   0   19.27    0.58
  -5  -6   0   20.11    0.65
   5  -6   0   19.74    0.56
  -5  -6   0   19.74    0.55
  -5  -6   0   20.03    0.66
  -5   6   0   20.38    0.65
  -5   6   0   19.95    0.60
  -5   6   0   18.53    0.64
  -5   6   0   20.06    0.54
   5   6   0   19.24    0.59
  -5   6   0   18.96    0.63
  -5   6   0   21.37    0.80
  -5   6   0   18.85    0.54
  -6  -6   0   11.12    0.50
  -6  -6   0   10.92    0.48
  -6  -6   0   10.24    0.40
  -6  -6   0   11.04    0.50
  -6  -6   0    9.90    0.47
  -6  -6   0   10.62    0.48
  -6  -6   0   10.60    0.47
  -6  -6   0   10.64    0.49
  -6  -6   0   10.01    0.39
  -6   6   0   10.41    0.47
  -6   6   0   10.77    0.49
  -6   6   0   10.82    0.38
  -6   6   0   10.53    0.56
  -6   6   0   10.39    0.48
  -6   6   0   10.66    0.47
   6   6   0   10.22    0.40
  -7  -6   0    6.26    0.42
  -7  -6   0    6.39    0.41
  -7  -6   0    6.08    0.42
  -7  -6   0    5.87    0.38
  -7  -6   0    6.52    0.34
  -7  -6   0    6.19    0.41
  -7  -6   0    6.07    0.43
  -7  -6   0    5.19    0.38
  -7   6   0    5.94    0.40
  -7   6   0    5.98    0.41
  -7   6   0    5.88    0.40
  -7   6   0    5.73    0.39
  -7   6   0    6.10    0.42
  -8  -6   0    0.07    0.20
  -8  -6   0    0.42    0.22
  -8  -6   0    0.74    0.23
  -8  -6   0    0.53    0.23
  -8   6   0    0.48    0.21
  -8   6   0    0.57    0.23
  -8   6   0    0.59    0.23
  -8   6   0    0.63    0.22
  -8   6   0    0.52    0.23
   0  -7   0    0.08    0.06
   0  -7   0    0.10    0.07
   0   7   0    0.08    0.06
   0   7   0    0.09    0.06
  -1  -7   0   72.70    1.51
   1  -7   0   70.49    1.49
   1  -7   0   59.33    1.65
  -1  -7   0   68.87    1.50
   1  -7   0   63.37    1.50
   1  -7   0   72.13    1.46
  -1   7   0   69.57    1.55
  -1   7   0   69.35    1.63
   1   7   0   68.00    1.55
  -1   7   0   72.49    1.54
  -1   7   0   72.39    1.59
  -2  -7   0   13.55    0.40
   2  -7   0   14.38    0.44
  -2  -7   0   13.93    0.40
   2  -7   0   14.19    0.39
   2  -7   0   14.50    0.39
  -2  -7   0   14.59    0.41
   2  -7   0   14.02    0.41
   2  -7   0   14.44    0.38
   2   7   0   13.70    0.40
   2   7   0   14.21    0.43
   2   7   0   14.13    0.40
  -2   7   0   13.81    0.40
  -2   7   0   13.80    0.39
  -2   7   0   14.06    0.38
  -3  -7   0   54.04    1.21
  -3  -7   0   53.49    1.28
   3  -7   0   52.49    1.21
   3  -7   0   53.74    1.28
  -3  -7   0   55.13    1.25
   3  -7   0   53.75    1.29
  -3  -7   0   54.37    1.25
   3  -7   0   54.21    1.22
   3   7   0   53.82    1.24
   3   7   0   52.72    1.30
  -3   7   0   52.48    1.21
   3   7   0   54.16    1.23
  -3   7   0   54.19    1.24
  -3   7   0   53.62    1.20
  -4  -7   0    1.73    0.17
  -4  -7   0    1.76    0.18
  -4  -7   0    1.69    0.19
   4  -7   0    1.75    0.16
  -4  -7   0    1.71    0.18
  -4  -7   0    1.94    0.17
  -4  -7   0    2.06    0.21
  -4  -7   0    1.49    0.15
  -4  -7   0    1.84    0.19
   4  -7   0    1.99    0.15
  -4   7   0    1.72    0.18
  -4   7   0    1.89    0.19
  -4   7   0    1.86    0.19
   4   7   0    1.82    0.16
  -4   7   0    1.85    0.15
  -4   7   0    1.74    0.15
   4   7   0    1.69    0.17
  -5  -7   0   14.74    0.56
   5  -7   0   14.71    0.46
  -5  -7   0   15.91    0.57
  -5  -7   0   14.19    0.55
  -5  -7   0   14.82    0.49
  -5  -7   0   15.16    0.47
  -5  -7   0   14.99    0.55
  -5  -7   0   15.84    0.55
  -5  -7   0   14.99    0.48
  -5  -7   0   15.27    0.56
  -5   7   0   14.86    0.45
  -5   7   0   15.61    0.51
   5   7   0   14.97    0.50
  -5   7   0   15.23    0.54
  -5   7   0   14.34    0.54
  -5   7   0   14.58    0.54
  -5   7   0   14.79    0.45
  -5   7   0   15.55    0.67
  -6  -7   0   18.94    0.59
  -6  -7   0   17.78    0.68
  -6  -7   0   17.88    0.68
  -6  -7   0   17.25    0.65
  -6  -7   0   18.89    0.66
  -6  -7   0   18.45    0.57
  -6  -7   0   18.12    0.68
  -6  -7   0   18.07    0.66
  -6  -7   0   17.72    0.68
  -6   7   0   18.52    0.66
  -6   7   0   19.00    0.54
  -6   7   0   18.74    0.67
  -6   7   0   17.39    0.68
  -6   7   0   17.75    0.65
  -6   7   0   18.71    0.79
   6   7   0   16.94    0.58
  -7  -7   0   20.58    0.79
  -7  -7   0   19.65    0.75
  -7  -7   0   19.54    0.76
  -7  -7   0   20.08    0.64
  -7  -7   0   20.41    0.76
  -7  -7   0   18.84    0.62
  -7  -7   0   20.26    0.77
  -7  -7   0   18.98    0.76
  -7   7   0   19.31    0.76
  -7   7   0   20.93    0.77
  -7   7   0   19.08    0.75
  -7   7   0   18.80    0.72
  -7   7   0   20.25    0.78
  -8  -7   0   -0.08    0.15
  -8  -7   0    0.19    0.19
  -8  -7   0   -0.01    0.21
  -8  -7   0   -0.32    0.17
  -8  -7   0    0.17    0.19
  -8   7   0    0.15    0.20
  -8   7   0    0.09    0.20
  -8   7   0    0.13    0.20
  -8   7   0   -0.02    0.18
  -8   7   0    0.05    0.20
   0  -8   0    7.72    0.25
   0  -8   0    7.05    0.25
   0   8   0    7.13    0.26
   0   8   0    7.36    0.26
   0   8   0    7.48    0.25
   1  -8   0    0.22    0.07
  -1  -8   0    0.16    0.07
  -1  -8   0    0.27    0.08
   1  -8   0    0.36    0.08
  -1  -8   0    0.14    0.07
  -1   8   0    0.49    0.09
  -1   8   0    0.30    0.08
  -1   8   0    0.44    0.08
   1   8   0    0.19    0.07
  -1   8   0    0.13    0.06
   2  -8   0   22.16    0.56
   2  -8   0   22.03    0.64
  -2  -8   0   22.22    0.57
   2  -8   0   23.00    0.58
  -2  -8   0   22.92    0.60
   2  -8   0   23.16    0.56
  -2  -8   0   22.38    0.59
   2   8   0   22.36    0.59
  -2   8   0   22.94    0.57
  -2   8   0   22.75    0.59
  -2   8   0   21.94    0.57
  -3  -8   0   19.05    0.53
  -3  -8   0   19.52    0.53
   3  -8   0   19.46    0.51
  -3  -8   0   19.38    0.55
   3  -8   0   19.70    0.52
   3  -8   0   19.88    0.55
   3   8   0   19.23    0.53
  -3   8   0   19.16    0.50
   3   8   0   18.22    0.55
   3   8   0   18.29    0.52
  -3   8   0   18.51    0.51
  -3   8   0   18.66    0.50
  -4  -8   0   13.81    0.44
  -4  -8   0   14.29    0.44
  -4  -8   0   13.80    0.46
  -4  -8   0   14.30    0.49
  -4  -8   0   14.00    0.48
   4  -8   0   13.76    0.41
   4  -8   0   13.44    0.43
  -4  -8   0   13.81    0.49
  -4   8   0   14.18    0.48
   4   8   0   13.10    0.46
  -4   8   0   14.11    0.47
  -4   8   0   13.88    0.41
  -4   8   0   13.71    0.48
  -4   8   0   14.08    0.43
   4   8   0   13.97    0.45
  -5  -8   0   17.18    0.54
  -5  -8   0   18.08    0.57
  -5  -8   0   18.23    0.64
  -5  -8   0   18.16    0.63
  -5  -8   0   18.10    0.57
  -5  -8   0   18.39    0.64
  -5  -8   0   18.55    0.55
  -5  -8   0   18.61    0.62
  -5  -8   0   17.67    0.62
   5  -8   0   18.25    0.54
  -5  -8   0   17.88    0.62
  -5   8   0   18.43    0.52
  -5   8   0   17.55    0.61
  -5   8   0   17.79    0.62
  -5   8   0   19.05    0.62
   5   8   0   17.38    0.58
  -5   8   0   18.51    0.59
  -5   8   0   16.79    0.73
  -5   8   0   18.44    0.52
  -5   8   0   18.59    0.59
  -6  -8   0    2.42    0.28
  -6  -8   0    1.76    0.25
  -6  -8   0    2.23    0.27
  -6  -8   0    2.29    0.27
  -6  -8   0    1.67    0.24
  -6  -8   0    2.17    0.22
  -6  -8   0    2.11    0.24
  -6  -8   0    1.81    0.25
  -6  -8   0    2.53    0.23
  -6   8   0    2.13    0.26
  -6   8   0    2.19    0.26
   6   8   0    1.97    0.20
  -6   8   0    2.52    0.21
  -6   8   0    2.37    0.33
  -6   8   0    2.38    0.26
  -6   8   0    2.20    0.26
  -7  -8   0    1.50    0.21
  -7  -8   0    1.30    0.19
  -7  -8   0    1.68    0.26
  -7  -8   0    1.31    0.25
  -7  -8   0    1.65    0.27
  -7  -8   0    0.81    0.22
  -7  -8   0    1.14    0.24
  -7  -8   0    1.35    0.25
  -7   8   0    1.47    0.26
  -7   8   0    1.17    0.24
  -7   8   0    1.08    0.23
   7   8   0    1.25    0.21
  -7   8   0    1.34    0.24
  -8  -8   0    2.33    0.27
  -8  -8   0    2.57    0.35
  -8  -8   0    2.34    0.33
  -8  -8   0    2.86    0.36
  -8  -8   0    3.05    0.38
  -8   8   0    2.97    0.36
  -8   8   0    2.99    0.38
  -8   8   0    2.85    0.36
  -8   8   0    2.89    0.36
  -8   8   0    3.14    0.38
   0  -9   0    0.04    0.07
   0  -9   0    0.04    0.07
   0   9   0    0.10    0.07
   1  -9   0   84.94    1.90
   1  -9   0   88.07    1.85
  -1  -9   0   87.19    1.91
  -1  -9   0   85.73    1.86
  -1   9   0   85.96    1.95
  -1   9   0   87.43    1.91
  -1   9   0   88.58    1.90
   1   9   0   87.19    1.91
  -1   9   0   85.94    2.01
   1   9   0   84.75    2.02
   1   9   0   84.43    1.91
  -2  -9   0   20.04    0.55
   2  -9   0   19.34    0.58
   2  -9   0   20.39    0.53
  -2  -9   0   19.38    0.55
   2  -9   0   19.49    0.52
   2  -9   0   20.58    0.51
  -2  -9   0   19.36    0.53
  -2   9   0   19.18    0.53
   2   9   0   19.20    0.54
  -2   9   0   19.70    0.54
  -2   9   0   20.50    0.52
  -3  -9   0   26.14    0.68
  -3  -9   0   26.32    0.70
   3  -9   0   25.96    0.67
  -3  -9   0   26.52    0.68
  -3  -9   0   26.68    0.72
   3  -9   0   25.26    0.66
  -3   9   0   26.14    0.66
   3   9   0   25.68    0.68
  -3   9   0   26.39    0.66
  -3   9   0   25.62    0.68
   3   9   0   26.63    0.70
  -3   9   0   25.97    0.70
   3   9   0   25.28    0.73
  -4  -9   0    4.02    0.25
  -4  -9   0    3.48    0.24
  -4  -9   0    3.73    0.24
   4  -9   0    3.48    0.22
  -4  -9   0    3.32    0.24
  -4  -9   0    3.49    0.25
  -4  -9   0    3.60    0.23
  -4  -9   0    3.39    0.24
   4  -9   0    3.62    0.21
  -4   9   0    3.39    0.25
  -4   9   0    3.66    0.25
  -4   9   0    3.54    0.22
   4   9   0    3.42    0.25
  -4   9   0    3.54    0.21
  -4   9   0    3.72    0.21
  -4   9   0    3.28    0.31
  -5  -9   0    0.36    0.15
  -5  -9   0    0.18    0.13
  -5  -9   0    0.17    0.13
  -5  -9   0    0.36    0.15
  -5  -9   0    0.22    0.12
  -5  -9   0    0.31    0.13
   5  -9   0    0.26    0.10
  -5  -9   0    0.14    0.12
  -5  -9   0    0.28    0.14
  -5   9   0   -0.02    0.12
  -5   9   0    0.20    0.10
  -5   9   0    0.32    0.11
   5   9   0    0.12    0.12
  -5   9   0    0.22    0.13
  -5   9   0    0.25    0.13
  -5   9   0    0.13    0.17
  -5   9   0    0.20    0.14
  -5   9   0    0.18    0.13
  -6  -9   0    1.25    0.21
  -6  -9   0    1.01    0.22
  -6  -9   0    1.33    0.19
  -6  -9   0    1.19    0.22
  -6  -9   0    1.64    0.24
  -6  -9   0    1.59    0.18
  -6  -9   0    1.55    0.20
  -6   9   0    1.42    0.27
   6   9   0    1.27    0.18
  -6   9   0    1.50    0.18
  -6   9   0    1.46    0.22
  -6   9   0    1.44    0.22
  -6   9   0    1.12    0.22
  -6   9   0    1.17    0.22
  -7  -9   0   17.41    0.70
  -7  -9   0   16.45    0.69
  -7  -9   0   16.94    0.71
  -7  -9   0   16.65    0.58
  -7  -9   0   17.71    0.70
  -7  -9   0   16.31    0.58
  -7   9   0   15.86    0.66
  -7   9   0   17.38    0.68
  -7   9   0   15.54    0.70
   7   9   0   16.52    0.59
  -7   9   0   17.36    0.69
  -8  -9   0    1.90    0.31
  -8  -9   0    1.65    0.30
  -8  -9   0    1.70    0.25
  -8  -9   0    1.58    0.31
  -8  -9   0    2.03    0.32
  -8   9   0    1.99    0.31
  -8   9   0    2.27    0.34
  -8   9   0    1.73    0.32
  -8   9   0    1.85    0.31
  -8   9   0    1.62    0.30
   0 -10   0  282.91    5.61
   0 -10   0  275.36    5.76
   0 -10   0  263.29    6.39
   0 -10   0  268.76    5.75
   0  10   0  274.77    5.80
   1 -10   0   24.78    0.62
   1 -10   0   23.86    0.63
  -1 -10   0   24.83    0.63
  -1 -10   0   25.01    0.65
  -1  10   0   24.76    0.66
   1  10   0   24.14    0.68
   1  10   0   24.09    0.65
  -1  10   0   24.29    0.66
  -1  10   0   25.17    0.63
   1  10   0   24.26    0.64
  -1  10   0   24.04    0.64
   2 -10   0   13.43    0.42
   2 -10   0   14.07    0.40
   2 -10   0   13.50    0.46
  -2 -10   0   13.92    0.42
  -2 -10   0   14.77    0.44
   2 -10   0   13.51    0.41
  -2  10   0   14.01    0.42
  -2  10   0   13.91    0.43
  -2  10   0   14.03    0.41
   2  10   0   13.11    0.43
  -3 -10   0   56.84    1.29
   3 -10   0   56.02    1.28
  -3 -10   0   54.04    1.34
  -3 -10   0   55.67    1.36
  -3 -10   0   53.19    1.27
  -3  10   0   55.80    1.25
  -3  10   0   52.99    1.30
  -3  10   0   55.30    1.27
  -3  10   0   55.67    1.32
  -3  10   0   56.15    1.31
   3  10   0   54.55    1.29
   3  10   0   52.85    1.29
   3  10   0   53.51    1.36
  -4 -10   0    0.38    0.13
  -4 -10   0    0.41    0.13
  -4 -10   0    0.36    0.13
  -4 -10   0    0.71    0.14
  -4 -10   0    0.28    0.14
   4 -10   0    0.33    0.11
  -4 -10   0    0.37    0.14
  -4 -10   0    0.43    0.14
  -4  10   0    0.49    0.13
  -4  10   0    0.30    0.12
  -4  10   0    0.40    0.13
  -4  10   0    0.37    0.15
  -4  10   0    0.40    0.12
  -4  10   0    0.38    0.15
   4  10   0    0.18    0.12
  -4  10   0    0.50    0.19
   5 -10   0   12.37    0.43
  -5 -10   0   13.13    0.49
  -5 -10   0   12.58    0.51
  -5 -10   0   12.73    0.45
  -5 -10   0   12.03    0.49
  -5 -10   0   12.42    0.44
  -5 -10   0   12.63    0.46
  -5 -10   0   11.95    0.50
  -5 -10   0   11.99    0.48
  -5  10   0   11.83    0.49
  -5  10   0   12.23    0.49
  -5  10   0   12.59    0.42
  -5  10   0   12.48    0.42
  -5  10   0   12.30    0.61
  -5  10   0   11.89    0.47
  -5  10   0   12.09    0.48
   5  10   0   12.81    0.47
  -5  10   0   12.31    0.48
  -6 -10   0   11.27    0.52
  -6 -10   0   11.74    0.54
  -6 -10   0   11.60    0.44
  -6 -10   0   11.27    0.51
  -6 -10   0   11.34    0.53
  -6 -10   0   12.03    0.47
  -6 -10   0   11.70    0.46
  -6  10   0   11.63    0.43
  -6  10   0   12.48    0.53
   6  10   0   11.05    0.47
  -6  10   0   10.98    0.49
  -6  10   0   11.44    0.50
  -6  10   0   11.44    0.42
  -6  10   0   11.81    0.63
  -6  10   0   12.49    0.53
  -7 -10   0    0.50    0.21
  -7 -10   0    0.24    0.17
  -7 -10   0    0.54    0.16
  -7 -10   0    0.39    0.18
  -7 -10   0    0.26    0.19
  -7 -10   0    0.48    0.20
   7  10   0    0.44    0.16
  -7  10   0    0.19    0.17
  -7  10   0    0.56    0.20
  -7  10   0    0.23    0.19
  -7  10   0    0.30    0.18
  -8 -10   0    3.71    0.41
  -8 -10   0    3.24    0.40
  -8 -10   0    3.99    0.35
  -8  10   0    3.66    0.39
  -8  10   0    3.91    0.42
  -8  10   0    3.97    0.41
  -8  10   0    2.92    0.39
  -8  10   0    4.14    0.44
  -1 -11   0   81.01    1.80
  -1 -11   0   79.06    1.78
   1 -11   0   79.48    1.73
  -1 -11   0   76.75    1.99
  -1 -11   0   78.71    1.74
   1 -11   0   79.05    1.77
   1  11   0   79.78    1.80
  -1  11   0   78.67    1.83
  -1  11   0   80.52    1.79
   1  11   0   79.03    1.90
   1  11   0   78.72    1.79
   2 -11   0   32.72    0.82
   2 -11   0   30.35    0.90
  -2 -11   0   32.26    0.81
   2 -11   0   33.26    0.79
  -2 -11   0   33.15    0.84
  -2 -11   0   31.31    0.81
   2 -11   0   32.58    0.80
   2  11   0   32.74    0.84
   2  11   0   31.94    0.88
   2  11   0   32.47    0.83
  -2  11   0   32.67    0.84
  -2  11   0   32.19    0.81
  -2  11   0   33.46    0.81
  -3 -11   0    7.05    0.32
  -3 -11   0    6.99    0.31
  -3 -11   0    6.87    0.31
   3 -11   0    6.79    0.31
  -3 -11   0    6.68    0.30
  -3 -11   0    6.52    0.30
   3 -11   0    6.80    0.29
   3  11   0    6.87    0.32
  -3  11   0    6.51    0.31
   3  11   0    6.96    0.32
  -3  11   0    7.42    0.32
  -3  11   0    7.02    0.30
   3  11   0    6.32    0.31
  -3  11   0    7.04    0.29
  -4 -11   0   13.43    0.47
  -4 -11   0   12.67    0.47
  -4 -11   0   13.19    0.49
  -4 -11   0   12.13    0.47
  -4 -11   0   12.56    0.47
  -4 -11   0   12.70    0.48
  -4 -11   0   12.67    0.45
   4 -11   0   12.38    0.45
  -4 -11   0   12.33    0.44
  -4  11   0   12.31    0.44
  -4  11   0   12.58    0.42
  -4  11   0   12.97    0.47
  -4  11   0   12.03    0.60
  -4  11   0   12.19    0.42
  -4  11   0   12.42    0.47
  -4  11   0   12.38    0.47
  -4  11   0   12.32    0.48
   4  11   0   12.27    0.47
  -5 -11   0    7.75    0.37
  -5 -11   0    7.28    0.35
   5 -11   0    7.71    0.33
  -5 -11   0    7.66    0.36
  -5 -11   0    7.86    0.40
  -5 -11   0    7.77    0.40
  -5 -11   0    8.37    0.41
  -5 -11   0    7.56    0.37
   5  11   0    7.93    0.38
  -5  11   0    7.26    0.36
  -5  11   0    7.97    0.48
  -5  11   0    8.03    0.39
  -5  11   0    7.81    0.32
  -5  11   0    7.88    0.33
  -5  11   0    7.84    0.39
  -5  11   0    7.31    0.38
  -5  11   0    7.41    0.38
  -6 -11   0    2.11    0.22
  -6 -11   0    1.88    0.23
  -6 -11   0    2.32    0.26
  -6 -11   0    1.80    0.27
  -6 -11   0    2.29    0.28
  -6 -11   0    2.07    0.27
  -6 -11   0    1.97    0.23
  -6  11   0    1.63    0.25
  -6  11   0    2.19    0.20
   6  11   0    2.08    0.23
  -6  11   0    2.50    0.34
  -6  11   0    1.94    0.26
  -6  11   0    2.09    0.21
  -6  11   0    2.69    0.29
  -6  11   0    2.31    0.27
  -6  11   0    2.34    0.26
  -7 -11   0    9.72    0.45
  -7 -11   0    9.05    0.52
  -7 -11   0    9.34    0.51
  -7 -11   0    9.32    0.45
  -7 -11   0    9.36    0.52
  -7 -11   0    8.49    0.50
  -7  11   0    9.86    0.52
  -7  11   0    8.88    0.49
  -7  11   0    9.22    0.53
  -7  11   0    8.53    0.49
   0 -12   0   18.72    0.53
   0 -12   0   16.86    0.58
   0 -12   0   17.24    0.50
   0 -12   0   16.97    0.51
   0  12   0   16.89    0.53
   0  12   0   17.15    0.51
   0  12   0   17.42    0.51
  -1 -12   0   39.57    0.97
  -1 -12   0   38.46    0.96
   1 -12   0   39.11    0.94
  -1 -12   0   37.14    0.93
   1 -12   0   37.78    0.92
  -1 -12   0   37.27    1.07
   1  12   0   37.83    0.96
  -1  12   0   38.95    0.95
   1  12   0   37.07    0.94
  -1  12   0   38.29    0.98
  -1  12   0   39.88    0.94
   1  12   0   36.50    1.00
   2 -12   0   13.52    0.44
  -2 -12   0   14.08    0.47
  -2 -12   0   14.36    0.46
   2 -12   0   13.46    0.42
  -2 -12   0   14.13    0.44
   2 -12   0   13.06    0.48
  -2 -12   0   12.80    0.44
   2 -12   0   13.40    0.43
   2  12   0   14.24    0.46
  -2  12   0   14.49    0.44
   2  12   0   13.79    0.47
  -2  12   0   13.13    0.48
   2  12   0   14.12    0.48
  -2  12   0   14.02    0.46
  -2  12   0   14.30    0.44
   3 -12   0   24.33    0.74
  -3 -12   0   23.91    0.68
  -3 -12   0   24.95    0.71
  -3 -12   0   25.02    0.72
   3 -12   0   23.62    0.67
  -3 -12   0   24.22    0.68
  -3 -12   0   24.33    0.71
  -3 -12   0   25.10    0.72
  -3  12   0   23.78    0.68
   3  12   0   23.92    0.69
  -3  12   0   23.64    0.69
  -3  12   0   24.39    0.66
  -3  12   0   23.76    0.70
  -3  12   0   23.49    0.70
  -4 -12   0   17.32    0.60
  -4 -12   0   18.04    0.60
  -4 -12   0   16.81    0.59
  -4 -12   0   18.03    0.58
  -4 -12   0   17.25    0.56
  -4 -12   0   17.49    0.60
  -4 -12   0   18.19    0.57
  -4 -12   0   16.41    0.58
   4 -12   0   18.08    0.57
  -4 -12   0   18.06    0.57
  -4  12   0   17.45    0.54
   4  12   0   16.17    0.58
  -4  12   0   17.99    0.56
  -4  12   0   16.99    0.59
  -4  12   0   17.05    0.53
  -4  12   0   18.07    0.74
   4  12   0   17.55    0.56
  -4  12   0   16.87    0.58
  -4  12   0   17.63    0.59
  -4  12   0   17.27    0.59
  -5 -12   0    3.66    0.27
  -5 -12   0    3.34    0.27
  -5 -12   0    3.32    0.27
   5 -12   0    3.50    0.24
  -5 -12   0    3.65    0.28
  -5 -12   0    3.79    0.27
  -5 -12   0    3.63    0.29
  -5 -12   0    3.56    0.28
  -5 -12   0    3.76    0.29
   5  12   0    3.88    0.29
  -5  12   0    3.62    0.29
  -5  12   0    3.35    0.27
  -5  12   0    3.57    0.30
  -5  12   0    3.42    0.23
  -5  12   0    3.24    0.26
  -5  12   0    3.59    0.23
  -5  12   0    4.24    0.29
  -5  12   0    3.54    0.35
  -6 -12   0    3.13    0.32
  -6 -12   0    2.69    0.30
  -6 -12   0    2.77    0.27
  -6 -12   0    3.30    0.29
  -6 -12   0    3.08    0.32
  -6 -12   0    2.96    0.31
  -6 -12   0    3.36    0.28
  -6  12   0    3.12    0.31
  -6  12   0    2.87    0.23
   6  12   0    2.60    0.26
  -6  12   0    2.56    0.22
  -6  12   0    2.99    0.30
  -6  12   0    2.53    0.29
  -6  12   0    3.09    0.38
  -6  12   0    2.75    0.30
  -6  12   0    3.52    0.30
  -7 -12   0    0.40    0.22
  -7 -12   0    0.62    0.20
  -7 -12   0    0.48    0.22
  -7 -12   0    0.82    0.23
  -7 -12   0    0.83    0.19
  -7  12   0    0.95    0.23
  -7  12   0    0.49    0.21
  -7  12   0    0.47    0.22
   0 -13   0    0.28    0.12
   0 -13   0    0.20    0.10
   0 -13   0   -0.04    0.08
   0 -13   0    0.20    0.10
   0  13   0    0.09    0.09
   0  13   0    0.09    0.10
   0  13   0    0.30    0.11
   0  13   0    0.19    0.10
  -1 -13   0   16.33    0.57
   1 -13   0   17.34    0.50
  -1 -13   0   15.68    0.49
  -1 -13   0   15.69    0.51
  -1 -13   0   15.88    0.49
  -1 -13   0   16.16    0.52
   1 -13   0   15.93    0.50
   1 -13   0   16.52    0.57
   1 -13   0   16.27    0.48
  -1 -13   0   15.92    0.52
   1  13   0   16.49    0.54
   1  13   0   16.05    0.50
  -1  13   0   16.24    0.50
   1  13   0   16.17    0.52
  -1  13   0   16.72    0.53
  -1  13   0   16.37    0.50
  -2 -13   0    2.17    0.20
  -2 -13   0    1.87    0.19
  -2 -13   0    1.97    0.20
   2 -13   0    1.70    0.19
   2 -13   0    1.94    0.17
   2 -13   0    1.95    0.17
   2 -13   0    2.03    0.18
  -2 -13   0    1.98    0.22
  -2 -13   0    2.12    0.20
  -2 -13   0    2.03    0.20
   2  13   0    2.13    0.20
  -2  13   0    1.66    0.18
   2  13   0    2.33    0.20
  -2  13   0    1.96    0.18
  -2  13   0    1.87    0.18
  -2  13   0    1.99    0.20
   2  13   0    1.83    0.19
  -3 -13   0   32.24    0.91
   3 -13   0   32.36    0.95
  -3 -13   0   33.56    0.90
  -3 -13   0   31.64    0.89
  -3 -13   0   33.67    0.90
  -3 -13   0   31.14    0.85
  -3 -13   0   33.70    0.87
   3  13   0   31.65    0.87
  -3  13   0   31.96    1.12
  -3  13   0   31.95    0.88
  -3  13   0   33.17    0.88
  -3  13   0   32.70    0.90
  -3  13   0   32.60    0.84
  -4 -13   0    8.86    0.38
  -4 -13   0    8.77    0.40
   4 -13   0    8.50    0.38
  -4 -13   0    9.52    0.39
  -4 -13   0    9.25    0.41
  -4 -13   0    8.88    0.41
  -4 -13   0    9.28    0.40
  -4 -13   0    8.89    0.39
  -4 -13   0    8.36    0.40
   4  13   0    9.34    0.40
  -4  13   0    8.74    0.40
  -4  13   0    8.79    0.40
  -4  13   0    8.73    0.37
  -4  13   0    8.96    0.37
  -4  13   0    9.21    0.53
   4  13   0    9.17    0.42
  -4  13   0    9.68    0.43
  -4  13   0    8.71    0.41
  -5 -13   0    1.35    0.21
   5 -13   0    1.77    0.19
  -5 -13   0    1.46    0.21
  -5 -13   0    1.73    0.20
  -5 -13   0    1.79    0.23
  -5 -13   0    1.59    0.23
  -5 -13   0    1.79    0.24
  -5 -13   0    1.58    0.21
  -5  13   0    1.67    0.19
   5  13   0    1.79    0.22
  -5  13   0    1.67    0.22
  -5  13   0    1.73    0.24
  -5  13   0    1.51    0.18
  -5  13   0    1.89    0.25
  -5  13   0    1.51    0.22
  -5  13   0    1.57    0.27
  -6 -13   0    0.49    0.19
  -6 -13   0    0.44    0.16
  -6 -13   0    0.31    0.16
  -6 -13   0    0.17    0.17
  -6 -13   0    0.38    0.17
  -6 -13   0    0.39    0.17
  -6  13   0    0.21    0.14
  -6  13   0    0.37    0.13
  -6  13   0    0.50    0.18
  -6  13   0    0.47    0.22
  -6  13   0    0.66    0.21
  -6  13   0    0.57    0.21
   6  13   0    0.30    0.16
  -6  13   0    0.52    0.19
  -7 -13   0    0.56    0.19
  -7 -13   0    0.67    0.23
  -7 -13   0    0.65    0.23
  -7 -13   0    1.05    0.22
  -7 -13   0    0.47    0.22
  -7  13   0    0.62    0.27
  -7  13   0    0.47    0.19
  -7  13   0    0.68    0.24
   0 -14   0    4.89    0.30
   0 -14   0    4.72    0.26
   0 -14   0    4.35    0.25
   0 -14   0    4.95    0.27
   0 -14   0    4.52    0.26
   0  14   0    4.76    0.26
   0  14   0    4.20    0.25
   0  14   0    4.44    0.26
   1 -14   0   27.70    0.73
   1 -14   0   27.48    0.74
  -1 -14   0   26.10    0.83
   1 -14   0   28.08    0.75
  -1 -14   0   26.51    0.73
   1 -14   0   26.38    0.82
  -1 -14   0   25.81    0.75
  -1 -14   0   27.11    0.76
   1  14   0   25.78    0.77
   1  14   0   26.25    0.72
  -1  14   0   26.35    0.72
  -1  14   0   26.36    0.72
  -1  14   0   26.87    0.72
   1  14   0   25.37    0.72
   1  14   0   26.06    0.74
  -1  14   0   26.31    0.76
  -2 -14   0   10.38    0.46
  -2 -14   0   10.08    0.39
   2 -14   0    8.85    0.42
  -2 -14   0   11.03    0.43
  -2 -14   0   10.45    0.40
   2 -14   0   10.63    0.40
   2 -14   0   10.43    0.39
  -2 -14   0    9.90    0.41
   2 -14   0   10.63    0.38
  -2 -14   0    9.96    0.40
   2  14   0   10.32    0.42
   2  14   0   11.06    0.42
  -2  14   0   10.40    0.38
  -2  14   0   10.43    0.41
   2  14   0   10.20    0.43
  -2  14   0    9.13    0.38
  -2  14   0   10.96    0.55
  -2  14   0    8.56    0.38
   2  14   0   10.18    0.41
  -2  14   0    9.90    0.38
  -3 -14   0   22.98    0.68
  -3 -14   0   24.06    0.70
  -3 -14   0   24.65    0.69
  -3 -14   0   22.59    0.72
  -3 -14   0   22.29    0.71
  -3 -14   0   22.61    0.70
   3 -14   0   22.04    0.68
   3 -14   0   22.66    0.74
  -3 -14   0   23.61    0.69
   3  14   0   22.32    0.69
  -3  14   0   22.92    0.66
  -3  14   0   22.89    0.68
  -3  14   0   22.47    0.70
  -3  14   0   23.56    0.89
  -3  14   0   22.42    0.68
  -3  14   0   21.80    0.69
  -4 -14   0  104.00    2.24
  -4 -14   0   96.17    2.25
  -4 -14   0  100.72    2.24
  -4 -14   0   97.22    2.32
  -4 -14   0   99.54    2.36
   4 -14   0   94.70    2.37
  -4 -14   0   99.54    2.33
  -4  14   0   98.26    2.86
  -4  14   0   95.09    2.28
   4  14   0   97.53    2.40
  -4  14   0   98.44    2.21
   4  14   0   99.70    2.24
  -4  14   0   98.05    2.30
  -4  14   0   98.51    2.31
  -4  14   0   98.16    2.31
  -4  14   0   97.62    2.27
  -5 -14   0    7.21    0.37
  -5 -14   0    7.05    0.40
   5 -14   0    8.02    0.37
  -5 -14   0    7.32    0.39
  -5 -14   0    7.95    0.42
  -5 -14   0    7.69    0.41
  -5 -14   0    8.32    0.40
  -5 -14   0    7.32    0.39
  -5  14   0    7.95    0.42
  -5  14   0    6.83    0.49
  -5  14   0    6.89    0.39
  -5  14   0    7.40    0.39
   5  14   0    8.00    0.41
  -5  14   0    7.44    0.35
  -5  14   0    8.14    0.36
  -5  14   0    7.25    0.39
  -6 -14   0    1.41    0.24
  -6 -14   0    1.65    0.27
  -6 -14   0    1.98    0.25
  -6 -14   0    2.01    0.24
  -6 -14   0    1.97    0.25
  -6 -14   0    1.80    0.28
  -6  14   0    1.71    0.25
  -6  14   0    2.03    0.28
   6  14   0    2.00    0.25
  -6  14   0    2.62    0.31
  -6  14   0    2.08    0.28
  -6  14   0    2.24    0.33
  -6  14   0    2.13    0.22
  -6  14   0    1.95    0.21
  -7 -14   0    0.23    0.20
  -7 -14   0    0.87    0.20
  -7 -14   0    0.66    0.22
  -7 -14   0    0.20    0.22
  -7 -14   0    0.48    0.19
  -7 -14   0    0.36    0.22
  -7  14   0    0.18    0.19
  -7  14   0    0.22    0.26
  -7  14   0    0.77    0.18
  -7  14   0    0.77    0.22
   0 -15   0    0.04    0.11
   0 -15   0    0.22    0.13
   0 -15   0    0.00    0.12
   0 -15   0   -0.04    0.10
   0 -15   0   -0.09    0.10
   0 -15   0    0.00    0.10
   0  15   0   -0.01    0.13
   0  15   0    0.19    0.11
   0  15   0    0.17    0.11
   0  15   0    0.04    0.11
   0  15   0    0.13    0.13
   1 -15   0    1.47    0.17
  -1 -15   0    1.39    0.19
  -1 -15   0    1.57    0.18
  -1 -15   0    0.86    0.15
  -1 -15   0    1.30    0.20
   1 -15   0    1.60    0.17
   1 -15   0    1.87    0.20
  -1 -15   0    1.50    0.18
   1 -15   0    1.87    0.18
   1 -15   0    1.57    0.19
  -1 -15   0    1.78    0.17
  -1  15   0    1.75    0.20
  -1  15   0    1.60    0.18
  -1  15   0    1.44    0.17
   1  15   0    1.56    0.18
  -1  15   0    1.78    0.29
   1  15   0    1.47    0.19
  -1  15   0    1.51    0.19
   1  15   0    1.80    0.20
   1  15   0    1.82    0.21
  -2 -15   0    3.06    0.26
  -2 -15   0    3.05    0.25
  -2 -15   0    3.28    0.26
  -2 -15   0    3.05    0.28
  -2 -15   0    2.76    0.24
   2 -15   0    2.83    0.23
  -2 -15   0    2.96    0.25
   2  15   0    3.10    0.27
  -2  15   0    2.68    0.24
   2  15   0    2.83    0.24
  -2  15   0    2.91    0.26
  -2  15   0    2.83    0.34
   2  15   0    2.51    0.24
  -2  15   0    3.06    0.23
  -3 -15   0    2.35    0.25
  -3 -15   0    2.42    0.24
  -3 -15   0    2.53    0.23
   3 -15   0    2.36    0.24
   3 -15   0    2.39    0.25
  -3 -15   0    1.58    0.24
  -3 -15   0    2.35    0.24
  -3 -15   0    2.70    0.23
  -3 -15   0    2.19    0.23
  -3  15   0    2.17    0.31
  -3  15   0    2.02    0.24
  -3  15   0    1.79    0.20
   3  15   0    1.87    0.23
  -3  15   0    2.00    0.22
  -3  15   0    2.10    0.23
   3  15   0    2.10    0.24
  -3  15   0    1.93    0.21
  -4 -15   0   20.66    0.67
  -4 -15   0   21.16    0.67
  -4 -15   0   20.64    0.69
  -4 -15   0   21.09    0.71
  -4 -15   0   21.45    0.71
  -4 -15   0   21.40    0.65
  -4  15   0   19.73    0.68
  -4  15   0   20.61    0.69
  -4  15   0   21.09    0.63
  -4  15   0   20.32    0.69
  -4  15   0   20.25    0.65
   4  15   0   20.04    0.67
   4  15   0   21.03    0.71
  -4  15   0   19.31    0.83
  -4  15   0   20.63    0.68
   5 -15   0    2.41    0.24
  -5 -15   0    2.74    0.28
  -5 -15   0    2.42    0.28
  -5 -15   0    2.06    0.25
  -5 -15   0    2.71    0.27
  -5 -15   0    2.60    0.27
  -5 -15   0    2.45    0.28
  -5  15   0    2.36    0.23
   5  15   0    2.36    0.26
  -5  15   0    2.37    0.34
  -5  15   0    2.72    0.30
  -5  15   0    2.45    0.29
  -5  15   0    2.18    0.26
  -5  15   0    2.50    0.23
  -5  15   0    2.21    0.26
  -6 -15   0    2.56    0.29
  -6 -15   0    1.72    0.27
  -6 -15   0    1.99    0.29
  -6 -15   0    2.33    0.30
  -6 -15   0    1.99    0.24
  -6 -15   0    2.18    0.27
  -6  15   0    2.37    0.32
  -6  15   0    1.69    0.27
  -6  15   0    2.09    0.28
  -6  15   0    2.13    0.22
  -6  15   0    2.68    0.31
  -6  15   0    1.92    0.33
  -6  15   0    2.26    0.24
  -7 -15   0    1.46    0.28
  -7 -15   0    2.00    0.28
  -7 -15   0    1.47    0.26
  -7 -15   0    1.58    0.24
  -7 -15   0    1.27    0.28
  -7 -15   0    2.16    0.32
  -7  15   0    1.45    0.29
  -7  15   0    1.69    0.24
  -7  15   0    1.94    0.31
   0 -16   0    0.08    0.12
   0 -16   0    0.02    0.13
   0 -16   0   -0.02    0.12
   0 -16   0   -0.01    0.11
   0 -16   0    0.25    0.14
   0 -16   0    0.14    0.13
   0  16   0   -0.05    0.14
   0  16   0    0.12    0.12
   0  16   0    0.02    0.11
   0  16   0    0.18    0.15
   0  16   0    0.19    0.12
  -1 -16   0    8.31    0.37
  -1 -16   0    9.00    0.35
   1 -16   0    7.81    0.36
  -1 -16   0    8.75    0.43
   1 -16   0    7.98    0.35
   1 -16   0    9.02    0.37
  -1 -16   0    8.62    0.37
   1 -16   0    7.58    0.35
  -1 -16   0    8.63    0.37
  -1 -16   0    8.20    0.38
   1  16   0    8.53    0.37
  -1  16   0    8.14    0.36
  -1  16   0    7.75    0.36
  -1  16   0    8.12    0.38
   1  16   0    8.71    0.40
   1  16   0    8.22    0.37
  -1  16   0    7.90    0.36
  -1  16   0    9.61    0.58
  -1  16   0    8.71    0.40
   1  16   0    8.49    0.39
  -1  16   0    8.46    0.37
  -2 -16   0    5.38    0.31
  -2 -16   0    4.99    0.29
   2 -16   0    5.13    0.30
  -2 -16   0    5.56    0.32
  -2 -16   0    5.89    0.34
  -2 -16   0    5.17    0.28
  -2 -16   0    5.44    0.36
   2 -16   0    5.16    0.28
  -2 -16   0    5.40    0.27
  -2  16   0    5.32    0.30
  -2  16   0    5.42    0.31
  -2  16   0    4.66    0.32
   2  16   0    5.69    0.34
  -2  16   0    4.63    0.45
  -2  16   0    5.37    0.30
   2  16   0    4.95    0.33
   2  16   0    4.60    0.29
  -3 -16   0   45.81    1.26
   3 -16   0   48.45    1.35
  -3 -16   0   44.52    1.22
  -3 -16   0   47.70    1.23
   3 -16   0   47.73    1.22
  -3 -16   0   48.98    1.19
  -3 -16   0   48.47    1.21
  -3 -16   0   46.76    1.21
  -3  16   0   46.89    1.51
  -3  16   0   44.90    1.21
  -3  16   0   45.69    1.21
   3  16   0   45.87    1.20
  -3  16   0   45.87    1.22
  -3  16   0   45.72    1.16
  -3  16   0   45.33    1.21
  -3  16   0   46.36    1.20
   3  16   0   46.58    1.27
  -4 -16   0   11.11    0.47
  -4 -16   0   11.65    0.49
  -4 -16   0   10.39    0.46
  -4 -16   0   10.74    0.46
  -4 -16   0   11.50    0.46
   4 -16   0   11.39    0.47
  -4 -16   0   10.69    0.48
  -4  16   0   10.33    0.48
  -4  16   0   10.12    0.43
  -4  16   0   10.41    0.44
   4  16   0   11.22    0.48
  -4  16   0   11.20    0.59
  -4  16   0   11.33    0.49
  -4  16   0   10.58    0.46
   4  16   0   10.98    0.49
  -4  16   0   10.50    0.47
  -5 -16   0    4.72    0.34
  -5 -16   0    4.31    0.32
  -5 -16   0    4.64    0.35
  -5 -16   0    4.35    0.33
   5 -16   0    4.19    0.30
  -5 -16   0    4.36    0.34
  -5 -16   0    4.65    0.34
  -5  16   0    4.53    0.46
   5  16   0    3.64    0.31
   5  16   0    5.01    0.35
  -5  16   0    4.15    0.34
  -5  16   0    3.94    0.32
  -5  16   0    4.13    0.33
  -5  16   0    4.18    0.29
  -5  16   0    4.13    0.30
  -5  16   0    3.80    0.31
  -6 -16   0    0.49    0.19
  -6 -16   0    0.04    0.15
  -6 -16   0    0.05    0.17
  -6 -16   0    0.16    0.17
  -6 -16   0    0.10    0.16
  -6  16   0    0.06    0.15
  -6  16   0    0.17    0.24
  -6  16   0   -0.31    0.19
  -6  16   0   -0.07    0.16
  -6  16   0   -0.01    0.15
  -6  16   0    0.09    0.19
  -7 -16   0    1.62    0.25
  -7 -16   0    2.57    0.34
  -7 -16   0    1.96    0.29
  -7 -16   0    2.05    0.29
  -7 -16   0    2.00    0.33
  -7 -16   0    2.04    0.33
  -7  16   0    1.73    0.30
  -7  16   0    1.96    0.25
  -7  16   0    1.89    0.31
   0 -17   0   -0.20    0.13
   0 -17   0    0.15    0.14
   0 -17   0   -0.11    0.12
   0 -17   0    0.01    0.12
   0 -17   0   -0.09    0.13
   0  17   0   -0.10    0.11
   0  17   0    0.09    0.15
   0  17   0   -0.01    0.13
   0  17   0    0.00    0.15
   0  17   0    0.17    0.13
   0  17   0    0.13    0.13
  -1 -17   0    6.87    0.35
  -1 -17   0    7.19    0.42
   1 -17   0    6.93    0.34
  -1 -17   0    7.08    0.36
  -1 -17   0    7.49    0.35
  -1 -17   0    7.09    0.32
  -1 -17   0    7.38    0.37
   1 -17   0    6.30    0.36
   1 -17   0    7.27    0.41
   1 -17   0    6.81    0.35
   1 -17   0    7.48    0.35
   1 -17   0    6.70    0.34
   1  17   0    6.97    0.38
   1  17   0    6.50    0.35
  -1  17   0    7.53    0.36
  -1  17   0    7.37    0.35
  -1  17   0    6.83    0.34
  -1  17   0    7.36    0.56
  -1  17   0    6.92    0.34
   1  17   0    6.49    0.37
  -1  17   0    6.43    0.37
  -1  17   0    6.90    0.36
   2 -17   0   23.68    0.69
  -2 -17   0   21.88    0.70
  -2 -17   0   23.65    0.66
  -2 -17   0   23.45    0.69
  -2 -17   0   22.84    0.81
  -2 -17   0   24.05    0.75
  -2 -17   0   23.96    0.69
   2 -17   0   22.78    0.79
  -2 -17   0   22.12    0.74
   2 -17   0   22.16    0.70
  -2 -17   0   23.33    0.72
   2  17   0   22.80    0.70
  -2  17   0   22.38    0.71
  -2  17   0   21.83    0.70
  -2  17   0   21.72    0.91
  -2  17   0   22.08    0.68
   2  17   0   22.91    0.75
  -2  17   0   22.24    0.71
  -2  17   0   23.19    0.69
   2  17   0   22.67    0.72
  -3 -17   0    6.90    0.37
  -3 -17   0    6.29    0.37
  -3 -17   0    6.33    0.32
   3 -17   0    6.21    0.35
  -3 -17   0    6.37    0.37
   3 -17   0    6.72    0.38
  -3 -17   0    5.78    0.34
  -3 -17   0    6.28    0.33
   3  17   0    6.62    0.37
   3  17   0    6.74    0.38
  -3  17   0    6.43    0.46
  -3  17   0    6.23    0.34
  -3  17   0    6.45    0.33
  -3  17   0    6.68    0.36
  -3  17   0    6.08    0.36
  -3  17   0    6.17    0.35
  -4 -17   0    0.38    0.15
  -4 -17   0    0.20    0.15
  -4 -17   0    0.10    0.15
  -4 -17   0    0.34    0.15
  -4 -17   0    0.19    0.15
  -4 -17   0    0.37    0.17
   4 -17   0    0.40    0.16
   4  17   0    0.16    0.14
  -4  17   0    0.13    0.13
  -4  17   0    0.23    0.18
  -4  17   0    0.21    0.16
  -4  17   0   -0.10    0.15
  -4  17   0    0.63    0.24
  -4  17   0    0.31    0.15
   4  17   0    0.12    0.18
  -4  17   0    0.38    0.15
  -5 -17   0    1.76    0.24
  -5 -17   0    0.86    0.20
  -5 -17   0    1.44    0.23
  -5 -17   0    1.28    0.23
  -5 -17   0    1.20    0.22
   5 -17   0    1.27    0.23
   5 -17   0    1.46    0.21
  -5 -17   0    1.61    0.25
  -5  17   0    1.47    0.23
  -5  17   0    1.32    0.25
   5  17   0    1.31    0.24
  -5  17   0    1.70    0.24
  -5  17   0    1.34    0.25
  -5  17   0    1.09    0.19
   5  17   0    1.36    0.23
  -5  17   0    1.24    0.30
  -6 -17   0    3.57    0.34
  -6 -17   0    3.57    0.35
  -6 -17   0    4.47    0.36
  -6 -17   0    3.86    0.39
  -6 -17   0    4.28    0.35
  -6  17   0    3.73    0.31
  -6  17   0    4.16    0.48
  -6  17   0    3.84    0.37
  -6  17   0    3.94    0.38
  -6  17   0    4.45    0.36
  -6  17   0    4.09    0.41
  -7 -17   0    1.09    0.27
  -7 -17   0    0.28    0.19
  -7 -17   0    0.55    0.21
  -7 -17   0    0.57    0.20
  -7  17   0    0.44    0.18
   0 -18   0   23.68    0.72
   0 -18   0   23.54    0.75
   0 -18   0   23.81    0.72
   0 -18   0   24.10    0.83
   0 -18   0   24.60    0.72
   0  18   0   24.63    0.79
   0  18   0   23.96    0.71
   0  18   0   22.91    0.72
   0  18   0   24.78    0.76
   0  18   0   23.61    0.74
   1 -18   0    3.44    0.32
   1 -18   0    3.52    0.28
  -1 -18   0    3.45    0.28
  -1 -18   0    3.37    0.28
  -1 -18   0    3.17    0.26
   1 -18   0    3.45    0.27
   1 -18   0    3.08    0.26
  -1 -18   0    3.56    0.33
  -1 -18   0    3.26    0.25
  -1 -18   0    3.40    0.27
   1  18   0    3.42    0.28
   1  18   0    3.21    0.28
  -1  18   0    3.40    0.44
  -1  18   0    3.58    0.27
  -1  18   0    3.25    0.29
  -1  18   0    4.09    0.28
  -1  18   0    3.04    0.23
   1  18   0    3.44    0.31
  -1  18   0    3.33    0.29
  -1  18   0    3.49    0.31
  -1  18   0    3.71    0.29
  -2 -18   0    0.31    0.15
  -2 -18   0    0.70    0.19
   2 -18   0    0.51    0.16
  -2 -18   0    0.48    0.13
  -2 -18   0    0.68    0.17
  -2 -18   0    0.16    0.15
  -2 -18   0    0.34    0.15
   2 -18   0    0.31    0.15
   2 -18   0    0.68    0.18
  -2  18   0    0.39    0.15
   2  18   0    0.35    0.15
   2  18   0    0.39    0.17
  -2  18   0    0.36    0.16
  -2  18   0    0.55    0.26
  -2  18   0    0.63    0.19
  -2  18   0    0.26    0.13
   2  18   0    0.54    0.18
  -2  18   0    0.73    0.18
  -3 -18   0   19.31    0.67
  -3 -18   0   19.56    0.66
   3 -18   0   20.09    0.67
  -3 -18   0   20.27    0.66
  -3 -18   0   19.87    0.71
  -3 -18   0   20.18    0.68
   3 -18   0   20.41    0.74
  -3 -18   0   19.81    0.64
   3  18   0   19.03    0.70
   3  18   0   19.78    0.68
  -3  18   0   19.49    0.65
  -3  18   0   19.36    0.64
  -3  18   0   19.32    0.84
  -3  18   0   20.13    0.68
  -3  18   0   19.46    0.67
  -3  18   0   19.76    0.68
   4 -18   0    3.02    0.30
  -4 -18   0    2.57    0.29
  -4 -18   0    2.94    0.29
  -4 -18   0    3.59    0.30
  -4 -18   0    3.05    0.30
  -4 -18   0    3.26    0.28
  -4 -18   0    2.95    0.27
  -4  18   0    3.03    0.29
  -4  18   0    3.79    0.41
   4  18   0    2.53    0.28
  -4  18   0    2.87    0.29
  -4  18   0    2.78    0.27
   4  18   0    2.88    0.30
  -4  18   0    3.44    0.32
  -4  18   0    2.83    0.30
  -5 -18   0    0.81    0.21
  -5 -18   0    0.51    0.18
   5 -18   0    0.72    0.17
  -5 -18   0    0.44    0.18
  -5 -18   0    0.50    0.18
  -5 -18   0    0.54    0.18
   5 -18   0    0.56    0.20
  -5 -18   0    0.52    0.21
  -5  18   0    0.52    0.19
  -5  18   0    0.46    0.17
   5  18   0    0.39    0.19
  -5  18   0    1.02    0.25
  -5  18   0    0.50    0.21
  -5  18   0    0.70    0.26
  -5  18   0    0.26    0.17
  -6 -18   0    5.08    0.40
  -6 -18   0    6.12    0.44
  -6 -18   0    5.44    0.42
  -6 -18   0    5.64    0.41
  -6 -18   0    6.27    0.42
   6 -18   0    5.84    0.41
  -6  18   0    5.59    0.41
  -6  18   0    5.66    0.55
  -6  18   0    6.00    0.45
  -6  18   0    5.21    0.37
  -6  18   0    5.78    0.43
  -6  18   0    4.92    0.39
   0 -19   0    0.41    0.16
   0 -19   0    0.57    0.18
   0 -19   0    0.15    0.13
   0 -19   0    0.32    0.15
   0 -19   0    0.27    0.16
   0  19   0    0.33    0.15
   0  19   0    0.33    0.18
   0  19   0   -0.01    0.13
   0  19   0    0.42    0.16
  -1 -19   0    2.77    0.24
   1 -19   0    2.92    0.26
   1 -19   0    2.25    0.24
   1 -19   0    2.27    0.25
  -1 -19   0    2.22    0.26
  -1 -19   0    2.29    0.25
  -1 -19   0    2.63    0.25
  -1 -19   0    2.44    0.29
   1 -19   0    2.37    0.28
  -1 -19   0    2.73    0.26
  -1  19   0    2.41    0.39
   1  19   0    2.29    0.23
   1  19   0    2.49    0.27
  -1  19   0    2.49    0.24
   1  19   0    2.56    0.27
   1  19   0    2.68    0.27
  -1  19   0    2.53    0.26
  -1  19   0    2.75    0.28
  -1  19   0    2.20    0.24
  -1  19   0    2.24    0.23
   2 -19   0   15.35    0.54
  -2 -19   0   15.19    0.56
  -2 -19   0   14.19    0.63
   2 -19   0   14.77    0.62
  -2 -19   0   14.66    0.55
  -2 -19   0   15.14    0.54
   2 -19   0   14.97    0.55
  -2 -19   0   14.86    0.58
  -2  19   0   14.98    0.56
  -2  19   0   14.18    0.54
   2  19   0   15.13    0.58
   2  19   0   14.80    0.55
  -2  19   0   15.98    0.75
  -2  19   0   15.14    0.54
  -2  19   0   14.76    0.55
   2  19   0   14.18    0.59
  -2  19   0   14.18    0.55
   3 -19   0    3.54    0.29
  -3 -19   0    3.65    0.31
  -3 -19   0    3.91    0.33
  -3 -19   0    4.08    0.33
  -3 -19   0    3.96    0.29
   3 -19   0    3.50    0.34
   3  19   0    3.89    0.33
  -3  19   0    3.12    0.30
  -3  19   0    3.55    0.29
   3  19   0    4.21    0.34
  -3  19   0    3.99    0.32
  -3  19   0    3.34    0.40
  -3  19   0    3.54    0.28
  -3  19   0    3.15    0.31
  -4 -19   0    1.44    0.25
   4 -19   0    1.45    0.24
  -4 -19   0    1.49    0.24
  -4 -19   0    1.39    0.24
  -4 -19   0    1.51    0.23
  -4 -19   0    1.74    0.23
  -4 -19   0    1.75    0.24
  -4  19   0    1.41    0.26
  -4  19   0    1.97    0.25
  -4  19   0    1.91    0.23
   4  19   0    1.65    0.25
  -4  19   0    1.69    0.26
   4  19   0    1.23    0.23
  -4  19   0    1.54    0.32
  -4  19   0    1.43    0.23
  -5 -19   0    1.72    0.25
  -5 -19   0    1.70    0.27
  -5 -19   0    1.90    0.27
  -5 -19   0    1.73    0.27
   5 -19   0    1.40    0.22
  -5 -19   0    1.52    0.25
   5 -19   0    1.61    0.26
  -5 -19   0    1.31    0.26
  -5  19   0    1.57    0.23
  -5  19   0    1.86    0.34
  -5  19   0    1.68    0.27
  -5  19   0    1.83    0.31
   5  19   0    1.99    0.28
  -5  19   0    1.59    0.26
  -5  19   0    1.87    0.27
  -6 -19   0    0.18    0.19
   6 -19   0    0.21    0.20
  -6 -19   0    0.09    0.21
  -6 -19   0    0.42    0.24
  -6 -19   0    0.18    0.20
  -6 -19   0   -0.16    0.18
  -6  19   0   -0.05    0.16
  -6  19   0    0.17    0.25
  -6  19   0    0.22    0.23
  -6  19   0   -0.06    0.25
  -6  19   0    0.07    0.21
  -6  19   0    0.27    0.19
   0 -20   0   17.00    0.69
   0 -20   0   17.56    0.64
   0 -20   0   17.10    0.60
   0 -20   0   17.46    0.60
   0 -20   0   18.77    0.63
   0  20   0   17.06    0.65
   0  20   0   18.10    0.60
   0  20   0   17.40    0.62
   0  20   0   15.64    0.59
  -1 -20   0    0.66    0.16
   1 -20   0    0.60    0.18
  -1 -20   0    0.74    0.17
  -1 -20   0    0.57    0.18
  -1 -20   0    0.81    0.16
   1 -20   0    0.47    0.16
   1 -20   0    0.45    0.18
   1 -20   0    0.59    0.16
  -1 -20   0    0.86    0.19
  -1 -20   0    0.35    0.18
  -1  20   0    0.44    0.18
  -1  20   0    0.28    0.15
   1  20   0    0.37    0.17
  -1  20   0    0.64    0.31
  -1  20   0    0.77    0.17
   1  20   0    0.48    0.16
   1  20   0    0.70    0.19
  -1  20   0    0.46    0.17
  -1  20   0    0.30    0.18
   2 -20   0    5.58    0.39
  -2 -20   0    4.64    0.34
   2 -20   0    4.60    0.30
  -2 -20   0    4.87    0.33
   2 -20   0    4.96    0.32
  -2 -20   0    4.61    0.39
  -2 -20   0    5.46    0.35
  -2 -20   0    5.11    0.32
  -2  20   0    5.09    0.33
  -2  20   0    4.70    0.33
   2  20   0    4.57    0.36
  -2  20   0    4.43    0.32
  -2  20   0    4.23    0.33
  -2  20   0    4.36    0.32
   2  20   0    5.03    0.35
   2  20   0    4.58    0.32
  -2  20   0    4.88    0.48
  -3 -20   0    2.28    0.27
   3 -20   0    2.38    0.27
  -3 -20   0    1.80    0.25
  -3 -20   0    2.11    0.27
  -3 -20   0    2.72    0.27
   3 -20   0    1.94    0.27
  -3  20   0    2.29    0.27
  -3  20   0    1.50    0.25
  -3  20   0    1.86    0.28
  -3  20   0    2.58    0.27
   3  20   0    2.58    0.29
   3  20   0    2.45    0.29
  -3  20   0    2.00    0.25
  -3  20   0    1.98    0.34
  -4 -20   0    0.58    0.20
   4 -20   0    0.80    0.20
  -4 -20   0    0.86    0.21
  -4 -20   0    0.73    0.22
  -4 -20   0    0.99    0.22
  -4 -20   0    0.50    0.18
  -4  20   0    1.29    0.22
  -4  20   0    1.24    0.22
  -4  20   0    1.03    0.21
  -4  20   0    1.06    0.29
   4  20   0    0.91    0.22
  -4  20   0    1.21    0.25
   4  20   0    1.08    0.23
  -4  20   0    0.99    0.25
  -5 -20   0    0.43    0.19
   5 -20   0    0.10    0.18
  -5 -20   0    0.41    0.19
  -5 -20   0    0.28    0.19
  -5 -20   0    0.45    0.21
  -5 -20   0    0.34    0.19
  -5 -20   0    0.50    0.20
   5  20   0    0.19    0.21
  -5  20   0    0.51    0.25
  -5  20   0   -0.05    0.15
  -5  20   0    0.44    0.19
  -5  20   0    0.59    0.23
  -5  20   0    0.44    0.26
  -5  20   0    0.16    0.16
  -6 -20   0    1.97    0.29
  -6 -20   0    2.50    0.33
  -6 -20   0    3.01    0.38
  -6 -20   0    2.40    0.31
   6 -20   0    2.70    0.35
  -6 -20   0    2.96    0.35
  -6  20   0    2.51    0.33
  -6  20   0    2.59    0.42
  -6  20   0    2.57    0.36
  -6  20   0    2.85    0.34
  -6  20   0    1.99    0.28
   0 -21   0    0.11    0.15
   0 -21   0    0.12    0.16
   0 -21   0   -0.07    0.12
   0 -21   0    0.19    0.16
   0 -21   0    0.02    0.13
   0 -21   0    0.35    0.16
   0  21   0    0.08    0.15
   0  21   0    0.28    0.16
   0  21   0    0.32    0.16
   0  21   0    0.43    0.18
  -1 -21   0    2.24    0.26
  -1 -21   0    1.67    0.22
   1 -21   0    2.05    0.25
   1 -21   0    1.71    0.24
  -1 -21   0    1.79    0.24
  -1 -21   0    1.94    0.23
  -1 -21   0    1.35    0.25
   1 -21   0    2.00    0.28
  -1 -21   0    2.27    0.28
  -1  21   0    1.41    0.22
   1  21   0    1.93    0.24
  -1  21   0    1.43    0.23
  -1  21   0    1.67    0.24
  -1  21   0    1.12    0.20
  -1  21   0    1.51    0.37
   1  21   0    1.85    0.26
   1  21   0    1.83    0.25
   2 -21   0    4.25    0.30
  -2 -21   0    4.08    0.34
  -2 -21   0    4.40    0.31
  -2 -21   0    4.66    0.40
  -2 -21   0    4.07    0.32
  -2 -21   0    3.53    0.30
   2 -21   0    4.14    0.32
   2 -21   0    4.69    0.38
  -2  21   0    4.55    0.32
  -2  21   0    4.45    0.35
   2  21   0    4.78    0.37
   2  21   0    4.40    0.32
   2  21   0    4.12    0.36
  -2  21   0    4.83    0.49
  -2  21   0    4.61    0.33
  -2  21   0    4.71    0.33
  -2  21   0    3.98    0.32
  -3 -21   0    0.71    0.19
   3 -21   0    0.52    0.18
   3 -21   0    0.49    0.19
  -3 -21   0    0.63    0.19
  -3 -21   0    1.03    0.23
  -3 -21   0    0.61    0.19
  -3  21   0    0.39    0.17
  -3  21   0    0.24    0.18
  -3  21   0    0.45    0.27
   3  21   0    0.25    0.19
  -3  21   0    0.81    0.21
  -3  21   0    0.97    0.24
  -3  21   0    0.74    0.19
   3  21   0    0.90    0.21
  -4 -21   0    2.83    0.30
  -4 -21   0    3.39    0.34
  -4 -21   0    2.75    0.31
  -4 -21   0    3.56    0.35
  -4 -21   0    2.93    0.32
   4 -21   0    2.90    0.31
  -4  21   0    3.62    0.38
  -4  21   0    2.94    0.30
  -4  21   0    3.07    0.32
  -4  21   0    3.03    0.42
   4  21   0    2.93    0.33
  -4  21   0    2.87    0.33
  -4  21   0    3.20    0.31
   5 -21   0    7.99    0.47
  -5 -21   0    7.47    0.47
  -5 -21   0    7.80    0.48
  -5 -21   0    8.48    0.51
  -5 -21   0    7.67    0.47
  -5 -21   0    7.07    0.46
  -5  21   0    7.49    0.48
  -5  21   0    7.37    0.60
  -5  21   0    7.43    0.46
  -5  21   0    6.94    0.43
   5  21   0    7.94    0.48
  -5  21   0    7.75    0.46
  -5  21   0    7.76    0.50
  -6 -21   0    6.51    0.46
  -6 -21   0    7.61    0.48
  -6 -21   0    7.68    0.51
  -6 -21   0    9.08    0.52
  -6 -21   0    7.77    0.53
   6 -21   0    7.59    0.50
  -6 -21   0    7.69    0.49
  -6  21   0    8.09    0.64
  -6  21   0    7.47    0.48
  -6  21   0    7.19    0.50
  -6  21   0    7.15    0.48
  -6  21   0    6.59    0.43
   0 -22   0   13.45    0.63
   0 -22   0   12.90    0.57
   0 -22   0   13.25    0.54
   0 -22   0   12.32    0.52
   0 -22   0   13.33    0.55
   0 -22   0   13.13    0.54
   0  22   0   12.33    0.50
   0  22   0   12.33    0.53
   0  22   0   12.50    0.54
   0  22   0   13.24    0.58
  -1 -22   0   13.17    0.62
  -1 -22   0   11.95    0.52
   1 -22   0   11.30    0.50
   1 -22   0   12.49    0.61
  -1 -22   0   12.01    0.51
  -1 -22   0   12.45    0.51
   1 -22   0   11.51    0.52
  -1 -22   0   12.16    0.53
  -1 -22   0   12.79    0.56
   1  22   0   12.16    0.56
   1  22   0   11.67    0.52
   1  22   0   12.82    0.55
  -1  22   0   11.74    0.51
  -1  22   0   11.28    0.51
  -1  22   0   12.03    0.51
  -1  22   0   11.87    0.75
  -1  22   0   10.93    0.50
   2 -22   0    2.78    0.29
  -2 -22   0    2.69    0.29
  -2 -22   0    2.50    0.29
  -2 -22   0    2.55    0.30
   2 -22   0    2.87    0.29
  -2 -22   0    2.74    0.28
   2 -22   0    3.32    0.35
  -2 -22   0    3.70    0.38
  -2  22   0    2.12    0.27
   2  22   0    2.93    0.30
  -2  22   0    2.36    0.27
  -2  22   0    2.88    0.30
   2  22   0    2.55    0.31
  -2  22   0    2.70    0.41
   2  22   0    2.92    0.31
  -2  22   0    3.04    0.33
   3 -22   0    5.81    0.38
  -3 -22   0    5.84    0.41
  -3 -22   0    6.35    0.39
   3 -22   0    6.12    0.44
  -3 -22   0    6.45    0.40
  -3 -22   0    6.42    0.40
  -3  22   0    6.06    0.42
  -3  22   0    5.44    0.37
  -3  22   0    6.37    0.40
   3  22   0    6.11    0.42
  -3  22   0    5.90    0.39
   3  22   0    6.73    0.45
  -3  22   0    6.66    0.41
  -3  22   0    6.46    0.54
   4 -22   0    6.89    0.43
  -4 -22   0    6.32    0.44
  -4 -22   0    5.63    0.42
  -4 -22   0    6.87    0.41
  -4 -22   0    6.56    0.44
   4  22   0    5.61    0.43
  -4  22   0    5.78    0.39
  -4  22   0    6.00    0.40
  -4  22   0    6.87    0.59
  -4  22   0    6.20    0.43
  -4  22   0    5.86    0.40
  -4  22   0    5.80    0.40
  -5 -22   0    3.99    0.40
  -5 -22   0    4.45    0.43
  -5 -22   0    4.54    0.43
  -5 -22   0    4.96    0.41
   5 -22   0    4.15    0.39
  -5 -22   0    4.42    0.42
  -5  22   0    5.05    0.38
  -5  22   0    4.98    0.38
   5  22   0    5.00    0.43
  -5  22   0    4.16    0.52
  -5  22   0    4.91    0.40
  -5  22   0    5.11    0.43
   0 -23   0    0.32    0.17
   0 -23   0    0.32    0.15
   0 -23   0    0.29    0.18
   0 -23   0    0.24    0.18
   0 -23   0    0.33    0.17
   0 -23   0    0.33    0.16
   0  23   0    0.04    0.16
   0  23   0    0.24    0.19
   0  23   0    0.29    0.16
   0  23   0   -0.03    0.16
  -1 -23   0   14.43    0.68
   1 -23   0   14.11    0.67
  -1 -23   0   14.36    0.56
  -1 -23   0   13.83    0.57
  -1 -23   0   13.38    0.60
  -1 -23   0   14.89    0.59
   1 -23   0   14.54    0.59
   1 -23   0   13.12    0.56
  -1 -23   0   13.11    0.55
  -1  23   0   13.23    0.58
  -1  23   0   13.15    0.56
  -1  23   0   13.71    0.57
   1  23   0   14.27    0.62
  -1  23   0   13.88    0.56
   1  23   0   12.89    0.56
   1  23   0   12.83    0.58
  -1  23   0   13.27    0.82
   2 -23   0    7.84    0.42
  -2 -23   0    7.60    0.44
  -2 -23   0    8.69    0.53
   2 -23   0    8.21    0.44
   2 -23   0    9.09    0.52
  -2 -23   0    8.14    0.45
  -2 -23   0    9.01    0.44
  -2 -23   0    8.12    0.47
   2  23   0    8.23    0.48
  -2  23   0    7.55    0.43
   2  23   0    8.72    0.49
   2  23   0    7.27    0.48
  -2  23   0    7.96    0.45
  -2  23   0    7.25    0.61
  -2  23   0    7.89    0.44
  -3 -23   0    2.07    0.28
   3 -23   0    2.13    0.28
  -3 -23   0    2.52    0.30
  -3 -23   0    2.29    0.27
  -3 -23   0    2.24    0.31
  -3  23   0    2.58    0.29
  -3  23   0    2.10    0.28
  -3  23   0    2.24    0.28
  -3  23   0    2.13    0.30
  -3  23   0    1.80    0.37
   3  23   0    1.80    0.29
   4 -23   0    4.02    0.39
  -4 -23   0    4.52    0.38
  -4 -23   0    4.68    0.39
  -4 -23   0    4.28    0.41
  -4 -23   0    4.62    0.40
  -4  23   0    3.78    0.36
  -4  23   0    3.61    0.38
   4  23   0    4.06    0.40
  -4  23   0    4.62    0.53
  -4  23   0    4.46    0.37
  -4  23   0    4.18    0.36
  -5 -23   0    3.04    0.37
  -5 -23   0    2.47    0.36
  -5 -23   0    2.86    0.36
  -5 -23   0    2.49    0.32
  -5 -23   0    1.81    0.32
   5 -23   0    2.91    0.35
  -5  23   0    2.90    0.36
  -5  23   0    2.66    0.37
  -5  23   0    2.17    0.45
  -5  23   0    2.22    0.31
   5  23   0    2.76    0.36
  -5  23   0    2.68    0.33
   0 -24   0    3.19    0.31
   0 -24   0    3.48    0.33
   0 -24   0    2.72    0.32
   0 -24   0    2.75    0.30
   0 -24   0    2.55    0.35
   0  24   0    3.35    0.36
   0  24   0    3.26    0.34
   0  24   0    3.40    0.33
   0  24   0    2.77    0.29
   1 -24   0    3.07    0.32
  -1 -24   0    4.29    0.35
   1 -24   0    3.63    0.39
   1 -24   0    3.81    0.32
  -1 -24   0    3.70    0.34
  -1 -24   0    3.49    0.33
  -1 -24   0    4.07    0.31
  -1 -24   0    3.50    0.35
  -1 -24   0    4.40    0.41
  -1  24   0    3.41    0.33
   1  24   0    2.96    0.34
   1  24   0    4.00    0.37
  -1  24   0    4.17    0.33
   1  24   0    3.41    0.34
  -1  24   0    2.36    0.48
  -1  24   0    3.05    0.32
  -1  24   0    3.56    0.34
  -2 -24   0    5.70    0.47
   2 -24   0    5.32    0.36
  -2 -24   0    5.31    0.39
  -2 -24   0    5.34    0.40
  -2 -24   0    5.89    0.38
  -2 -24   0    5.10    0.41
   2 -24   0    5.14    0.38
  -2  24   0    5.36    0.38
  -2  24   0    5.06    0.35
   2  24   0    4.77    0.42
  -2  24   0    5.23    0.38
   2  24   0    5.40    0.43
  -2  24   0    5.62    0.57
  -2  24   0    5.54    0.38
  -3 -24   0    3.12    0.34
  -3 -24   0    2.75    0.31
   3 -24   0    2.64    0.31
  -3 -24   0    3.20    0.34
  -3 -24   0    2.56    0.34
  -3  24   0    2.76    0.43
   3  24   0    2.40    0.32
  -3  24   0    2.31    0.30
  -3  24   0    2.42    0.29
  -3  24   0    2.42    0.29
  -3  24   0    2.73    0.33
  -4 -24   0    0.78    0.24
   4 -24   0    0.87    0.23
  -4 -24   0    0.34    0.21
  -4 -24   0    0.50    0.23
  -4 -24   0    0.42    0.22
  -4  24   0    0.46    0.21
  -4  24   0    0.53    0.34
  -4  24   0    0.15    0.20
   4  24   0    0.57    0.24
  -4  24   0    0.50    0.21
  -4  24   0    0.29    0.19
   5 -24   0    7.19    0.50
  -5 -24   0    9.16    0.55
  -5 -24   0    7.52    0.51
  -5  24   0    7.31    0.51
   5  24   0    6.71    0.50
  -5  24   0    7.39    0.48
  -5  24   0    7.08    0.49
  -5  24   0    7.29    0.67
  -5  24   0    6.95    0.47
   0 -25   0   -0.06    0.19
   0 -25   0   -0.11    0.16
   0 -25   0    0.22    0.18
   0 -25   0    0.33    0.19
   0 -25   0    0.07    0.16
   0  25   0    0.12    0.17
   0  25   0   -0.22    0.17
   0  25   0   -0.08    0.15
  -1 -25   0    1.11    0.25
  -1 -25   0    1.43    0.29
   1 -25   0    1.80    0.26
  -1 -25   0    1.85    0.27
   1 -25   0    1.19    0.24
   1 -25   0    1.19    0.24
  -1 -25   0    1.42    0.28
  -1 -25   0    1.29    0.22
  -1 -25   0    1.59    0.25
  -1  25   0    1.25    0.25
  -1  25   0    1.34    0.26
   1  25   0    1.28    0.25
   1  25   0    1.04    0.25
  -1  25   0    1.01    0.40
  -1  25   0    0.99    0.24
  -1  25   0    1.16    0.22
   1  25   0    1.45    0.26
  -2 -25   0    2.36    0.28
  -2 -25   0    2.20    0.29
  -2 -25   0    2.26    0.32
   2 -25   0    2.10    0.29
  -2 -25   0    2.31    0.31
   2  25   0    2.17    0.31
  -2  25   0    2.13    0.27
  -2  25   0    2.49    0.44
  -2  25   0    1.82    0.27
  -2  25   0    1.54    0.26
  -2  25   0    1.63    0.28
   3 -25   0    0.43    0.21
  -3 -25   0    0.62    0.21
  -3 -25   0    0.65    0.23
  -3 -25   0    0.62    0.23
  -3 -25   0    1.13    0.26
   3  25   0    1.18    0.27
  -3  25   0    0.64    0.24
  -3  25   0    1.04    0.36
  -3  25   0    0.38    0.21
  -3  25   0    0.67    0.21
  -3  25   0    0.78    0.23
  -4 -25   0    0.38    0.23
  -4 -25   0    0.11    0.21
  -4 -25   0    0.26    0.24
   4 -25   0    0.01    0.19
   4  25   0    0.10    0.24
  -4  25   0    0.16    0.21
  -4  25   0    0.26    0.19
  -4  25   0    0.44    0.32
  -4  25   0   -0.13    0.20
   0 -26   0   15.52    0.68
   0 -26   0   16.19    0.66
   0 -26   0   15.80    0.65
   0  26   0   14.70    0.65
   0  26   0   15.35    0.66
   0  26   0   15.67    0.62
  -1 -26   0    2.08    0.28
   1 -26   0    1.47    0.26
   1 -26   0    1.89    0.28
  -1 -26   0    2.02    0.30
  -1 -26   0    2.04    0.35
   1 -26   0    1.70    0.29
  -1 -26   0    1.96    0.30
  -1 -26   0    1.55    0.26
  -1 -26   0    1.83    0.29
  -1  26   0    1.75    0.29
  -1  26   0    1.82    0.46
   1  26   0    1.69    0.29
  -1  26   0    1.85    0.28
   1  26   0    1.36    0.29
   1  26   0    1.86    0.29
  -1  26   0    1.57    0.25
   2 -26   0    2.59    0.32
  -2 -26   0    2.41    0.31
  -2 -26   0    2.09    0.30
  -2 -26   0    2.32    0.33
  -2 -26   0    2.99    0.34
   2  26   0    2.18    0.32
  -2  26   0    2.60    0.33
  -2  26   0    2.23    0.45
  -2  26   0    2.03    0.30
  -2  26   0    1.90    0.30
  -3 -26   0    0.54    0.24
  -3 -26   0    0.78    0.27
  -3 -26   0    1.04    0.27
   3 -26   0    0.73    0.23
  -3 -26   0    0.76    0.24
  -3  26   0    1.33    0.38
  -3  26   0    0.92    0.24
  -3  26   0    0.90    0.26
  -3  26   0    0.76    0.23
   3  26   0    1.02    0.28
  -4 -26   0    1.56    0.31
  -4 -26   0    1.60    0.30
  -4 -26   0    1.21    0.30
   4 -26   0    1.22    0.28
  -4  26   0    1.78    0.30
  -4  26   0    1.75    0.32
  -4  26   0    1.56    0.30
  -4  26   0    2.20    0.44
   4  26   0    1.63    0.33
   0 -27   0    0.59    0.23
   0 -27   0   -0.04    0.17
   0 -27   0    0.55    0.22
   0  27   0    0.28    0.24
   0  27   0    0.29    0.22
   0  27   0    0.01    0.20
  -1 -27   0    0.89    0.22
  -1 -27   0    0.40    0.21
  -1 -27   0    0.43    0.23
   1 -27   0    0.65    0.23
  -1 -27   0    0.68    0.26
  -1 -27   0    0.70    0.23
   1 -27   0    0.71    0.24
   1 -27   0    1.38    0.25
   1  27   0    0.70    0.24
  -1  27   0    1.00    0.24
  -1  27   0    0.56    0.24
  -1  27   0    0.89    0.43
   1  27   0    1.06    0.28
  -1  27   0    0.83    0.25
  -2 -27   0    1.79    0.30
   2 -27   0    2.02    0.30
  -2 -27   0    1.83    0.29
  -2 -27   0    1.56    0.30
  -2 -27   0    1.55    0.29
  -2  27   0    1.34    0.27
  -2  27   0    1.60    0.28
  -2  27   0    1.68    0.46
  -2  27   0    1.81    0.32
   2  27   0    1.55    0.30
  -3 -27   0    2.32    0.33
  -3 -27   0    2.57    0.36
  -3 -27   0    2.18    0.34
   3 -27   0    2.70    0.35
  -3 -27   0    2.19    0.32
  -3  27   0    1.45    0.30
  -3  27   0    1.84    0.30
  -3  27   0    1.80    0.42
   3  27   0    2.59    0.37
  -3  27   0    2.04    0.32
   0 -28   0   52.39    1.49
   0 -28   0   52.95    1.50
   0 -28   0   54.16    1.57
   0  28   0   51.22    1.47
   0  28   0   52.25    1.47
   0  28   0   46.33    1.90
   0  28   0   52.28    1.47
  -1 -28   0    1.56    0.29
  -1 -28   0    1.50    0.29
   1 -28   0    2.04    0.31
  -1 -28   0    1.55    0.30
   1 -28   0    1.28    0.30
  -1 -28   0    1.63    0.28
   1 -28   0    1.26    0.27
  -1 -28   0    1.96    0.33
  -1  28   0    1.67    0.30
  -1  28   0    1.52    0.47
   1  28   0    1.39    0.32
   1  28   0    1.57    0.30
  -1  28   0    1.65    0.31
  -1  28   0    1.59    0.28
   2 -28   0    1.25    0.28
   2 -28   0    0.93    0.25
  -2 -28   0    1.27    0.28
  -2 -28   0    0.70    0.26
  -2 -28   0    0.90    0.27
  -2 -28   0    1.17    0.26
  -2  28   0    1.31    0.27
  -2  28   0    0.76    0.27
  -2  28   0    1.24    0.44
   2  28   0    1.22    0.30
  -2  28   0    0.85    0.26
  -3 -28   0    1.27    0.27
   3 -28   0    0.96    0.27
  -3 -28   0    0.90    0.27
   3  28   0    0.73    0.31
  -3  28   0    0.54    0.38
   0 -29   0    0.97    0.27
   0 -29   0    0.62    0.24
   0  29   0    1.31    0.27
   0  29   0    1.33    0.52
  -1 -29   0    1.77    0.32
   1 -29   0    1.45    0.30
  -1 -29   0    1.69    0.31
   1 -29   0    2.90    0.36
  -1 -29   0    1.73    0.34
   1 -29   0    1.91    0.31
   1  29   0    2.00    0.34
  -1  29   0    1.75    0.31
  -1  29   0    2.18    0.34
  -1  29   0    2.07    0.33
  -1  29   0    1.39    0.50
   1  29   0    1.79    0.35
   2 -29   0    3.66    0.40
  -2 -29   0    3.58    0.38
   2 -29   0    4.21    0.43
  -2 -29   0    3.81    0.41
  -2 -29   0    5.28    0.47
   2  29   0    3.42    0.42
  -2  29   0    4.23    0.62
  -2  29   0    5.06    0.46
  -8   0   1    0.13    0.18
  -8   0   1    0.24    0.20
  -8   0   1    0.40    0.21
  -8   0   1    0.23    0.19
  -7   0   1    5.75    0.39
  -7   0   1    5.70    0.39
  -7   0   1    5.75    0.37
  -7   0   1    5.58    0.38
  -7   0   1    5.47    0.39
  -7   0   1    5.59    0.40
  -7   0   1    5.28    0.38
  -6   0   1   -0.01    0.10
  -6   0   1   -0.08    0.11
  -6   0   1    0.09    0.13
  -6   0   1    0.01    0.12
  -6   0   1   -0.09    0.12
  -6   0   1    0.06    0.13
  -6   0   1    0.05    0.13
  -5   0   1    6.70    0.36
  -5   0   1    6.62    0.24
   5   0  -1    6.39    0.22
  -5   0   1    6.35    0.22
  -5   0   1    6.06    0.21
  -5   0   1    6.36    0.33
  -5   0   1    6.47    0.34
   5   0  -1    6.32    0.21
  -5   0   1    6.24    0.33
  -5   0   1    6.40    0.33
  -5   0   1    6.61    0.34
  -5   0   1    6.28    0.34
  -4   0   1    5.79    0.29
  -4   0   1    5.73    0.27
  -4   0   1    5.64    0.18
   4   0  -1    5.99    0.19
  -4   0   1    5.18    0.29
   4   0  -1    5.78    0.18
  -4   0   1    6.14    0.29
   4   0  -1    5.74    0.18
  -4   0   1    5.93    0.27
  -4   0   1    5.80    0.19
  -4   0   1    5.87    0.18
  -4   0   1    5.87    0.28
  -3   0   1   39.34    0.86
  -3   0   1   40.03    1.00
   3   0  -1   40.27    0.91
  -3   0   1   40.34    0.88
   3   0  -1   39.48    0.85
   3   0  -1   39.77    0.85
  -3   0   1   38.31    0.86
  -3   0   1   39.30    1.01
  -2   0   1   47.74    1.03
   0   0   1   30.71    0.72
   0   0  -1   31.73    0.72
   0   0   1   30.04    0.68
  -1   0  -1  965.46   20.46
  -1   0  -1  967.15   20.46
  -1   0  -1 1000.00   21.03
  -2   0  -1  121.68    2.54
   2   0   1  119.98    2.69
  -2   0  -1  124.33    2.61
   2   0   1  117.52    2.54
  -2   0  -1  116.49    2.54
   2   0   1  118.30    2.54
  -3   0  -1    3.25    0.16
   3   0   1    2.80    0.15
  -3   0  -1    3.12    0.16
  -3   0  -1    2.97    0.16
   3   0   1    3.02    0.15
   3   0   1    3.19    0.17
  -4   0  -1    3.13    0.18
  -4   0  -1    2.67    0.17
   4   0   1    2.86    0.19
   4   0   1    3.02    0.17
  -4   0  -1    2.75    0.20
  -4   0  -1    2.89    0.21
  -4   0  -1    2.88    0.20
  -5   0  -1    6.38    0.34
  -5   0  -1    6.20    0.28
   5   0   1    6.34    0.29
  -5   0  -1    6.77    0.36
  -5   0  -1    6.33    0.28
  -5   0  -1    5.95    0.33
  -5   0  -1    6.36    0.35
  -5   0  -1    6.80    0.34
  -6   0  -1   15.84    0.58
   6   0   1   14.46    0.49
  -6   0  -1   13.80    0.47
  -6   0  -1   15.37    0.61
  -6   0  -1   14.05    0.56
  -6   0  -1   14.07    0.58
  -6   0  -1   15.66    0.60
  -6   0  -1   13.71    0.47
  -6   0  -1   14.25    0.57
  -6   0  -1   13.48    0.55
  -7   0  -1   23.67    0.85
  -7   0  -1   24.03    0.70
  -7   0  -1   22.62    0.85
  -7   0  -1   23.14    0.87
  -7   0  -1   23.60    0.85
  -7   0  -1   23.46    0.83
  -7   0  -1   23.16    0.83
  -7   0  -1   25.24    0.86
  -8   0  -1    0.62    0.22
  -8   0  -1    0.82    0.24
  -8   0  -1    0.42    0.21
  -8   0  -1    0.06    0.20
  -8   0  -1    0.52    0.22
  -8  -1   1    0.90    0.24
  -8  -1   1    1.54    0.28
  -8  -1   1    0.97    0.25
  -8  -1   1    1.14    0.26
  -8   1   1    0.96    0.24
  -8   1   1    0.93    0.25
  -8   1   1    0.87    0.24
  -8   1   1    1.43    0.28
  -7  -1   1    0.20    0.17
  -7  -1   1    0.26    0.18
  -7  -1   1   -0.03    0.15
  -7  -1   1    0.22    0.17
  -7  -1   1    0.38    0.17
  -7  -1   1    0.33    0.17
  -7  -1   1    0.33    0.17
  -7   1   1    0.12    0.14
  -7   1   1    0.04    0.14
  -7   1   1   -0.04    0.15
  -7   1   1    0.08    0.16
  -7   1   1    0.13    0.15
  -7   1   1    0.14    0.17
  -7   1   1    0.27    0.17
  -6  -1   1    3.53    0.27
  -6  -1   1    3.25    0.31
  -6  -1   1    2.76    0.29
  -6  -1   1    3.08    0.29
  -6  -1   1    3.15    0.27
  -6  -1   1    3.11    0.29
  -6  -1   1    3.30    0.26
  -6   1   1    2.85    0.24
  -6   1   1    3.06    0.27
  -6   1   1    3.59    0.30
  -6   1   1    2.85    0.28
  -6   1   1    3.01    0.29
  -6   1   1    3.20    0.31
  -6   1   1    3.09    0.27
  -5  -1   1    1.57    0.20
   5  -1  -1    1.56    0.12
  -5  -1   1    1.82    0.14
  -5  -1   1    2.29    0.23
  -5  -1   1    1.75    0.19
  -5  -1   1    1.62    0.20
  -5  -1   1    1.68    0.20
  -5  -1   1    1.99    0.22
  -5  -1   1    2.01    0.22
  -5  -1   1    2.02    0.16
  -5   1   1    1.72    0.12
  -5   1   1    2.26    0.23
  -5   1   1    2.21    0.22
  -5   1   1    2.07    0.23
   5   1  -1    1.67    0.14
  -5   1   1    2.24    0.23
  -5   1   1    1.72    0.25
  -5   1   1    1.73    0.20
  -5   1   1    1.83    0.15
   5   1  -1    1.89    0.13
  -5   1   1    1.88    0.22
  -5   1   1    1.88    0.22
   4  -1  -1    1.37    0.09
  -4  -1   1    1.41    0.10
  -4  -1   1    1.40    0.15
  -4  -1   1    1.36    0.11
  -4  -1   1    1.36    0.16
  -4  -1   1    1.57    0.11
  -4  -1   1    1.30    0.16
   4  -1  -1    1.49    0.10
   4  -1  -1    1.42    0.09
  -4  -1   1    1.88    0.18
  -4  -1   1    1.61    0.17
  -4  -1   1    1.69    0.18
  -4   1   1    1.40    0.10
  -4   1   1    1.53    0.10
   4   1  -1    1.50    0.11
  -4   1   1    1.36    0.16
  -4   1   1    1.74    0.17
  -4   1   1    1.53    0.17
   4   1  -1    1.46    0.10
  -4   1   1    1.76    0.17
   4   1  -1    1.56    0.11
  -4   1   1    1.29    0.16
  -4   1   1    1.38    0.16
  -4   1   1    1.51    0.09
  -3  -1   1   47.25    1.03
   3  -1  -1   48.05    1.07
  -3  -1   1   45.85    1.03
  -3  -1   1   47.28    1.17
  -3  -1   1   49.79    1.06
  -3  -1   1   46.63    1.19
   3   1  -1   48.54    1.10
   3   1  -1   46.28    1.03
  -3   1   1   48.73    1.05
   3   1  -1   47.76    1.03
  -2  -1   1  383.49    8.22
  -2  -1   1  396.05    8.41
  -2  -1   1  394.64    8.19
  -2  -1   1  397.73    8.62
  -2  -1   1  398.01    8.75
  -2  -1   1  398.57    7.99
   2   1  -1  396.55    8.36
   2   1  -1  409.25    8.36
   2   1  -1  401.14    8.89
  -1  -1   1  754.01   14.76
  -1  -1   1  701.16   15.13
  -1  -1   1  727.01   16.83
  -1   1   1  697.57   15.78
   1   1  -1  728.76   16.55
   1   1  -1  726.59   14.89
  -1   1   1  706.66   16.01
   0  -1   1   61.04    1.35
   0  -1   1   60.11    1.27
   0  -1  -1   58.70    1.27
   0  -1   1   59.38    1.27
   0   1   1   60.10    1.28
   0   1   1   60.82    1.36
   0   1   1   60.07    1.28
   1  -1   1  117.14    2.49
   1  -1   1  117.56    2.64
  -1  -1  -1  123.80    2.56
  -1  -1  -1  116.22    2.49
   1  -1   1  115.66    2.49
  -1  -1  -1  119.17    2.49
  -1   1  -1  124.03    2.57
  -1   1  -1  115.90    2.49
  -1   1  -1  113.49    2.49
   1   1   1  120.42    2.49
  -2  -1  -1   17.76    0.45
  -2  -1  -1   17.46    0.43
   2  -1   1   17.31    0.43
   2  -1   1   17.02    0.46
   2  -1   1   16.94    0.43
  -2  -1  -1   16.97    0.43
  -2   1  -1   17.37    0.43
  -2   1  -1   16.74    0.43
   2   1   1   17.41    0.44
  -2   1  -1   17.77    0.45
   2   1   1   17.66    0.46
   2   1   1   17.46    0.44
   3  -1   1    0.94    0.10
  -3  -1  -1    0.77    0.09
   3  -1   1    0.83    0.09
   3  -1   1    0.95    0.10
  -3  -1  -1    0.82    0.09
  -3  -1  -1    0.86    0.10
   3   1   1    0.95    0.11
  -3   1  -1    0.87    0.10
   3   1   1    0.73    0.09
  -3   1  -1    0.75    0.10
  -3   1  -1    0.68    0.09
   3   1   1    0.97    0.10
   4  -1   1    2.09    0.16
  -4  -1  -1    2.05    0.19
  -4  -1  -1    2.03    0.19
  -4  -1  -1    2.49    0.19
  -4  -1  -1    2.23    0.16
   4  -1   1    1.96    0.16
  -4  -1  -1    2.21    0.17
  -4  -1  -1    2.01    0.18
   4   1   1    1.95    0.15
  -4   1  -1    1.96    0.16
  -4   1  -1    2.10    0.18
   4   1   1    1.94    0.17
  -4   1  -1    1.96    0.15
  -4   1  -1    2.29    0.18
  -5  -1  -1    2.73    0.22
  -5  -1  -1    2.44    0.24
  -5  -1  -1    2.84    0.26
  -5  -1  -1    2.92    0.21
   5  -1   1    2.78    0.21
  -5  -1  -1    3.07    0.25
  -5  -1  -1    2.90    0.21
  -5  -1  -1    2.68    0.25
  -5   1  -1    2.13    0.23
   5   1   1    3.03    0.21
  -5   1  -1    2.98    0.24
  -5   1  -1    2.55    0.20
  -5   1  -1    2.54    0.25
  -5   1  -1    3.06    0.21
  -6  -1  -1   31.17    0.94
   6  -1   1   31.11    0.84
  -6  -1  -1   29.76    0.95
  -6  -1  -1   30.90    0.96
  -6  -1  -1   30.64    0.83
  -6  -1  -1   30.60    0.82
  -6  -1  -1   32.41    0.94
  -6  -1  -1   30.23    0.97
  -6  -1  -1   29.48    0.94
  -6  -1  -1   32.17    0.95
  -6   1  -1   31.11    0.94
  -6   1  -1   30.87    0.95
  -6   1  -1   30.71    0.82
  -6   1  -1   31.65    0.81
  -6   1  -1   29.66    0.97
  -6   1  -1   30.57    0.96
   6   1   1   29.84    0.84
  -6   1  -1   30.07    0.92
  -6   1  -1   30.15    0.93
  -6   1  -1   30.88    0.95
  -7  -1  -1   12.27    0.56
  -7  -1  -1   12.39    0.57
  -7  -1  -1   12.62    0.46
  -7  -1  -1   12.28    0.58
  -7  -1  -1   11.97    0.56
  -7  -1  -1   12.93    0.60
  -7  -1  -1   11.39    0.56
  -7  -1  -1   12.00    0.58
  -7   1  -1   13.53    0.61
  -7   1  -1   12.57    0.58
  -7   1  -1   12.80    0.58
  -7   1  -1   12.31    0.57
  -7   1  -1   11.64    0.56
  -7   1  -1   11.81    0.57
  -7   1  -1   12.39    0.59
  -7   1  -1   12.14    0.47
  -8  -1  -1    1.21    0.26
  -8  -1  -1    0.86    0.23
  -8  -1  -1    1.75    0.29
  -8  -1  -1    1.69    0.29
  -8  -1  -1    1.58    0.28
  -8   1  -1    1.80    0.30
  -8   1  -1    0.92    0.24
  -8   1  -1    1.44    0.26
  -8   1  -1    1.64    0.29
  -8   1  -1    1.65    0.29
  -8  -2   1    1.31    0.26
  -8  -2   1    1.00    0.26
  -8  -2   1    1.30    0.27
  -8  -2   1    0.70    0.23
  -8   2   1    1.00    0.26
  -8   2   1    1.25    0.26
  -8   2   1    1.33    0.27
  -8   2   1    1.06    0.25
  -7  -2   1    5.74    0.39
  -7  -2   1    5.62    0.40
  -7  -2   1    6.00    0.39
  -7  -2   1    5.60    0.37
  -7  -2   1    5.91    0.40
  -7  -2   1    5.92    0.41
  -7  -2   1    5.53    0.39
  -7   2   1    6.42    0.41
  -7   2   1    5.68    0.39
  -7   2   1    5.84    0.38
  -7   2   1    5.65    0.42
  -7   2   1    5.34    0.41
  -7   2   1    5.85    0.37
  -7   2   1    5.31    0.38
  -6  -2   1    7.23    0.37
  -6  -2   1    7.02    0.39
  -6  -2   1    7.44    0.40
  -6  -2   1    7.76    0.29
  -6  -2   1    7.49    0.41
  -6  -2   1    7.27    0.40
  -6  -2   1    7.99    0.41
  -6  -2   1    7.66    0.40
  -6   2   1    8.20    0.44
  -6   2   1    8.38    0.42
  -6   2   1    8.21    0.50
  -6   2   1    7.59    0.40
  -6   2   1    7.66    0.40
  -6   2   1    7.50    0.41
  -6   2   1    8.19    0.44
  -6   2   1    8.27    0.39
  -5  -2   1   17.50    0.58
  -5  -2   1   17.65    0.62
  -5  -2   1   18.29    0.48
  -5  -2   1   17.05    0.62
  -5  -2   1   17.84    0.62
  -5  -2   1   17.90    0.61
  -5  -2   1   18.33    0.48
  -5  -2   1   17.36    0.61
  -5  -2   1   18.15    0.61
  -5   2   1   18.94    0.62
   5   2  -1   17.09    0.45
  -5   2   1   16.57    0.62
  -5   2   1   17.93    0.60
  -5   2   1   17.20    0.44
  -5   2   1   17.53    0.59
  -5   2   1   17.72    0.72
  -5   2   1   17.39    0.59
  -5   2   1   18.51    0.46
   5   2  -1   17.72    0.48
  -5   2   1   17.30    0.65
  -4  -2   1    2.82    0.14
  -4  -2   1    2.49    0.21
  -4  -2   1    2.43    0.20
  -4  -2   1    2.44    0.13
  -4  -2   1    2.55    0.19
   4  -2  -1    2.25    0.11
  -4  -2   1    2.38    0.19
  -4  -2   1    2.85    0.20
   4  -2  -1    2.27    0.12
  -4  -2   1    2.71    0.14
  -4   2   1    2.67    0.22
  -4   2   1    2.14    0.18
  -4   2   1    2.86    0.21
  -4   2   1    2.71    0.22
  -4   2   1    3.07    0.21
   4   2  -1    2.81    0.14
   4   2  -1    2.68    0.13
  -4   2   1    2.35    0.19
   4   2  -1    2.35    0.14
  -4   2   1    2.28    0.12
  -3  -2   1   86.40    1.74
  -3  -2   1   82.01    1.98
  -3  -2   1   83.17    1.95
   3  -2  -1   84.25    1.86
  -3  -2   1   83.94    1.78
  -3  -2   1   80.83    1.78
  -3  -2   1   84.49    1.83
  -3   2   1   83.64    1.79
   3   2  -1   83.95    1.76
   3   2  -1   83.51    1.87
   3   2  -1   79.19    1.76
  -2  -2   1   36.05    0.88
  -2  -2   1   36.01    0.75
  -2  -2   1   34.68    0.86
  -2  -2   1   35.42    0.78
  -2  -2   1   34.72    0.77
   2   2  -1   34.72    0.77
   2   2  -1   35.97    0.77
   2   2  -1   34.53    0.81
  -2   2   1   35.55    0.77
  -1  -2   1  821.53   18.04
   1  -2  -1  870.33   19.03
  -1  -2   1  882.77   17.58
  -1  -2   1  865.95   20.05
  -1  -2   1  877.92   18.06
   1   2  -1  851.26   19.82
   1   2  -1  855.18   18.91
   1   2  -1  850.05   17.83
  -1   2   1  857.61   18.80
   0  -2  -1   28.35    0.63
   0  -2   1   28.16    0.70
   0  -2   1   28.33    0.63
   0  -2   1   28.74    0.63
   0   2  -1   28.87    0.72
   0   2  -1   28.77    0.65
   0   2   1   29.60    0.65
   0   2   1   29.08    0.69
   0   2   1   29.52    0.65
   1  -2   1  346.94    7.46
   1  -2   1  349.14    7.81
  -1  -2  -1  345.77    7.38
  -1  -2  -1  362.80    7.62
  -1  -2  -1  358.56    7.23
  -1  -2  -1  363.42    7.36
   1   2   1  356.47    7.27
  -1   2  -1  362.25    7.45
  -1   2  -1  337.79    7.33
  -1   2  -1  339.42    7.34
  -2  -2  -1   58.22    1.29
   2  -2   1   56.62    1.32
  -2  -2  -1   57.80    1.25
  -2  -2  -1   55.93    1.25
  -2  -2  -1   56.93    1.22
   2  -2   1   56.35    1.24
   2  -2   1   56.08    1.25
  -2   2  -1   55.99    1.24
   2   2   1   55.09    1.25
   2   2   1   56.91    1.25
  -2   2  -1   55.37    1.24
   2   2   1   57.24    1.32
  -2   2  -1   59.06    1.28
  -3  -2  -1    9.41    0.33
   3  -2   1    8.79    0.30
   3  -2   1    8.96    0.28
   3  -2   1    8.79    0.27
  -3  -2  -1    9.74    0.33
  -3  -2  -1    8.74    0.29
  -3  -2  -1    9.28    0.30
  -3  -2  -1    9.09    0.29
  -3   2  -1    9.11    0.29
  -3   2  -1    9.06    0.28
  -3   2  -1    9.26    0.30
   3   2   1    9.40    0.29
   3   2   1    8.73    0.29
   3   2   1    9.33    0.31
  -4  -2  -1   17.22    0.46
  -4  -2  -1   15.49    0.52
   4  -2   1   15.61    0.48
  -4  -2  -1   16.14    0.47
  -4  -2  -1   15.86    0.52
  -4  -2  -1   15.33    0.51
   4  -2   1   16.03    0.45
  -4  -2  -1   17.04    0.53
  -4   2  -1   16.31    0.53
   4   2   1   16.32    0.46
  -4   2  -1   16.90    0.46
  -4   2  -1   16.24    0.47
   4   2   1   15.70    0.49
  -5  -2  -1    7.79    0.38
  -5  -2  -1    8.00    0.35
  -5  -2  -1    7.32    0.31
  -5  -2  -1    7.46    0.38
  -5  -2  -1    7.28    0.30
   5  -2   1    7.36    0.31
  -5  -2  -1    7.46    0.37
  -5  -2  -1    7.93    0.37
  -5  -2  -1    7.29    0.36
  -5   2  -1    7.46    0.30
  -5   2  -1    7.34    0.37
  -5   2  -1    7.31    0.36
  -5   2  -1    7.29    0.36
  -5   2  -1    7.33    0.30
   5   2   1    7.55    0.32
  -6  -2  -1    1.57    0.23
  -6  -2  -1    1.62    0.18
  -6  -2  -1    2.07    0.26
  -6  -2  -1    1.58    0.18
  -6  -2  -1    1.33    0.21
  -6  -2  -1    1.97    0.25
   6  -2   1    1.88    0.18
  -6  -2  -1    1.84    0.24
  -6  -2  -1    1.70    0.22
  -6  -2  -1    1.90    0.24
  -6   2  -1    2.18    0.26
  -6   2  -1    1.71    0.23
  -6   2  -1    1.83    0.24
  -6   2  -1    2.02    0.26
  -6   2  -1    1.44    0.22
  -6   2  -1    1.41    0.22
   6   2   1    1.69    0.18
  -6   2  -1    1.79    0.19
  -6   2  -1    1.51    0.23
  -6   2  -1    1.81    0.17
  -7  -2  -1    0.07    0.16
  -7  -2  -1    0.08    0.13
  -7  -2  -1    0.23    0.17
  -7  -2  -1   -0.03    0.15
  -7  -2  -1    0.01    0.17
  -7  -2  -1    0.06    0.14
  -7  -2  -1    0.35    0.18
  -7  -2  -1    0.32    0.17
  -7  -2  -1    0.04    0.16
  -7   2  -1    0.12    0.14
  -7   2  -1    0.10    0.14
  -7   2  -1    0.28    0.19
  -7   2  -1    0.02    0.17
  -7   2  -1    0.09    0.15
  -7   2  -1   -0.16    0.13
  -7   2  -1   -0.04    0.16
  -7   2  -1   -0.06    0.15
  -8  -2  -1    1.68    0.29
  -8  -2  -1    1.86    0.30
  -8  -2  -1    1.45    0.29
  -8  -2  -1    1.74    0.23
  -8  -2  -1    1.56    0.28
  -8   2  -1    1.18    0.26
  -8   2  -1    1.92    0.32
  -8   2  -1    1.66    0.30
  -8   2  -1    1.79    0.30
  -8   2  -1    1.44    0.28
  -8  -3   1    3.41    0.38
  -8  -3   1    2.88    0.36
  -8  -3   1    2.68    0.35
  -8  -3   1    3.23    0.37
  -8   3   1    3.05    0.36
  -8   3   1    3.04    0.36
  -8   3   1    2.80    0.35
  -8   3   1    2.53    0.33
  -7  -3   1    1.43    0.24
  -7  -3   1    1.25    0.22
  -7  -3   1    1.13    0.23
  -7  -3   1    1.49    0.25
  -7  -3   1    1.49    0.24
  -7  -3   1    1.33    0.24
  -7  -3   1    0.86    0.22
  -7   3   1    1.57    0.25
  -7   3   1    1.53    0.24
  -7   3   1    0.99    0.24
  -7   3   1    1.58    0.26
  -7   3   1    1.29    0.25
  -7   3   1    1.31    0.24
  -7   3   1    1.29    0.24
  -6  -3   1    7.40    0.41
  -6  -3   1    7.28    0.38
  -6  -3   1    6.71    0.38
  -6  -3   1    6.89    0.39
  -6  -3   1    7.29    0.40
  -6  -3   1    6.97    0.38
  -6  -3   1    7.45    0.29
  -6  -3   1    7.29    0.41
  -6   3   1    6.87    0.41
  -6   3   1    7.45    0.41
  -6   3   1    7.24    0.38
  -6   3   1    6.88    0.38
  -6   3   1    7.49    0.38
  -6   3   1    7.52    0.42
  -6   3   1    7.09    0.40
  -6   3   1    6.84    0.46
  -5  -3   1   32.66    0.97
  -5  -3   1   33.90    0.97
  -5  -3   1   34.36    0.96
  -5  -3   1   33.20    0.97
  -5  -3   1   34.04    0.82
   5  -3  -1   33.70    0.81
  -5  -3   1   33.80    0.92
  -5  -3   1   32.95    0.99
  -5  -3   1   35.26    0.81
  -5   3   1   35.62    0.97
  -5   3   1   34.01    0.79
  -5   3   1   34.25    0.98
   5   3  -1   33.93    0.86
  -5   3   1   33.52    0.95
  -5   3   1   33.42    0.95
  -5   3   1   33.52    1.16
   5   3  -1   34.25    0.81
  -5   3   1   36.06    0.80
   4  -3  -1  125.87    2.70
  -4  -3   1  120.36    2.81
  -4  -3   1  122.51    2.78
  -4  -3   1  118.28    2.85
  -4  -3   1  121.99    2.65
  -4  -3   1  117.36    2.69
  -4  -3   1  117.68    2.75
  -4  -3   1  120.02    2.58
  -4  -3   1  121.07    2.51
   4  -3  -1  122.07    2.54
   4   3  -1  119.47    2.72
  -4   3   1  122.59    2.73
  -4   3   1  119.24    2.68
   4   3  -1  120.58    2.57
  -4   3   1  121.04    2.61
  -4   3   1  122.56    2.77
  -4   3   1  119.21    2.54
  -3  -3   1   31.97    0.84
  -3  -3   1   30.99    0.72
  -3  -3   1   31.29    0.72
   3  -3  -1   31.79    0.73
  -3  -3   1   31.86    0.70
   3  -3  -1   31.65    0.69
  -3  -3   1   31.44    0.74
   3  -3  -1   31.41    0.69
  -3  -3   1   31.51    0.83
   3   3  -1   31.70    0.72
  -3   3   1   30.26    0.69
   3   3  -1   32.16    0.72
   3   3  -1   32.07    0.76
  -3   3   1   31.56    0.71
  -2  -3   1  158.76    3.57
   2  -3  -1  158.73    3.28
  -2  -3   1  160.99    3.52
   2  -3  -1  155.72    3.28
  -2  -3   1  155.22    3.31
  -2  -3   1  154.51    3.31
   2  -3  -1  158.65    3.48
  -2  -3   1  160.08    3.23
   2   3  -1  157.78    3.27
   2   3  -1  155.64    3.46
   2   3  -1  153.49    3.26
  -2   3   1  155.36    3.24
  -2   3   1  152.84    3.24
  -2   3   1  158.89    3.33
  -1  -3   1  217.04    4.49
   1  -3  -1  217.10    4.74
   1  -3  -1  213.92    4.48
  -1  -3   1  224.26    4.38
  -1  -3   1  216.44    4.99
  -1  -3   1  207.85    4.48
   1  -3  -1  210.99    4.49
  -1   3   1  206.11    4.36
  -1   3   1  205.87    4.36
   1   3  -1  208.71    4.36
   1   3  -1  207.40    4.36
  -1   3   1  216.96    4.61
   1   3  -1  211.09    4.62
   0  -3   1   39.95    1.00
   0  -3   1   41.39    0.90
   0  -3  -1   41.32    0.89
   0  -3  -1   41.40    0.87
   0  -3  -1   40.99    0.95
   0   3   1   41.23    0.90
   0   3   1   41.25    0.90
   0   3  -1   42.35    0.93
   0   3  -1   41.68    0.90
   0   3   1   39.41    0.95
  -1  -3  -1  721.42   15.41
  -1  -3  -1  720.01   15.39
  -1  -3  -1  730.14   16.02
  -1  -3  -1  737.55   15.76
  -1  -3  -1  733.42   14.95
   1  -3   1  732.74   15.37
  -1  -3  -1  735.77   16.25
  -1   3  -1  740.51   15.51
  -1   3  -1  693.68   15.05
  -1   3  -1  718.64   15.05
   1   3   1  709.64   15.10
   2  -3   1   51.06    1.19
  -2  -3  -1   51.09    1.19
  -2  -3  -1   50.96    1.10
  -2  -3  -1   49.65    1.17
  -2  -3  -1   49.52    1.13
   2  -3   1   50.91    1.12
  -2  -3  -1   50.85    1.16
  -2  -3  -1   49.70    1.13
   2  -3   1   50.23    1.12
   2   3   1   49.37    1.17
  -2   3  -1   48.76    1.10
   2   3   1   49.81    1.11
  -2   3  -1   50.25    1.13
   2   3   1   48.07    1.11
  -2   3  -1   50.19    1.10
   3  -3   1   14.33    0.40
  -3  -3  -1   14.69    0.45
  -3  -3  -1   15.25    0.43
  -3  -3  -1   14.92    0.41
   3  -3   1   15.42    0.44
  -3  -3  -1   15.29    0.42
  -3  -3  -1   15.16    0.45
  -3  -3  -1   15.01    0.42
   3  -3   1   14.75    0.40
   3   3   1   15.61    0.43
   3   3   1   15.36    0.42
  -3   3  -1   15.26    0.42
  -3   3  -1   15.07    0.41
  -3   3  -1   15.19    0.42
   3   3   1   15.41    0.45
  -4  -3  -1    9.89    0.38
  -4  -3  -1    9.94    0.37
  -4  -3  -1    9.24    0.37
   4  -3   1    9.78    0.32
  -4  -3  -1    9.43    0.37
  -4  -3  -1    9.96    0.34
  -4  -3  -1    9.91    0.39
   4  -3   1    9.16    0.33
  -4  -3  -1   10.73    0.34
  -4   3  -1   10.69    0.34
   4   3   1   10.12    0.34
  -4   3  -1   10.78    0.35
   4   3   1    9.93    0.36
  -4   3  -1   10.04    0.39
  -5  -3  -1    2.15    0.23
  -5  -3  -1    2.65    0.24
   5  -3   1    2.68    0.21
  -5  -3  -1    3.09    0.25
  -5  -3  -1    2.76    0.21
  -5  -3  -1    2.52    0.24
  -5  -3  -1    2.55    0.24
  -5  -3  -1    2.45    0.25
  -5  -3  -1    2.61    0.20
   5   3   1    2.68    0.22
  -5   3  -1    2.61    0.20
  -5   3  -1    2.58    0.24
  -5   3  -1    2.57    0.22
  -5   3  -1    2.62    0.20
  -6  -3  -1    1.68    0.23
  -6  -3  -1    1.83    0.24
   6  -3   1    1.79    0.18
  -6  -3  -1    2.05    0.24
  -6  -3  -1    1.61    0.19
  -6  -3  -1    1.69    0.22
  -6  -3  -1    2.02    0.24
  -6  -3  -1    2.11    0.20
  -6  -3  -1    2.01    0.25
  -6  -3  -1    1.53    0.22
  -6   3  -1    1.85    0.25
  -6   3  -1    1.86    0.23
   6   3   1    1.92    0.19
  -6   3  -1    1.55    0.23
  -6   3  -1    1.54    0.23
  -6   3  -1    1.91    0.25
  -6   3  -1    2.09    0.20
  -6   3  -1    1.90    0.18
  -7  -3  -1    3.71    0.35
  -7  -3  -1    3.10    0.33
  -7  -3  -1    3.04    0.32
  -7  -3  -1    3.99    0.35
  -7  -3  -1    3.27    0.26
  -7  -3  -1    3.92    0.34
  -7  -3  -1    3.25    0.33
  -7  -3  -1    3.70    0.36
  -7  -3  -1    3.81    0.28
  -7   3  -1    4.48    0.35
  -7   3  -1    3.79    0.36
  -7   3  -1    3.98    0.37
  -7   3  -1    3.85    0.38
  -7   3  -1    3.11    0.34
  -7   3  -1    3.31    0.26
  -7   3  -1    3.31    0.34
  -7   3  -1    3.00    0.32
  -8  -3  -1    1.07    0.26
  -8  -3  -1    0.83    0.24
  -8  -3  -1    0.93    0.25
  -8  -3  -1    1.10    0.20
  -8  -3  -1    1.10    0.25
  -8   3  -1    1.10    0.25
  -8   3  -1    0.69    0.23
  -8   3  -1    1.24    0.27
  -8   3  -1    0.74    0.23
  -8   3  -1    0.96    0.24
  -8  -4   1    3.70    0.39
  -8  -4   1    3.67    0.38
  -8  -4   1    3.50    0.38
  -8  -4   1    2.83    0.35
  -8   4   1    3.45    0.38
  -8   4   1    3.12    0.37
  -8   4   1    3.14    0.37
  -8   4   1    3.56    0.39
  -7  -4   1    5.46    0.38
  -7  -4   1    6.05    0.40
  -7  -4   1    5.72    0.38
  -7  -4   1    5.59    0.41
  -7  -4   1    5.76    0.39
  -7  -4   1    5.36    0.39
  -7  -4   1    5.50    0.41
  -7   4   1    5.60    0.38
  -7   4   1    5.80    0.49
  -7   4   1    5.94    0.40
  -7   4   1    6.01    0.39
  -7   4   1    5.99    0.38
  -7   4   1    5.91    0.40
  -6  -4   1    2.14    0.25
  -6  -4   1    2.58    0.27
  -6  -4   1    1.85    0.23
  -6  -4   1    1.83    0.23
  -6  -4   1    2.31    0.26
  -6  -4   1    2.26    0.18
  -6  -4   1    1.88    0.24
  -6  -4   1    2.14    0.25
  -6  -4   1    2.14    0.17
  -6   4   1    2.16    0.26
   6   4  -1    2.14    0.17
  -6   4   1    1.92    0.24
  -6   4   1    2.36    0.31
  -6   4   1    1.85    0.23
  -6   4   1    1.96    0.25
  -6   4   1    1.81    0.23
  -6   4   1    2.55    0.25
  -6   4   1    2.09    0.25
  -5  -4   1    8.66    0.39
  -5  -4   1    8.33    0.31
  -5  -4   1    8.60    0.40
  -5  -4   1    9.22    0.31
  -5  -4   1    9.50    0.42
  -5  -4   1    8.66    0.42
  -5   4   1    8.92    0.39
  -5   4   1    8.50    0.40
   5   4  -1    8.16    0.31
  -5   4   1    8.10    0.47
  -5   4   1    8.34    0.38
   5   4  -1    8.72    0.29
  -5   4   1    8.29    0.25
  -5   4   1    8.88    0.28
  -5   4   1    8.54    0.35
  -4  -4   1   43.33    0.97
  -4  -4   1   40.48    1.10
  -4  -4   1   42.56    1.09
  -4  -4   1   42.43    0.94
   4  -4  -1   42.66    0.92
   4  -4  -1   42.77    0.98
  -4  -4   1   40.20    1.11
  -4  -4   1   41.45    0.99
   4   4  -1   41.78    0.96
  -4   4   1   42.31    0.92
  -4   4   1   41.50    1.06
  -4   4   1   42.20    0.95
   4   4  -1   41.18    1.02
  -3  -4   1   57.49    1.22
  -3  -4   1   57.57    1.25
   3  -4  -1   57.00    1.29
  -3  -4   1   56.42    1.39
  -3  -4   1   56.12    1.25
   3  -4  -1   55.38    1.29
   3  -4  -1   56.31    1.22
   3  -4  -1   55.91    1.21
  -3  -4   1   57.01    1.38
  -3  -4   1   57.38    1.29
   3   4  -1   58.41    1.33
  -3   4   1   53.72    1.22
  -3   4   1   58.19    1.26
   3   4  -1   57.85    1.26
  -3   4   1   54.46    1.22
   3   4  -1   59.69    1.26
   2  -4  -1  144.40    3.41
   2  -4  -1  144.98    3.07
  -2  -4   1  148.44    3.01
  -2  -4   1  148.26    3.33
   2  -4  -1  146.33    3.06
  -2  -4   1  142.34    3.09
   2  -4  -1  149.19    3.25
  -2  -4   1  151.24    3.28
  -2  -4   1  143.67    3.09
   2   4  -1  149.42    3.25
  -2   4   1  141.45    3.04
  -2   4   1  143.36    3.04
   2   4  -1  146.69    3.07
   2   4  -1  146.24    3.06
  -2   4   1  145.31    3.12
  -1  -4   1  255.92    5.57
  -1  -4   1  269.25    5.58
  -1  -4   1  271.98    5.44
   1  -4  -1  267.69    5.59
  -1  -4   1  260.47    6.20
   1  -4  -1  270.94    6.19
   1  -4  -1  265.52    5.56
   1  -4  -1  279.38    5.90
   1   4  -1  268.91    5.89
  -1   4   1  266.53    5.88
   1   4  -1  265.29    5.56
   1   4  -1  271.47    5.72
   1   4  -1  268.83    5.56
  -1   4   1  266.23    5.54
  -1   4   1  260.13    5.59
   0  -4   1    1.53    0.10
   0  -4  -1    1.62    0.10
   0  -4   1    1.57    0.10
   0  -4   1    1.57    0.11
   0  -4   1    1.71    0.10
   0  -4  -1    1.70    0.10
   0   4  -1    1.52    0.10
   0   4   1    1.50    0.10
   0   4   1    1.73    0.10
   0   4  -1    1.85    0.11
   0   4  -1    1.78    0.10
   0   4   1    1.51    0.10
  -1  -4  -1  352.92    7.06
  -1  -4  -1  351.57    7.43
   1  -4   1  346.57    7.22
  -1  -4  -1  344.30    7.68
  -1  -4  -1  354.56    7.58
  -1  -4  -1  340.76    7.23
  -1  -4  -1  341.45    7.23
   1   4   1  340.30    7.16
   1   4   1  342.71    7.57
  -1   4  -1  350.91    7.15
  -1   4  -1  348.51    7.35
  -1   4  -1  339.61    7.16
   1   4   1  341.23    7.46
   2  -4   1  330.78    6.88
  -2  -4  -1  338.01    6.90
  -2  -4  -1  336.90    7.22
  -2  -4  -1  320.93    6.90
  -2  -4  -1  333.76    6.73
   2  -4   1  326.09    7.31
   2  -4   1  320.01    6.88
  -2  -4  -1  329.73    7.09
  -2  -4  -1  335.21    7.32
   2   4   1  324.39    6.86
  -2   4  -1  330.99    6.84
  -2   4  -1  321.83    6.85
  -2   4  -1  337.02    7.04
   2   4   1  332.05    7.27
   2   4   1  322.84    6.85
   3  -4   1    7.85    0.25
   3  -4   1    7.40    0.27
  -3  -4  -1    7.25    0.27
  -3  -4  -1    6.95    0.26
  -3  -4  -1    7.61    0.27
  -3  -4  -1    7.97    0.29
  -3  -4  -1    7.33    0.27
   3  -4   1    6.98    0.25
  -3  -4  -1    7.76    0.28
  -3   4  -1    7.58    0.26
   3   4   1    7.66    0.26
  -3   4  -1    7.18    0.25
  -3   4  -1    7.13    0.25
   3   4   1    7.69    0.28
   3   4   1    7.70    0.27
   4  -4   1    0.25    0.09
  -4  -4  -1    0.28    0.11
  -4  -4  -1    0.38    0.11
  -4  -4  -1    0.39    0.11
  -4  -4  -1    0.31    0.11
  -4  -4  -1    0.08    0.09
  -4  -4  -1    0.23    0.11
   4  -4   1    0.15    0.08
  -4  -4  -1    0.22    0.10
   4   4   1    0.20    0.10
  -4   4  -1    0.33    0.10
   4   4   1    0.30    0.09
  -4   4  -1    0.13    0.10
  -4   4  -1    0.14    0.09
   5  -4   1    4.51    0.25
  -5  -4  -1    4.67    0.30
  -5  -4  -1    4.57    0.26
  -5  -4  -1    4.39    0.29
  -5  -4  -1    4.09    0.29
  -5  -4  -1    4.34    0.29
  -5  -4  -1    4.47    0.30
  -5  -4  -1    4.52    0.27
  -5  -4  -1    5.10    0.27
  -5  -4  -1    5.09    0.30
  -5   4  -1    4.90    0.27
  -5   4  -1    4.39    0.24
  -5   4  -1    4.75    0.30
  -5   4  -1    4.60    0.29
  -5   4  -1    4.25    0.24
  -5   4  -1    4.86    0.30
   5   4   1    4.71    0.27
  -6  -4  -1    8.83    0.45
  -6  -4  -1    9.20    0.37
  -6  -4  -1    9.60    0.41
  -6  -4  -1    7.88    0.42
   6  -4   1    8.74    0.36
  -6  -4  -1    8.77    0.44
  -6  -4  -1    9.34    0.44
  -6  -4  -1    8.66    0.45
  -6  -4  -1    8.93    0.37
  -6  -4  -1    8.73    0.43
  -6  -4  -1    9.25    0.43
  -6   4  -1    8.66    0.36
  -6   4  -1    8.60    0.43
  -6   4  -1    9.33    0.35
  -6   4  -1    8.78    0.43
   6   4   1    9.81    0.39
  -6   4  -1    7.97    0.43
  -6   4  -1    8.69    0.44
  -7  -4  -1    0.42    0.19
  -7  -4  -1    0.53    0.19
  -7  -4  -1    0.85    0.21
  -7  -4  -1    0.55    0.19
  -7  -4  -1    0.57    0.15
  -7  -4  -1    0.83    0.17
  -7  -4  -1    0.73    0.21
  -7  -4  -1    0.50    0.19
  -7   4  -1    0.54    0.19
  -7   4  -1    0.48    0.19
  -7   4  -1    0.69    0.15
  -7   4  -1    0.29    0.17
   7   4   1    0.74    0.16
  -7   4  -1    0.46    0.19
  -7   4  -1    0.40    0.19
  -8  -4  -1    1.14    0.25
  -8  -4  -1    0.79    0.23
  -8  -4  -1    0.76    0.25
  -8  -4  -1    0.97    0.20
  -8  -4  -1    1.15    0.27
  -8   4  -1    0.87    0.24
  -8   4  -1    0.51    0.23
  -8   4  -1    0.65    0.22
  -8   4  -1    0.67    0.24
  -8   4  -1    0.84    0.25
  -8  -5   1    0.23    0.20
  -8  -5   1    0.46    0.21
  -8  -5   1    0.12    0.20
  -8  -5   1    0.19    0.20
  -8   5   1    0.46    0.22
  -8   5   1    0.36    0.21
  -8   5   1    0.15    0.20
  -8   5   1    0.33    0.19
  -7  -5   1    9.17    0.49
  -7  -5   1    8.41    0.51
  -7  -5   1   10.22    0.51
  -7  -5   1    9.35    0.52
  -7  -5   1    9.14    0.50
  -7  -5   1    9.13    0.47
  -7  -5   1   10.09    0.50
  -7   5   1    9.18    0.49
  -7   5   1    9.67    0.47
  -7   5   1    9.31    0.49
  -7   5   1    9.82    0.52
  -7   5   1   10.28    0.62
  -7   5   1   10.00    0.52
  -6  -5   1    7.11    0.39
  -6  -5   1    7.21    0.30
  -6  -5   1    7.20    0.40
  -6  -5   1    6.19    0.37
  -6  -5   1    8.26    0.41
  -6  -5   1    6.97    0.29
  -6  -5   1    6.91    0.39
  -6  -5   1    7.15    0.40
  -6  -5   1    7.78    0.39
  -6   5   1    7.34    0.37
  -6   5   1    7.29    0.42
  -6   5   1    6.67    0.40
  -6   5   1    6.27    0.37
  -6   5   1    7.40    0.48
  -6   5   1    7.03    0.42
  -6   5   1    8.27    0.42
  -6   5   1    7.37    0.38
   6   5  -1    6.73    0.29
   5  -5  -1    7.38    0.25
  -5  -5   1    7.51    0.37
  -5  -5   1    7.90    0.30
  -5  -5   1    8.05    0.30
  -5  -5   1    7.02    0.38
  -5  -5   1    7.25    0.38
  -5  -5   1    8.37    0.38
  -5   5   1    7.07    0.33
  -5   5   1    6.94    0.35
  -5   5   1    7.36    0.24
  -5   5   1    7.40    0.45
  -5   5   1    7.70    0.27
   5   5  -1    7.69    0.28
   5   5  -1    7.07    0.29
  -5   5   1    7.11    0.35
   4  -5  -1   24.93    0.57
  -4  -5   1   23.58    0.72
  -4  -5   1   24.60    0.61
  -4  -5   1   24.09    0.63
   4  -5  -1   24.11    0.60
  -4  -5   1   25.22    0.72
  -4  -5   1   23.43    0.72
  -4  -5   1   24.22    0.60
  -4   5   1   24.48    0.70
   4   5  -1   24.13    0.64
  -4   5   1   23.93    0.56
  -4   5   1   23.86    0.58
  -4   5   1   24.06    0.68
   4   5  -1   23.55    0.60
  -3  -5   1   29.64    0.72
   3  -5  -1   29.85    0.72
   3  -5  -1   29.47    0.68
  -3  -5   1   31.08    0.70
  -3  -5   1   30.53    0.82
   3  -5  -1   30.16    0.72
  -3  -5   1   30.35    0.81
   3  -5  -1   30.05    0.68
  -3  -5   1   30.65    0.72
  -3   5   1   29.78    0.68
  -3   5   1   28.81    0.67
   3   5  -1   29.92    0.71
   3   5  -1   30.52    0.72
   3   5  -1   30.65    0.76
  -3   5   1   30.22    0.70
   2  -5  -1   18.23    0.44
   2  -5  -1   17.98    0.49
   2  -5  -1   19.23    0.47
   2  -5  -1   19.01    0.44
  -2  -5   1   18.81    0.45
  -2  -5   1   17.98    0.46
  -2  -5   1   18.36    0.47
  -2   5   1   17.93    0.44
   2   5  -1   18.78    0.49
  -2   5   1   19.35    0.46
   2   5  -1   18.74    0.47
   2   5  -1   19.18    0.47
  -2   5   1   18.17    0.44
   1  -5  -1    5.90    0.20
   1  -5  -1    6.16    0.19
   1  -5  -1    6.69    0.22
  -1  -5   1    5.92    0.23
  -1  -5   1    5.79    0.21
  -1  -5   1    5.89    0.20
  -1  -5   1    5.77    0.20
   1  -5  -1    6.83    0.20
   1   5  -1    5.94    0.21
  -1   5   1    6.95    0.20
   1   5  -1    5.74    0.21
   1   5  -1    6.41    0.22
  -1   5   1    5.77    0.19
   1   5  -1    5.70    0.22
  -1   5   1    6.94    0.21
   0  -5   1  214.76    4.41
   0  -5  -1  220.15    4.30
   0  -5   1  208.36    4.41
   0  -5   1  209.56    4.30
   0  -5  -1  205.82    4.40
   0  -5   1  203.22    4.90
   0   5  -1  203.37    4.38
   0   5   1  203.16    4.64
   0   5   1  207.61    4.38
   0   5  -1  215.62    4.38
   0   5   1  210.92    4.37
   0   5  -1  212.39    4.50
   1  -5   1   14.85    0.39
  -1  -5  -1   15.22    0.40
  -1  -5  -1   14.62    0.39
  -1  -5  -1   15.11    0.39
  -1   5  -1   14.87    0.38
  -1   5  -1   14.74    0.40
   1   5   1   14.91    0.39
  -1   5  -1   14.48    0.38
   1   5   1   14.20    0.41
   1   5   1   14.38    0.39
  -2  -5  -1  121.27    2.71
   2  -5   1  123.24    2.63
  -2  -5  -1  122.92    2.58
  -2  -5  -1  122.94    2.65
  -2  -5  -1  125.77    2.65
   2  -5   1  123.98    2.79
  -2  -5  -1  122.19    2.78
  -2  -5  -1  122.49    2.75
   2  -5   1  123.45    2.63
  -2   5  -1  122.10    2.62
   2   5   1  123.78    2.64
   2   5   1  125.09    2.80
  -2   5  -1  124.47    2.70
   2   5   1  121.98    2.64
  -2   5  -1  120.58    2.63
   3  -5   1   31.50    0.76
   3  -5   1   31.23    0.81
  -3  -5  -1   31.40    0.78
  -3  -5  -1   31.34    0.83
  -3  -5  -1   32.16    0.76
  -3  -5  -1   31.84    0.82
  -3  -5  -1   31.86    0.78
  -3  -5  -1   31.71    0.80
   3  -5   1   32.26    0.76
   3   5   1   30.95    0.81
  -3   5  -1   30.25    0.75
   3   5   1   31.34    0.76
  -3   5  -1   31.97    0.78
  -3   5  -1   31.16    0.75
   3   5   1   30.90    0.77
  -4  -5  -1    9.75    0.37
  -4  -5  -1    9.45    0.33
  -4  -5  -1    9.33    0.38
   4  -5   1    8.54    0.31
  -4  -5  -1    9.46    0.38
  -4  -5  -1    9.35    0.35
  -4  -5  -1    9.38    0.33
   4  -5   1    8.92    0.34
  -4  -5  -1    8.95    0.37
  -4  -5  -1    8.89    0.37
  -4   5  -1    8.62    0.36
  -4   5  -1    9.18    0.31
  -4   5  -1    9.28    0.32
   4   5   1    8.92    0.32
  -4   5  -1    8.55    0.36
   4   5   1    8.93    0.35
  -5  -5  -1   26.79    0.82
  -5  -5  -1   28.37    0.84
  -5  -5  -1   26.26    0.82
  -5  -5  -1   27.38    0.83
  -5  -5  -1   27.84    0.77
   5  -5   1   27.54    0.76
  -5  -5  -1   28.12    0.74
  -5  -5  -1   26.23    0.83
  -5  -5  -1   28.09    0.82
  -5  -5  -1   27.99    0.77
  -5   5  -1   27.14    0.82
  -5   5  -1   27.55    0.82
  -5   5  -1   27.65    0.72
  -5   5  -1   28.62    0.99
  -5   5  -1   27.05    0.82
  -5   5  -1   27.66    0.74
   5   5   1   26.59    0.78
  -5   5  -1   27.41    0.75
  -6  -5  -1   10.25    0.46
  -6  -5  -1    9.60    0.47
  -6  -5  -1    9.49    0.46
  -6  -5  -1    9.76    0.48
  -6  -5  -1    9.80    0.39
  -6  -5  -1   10.51    0.48
  -6  -5  -1    9.48    0.40
  -6  -5  -1    9.92    0.47
  -6  -5  -1   10.88    0.44
   6  -5   1   10.43    0.39
  -6  -5  -1    9.85    0.47
   6   5   1    9.95    0.41
  -6   5  -1    9.67    0.46
  -6   5  -1    9.97    0.46
  -6   5  -1    9.84    0.38
  -6   5  -1   10.08    0.37
  -6   5  -1    9.50    0.46
  -7  -5  -1    6.17    0.33
  -7  -5  -1    6.57    0.35
  -7  -5  -1    6.57    0.42
  -7  -5  -1    6.05    0.41
  -7  -5  -1    5.72    0.39
  -7  -5  -1    5.92    0.39
  -7  -5  -1    6.38    0.42
  -7  -5  -1    6.53    0.43
  -7   5  -1    6.69    0.42
  -7   5  -1    5.95    0.40
  -7   5  -1    5.92    0.41
   7   5   1    6.35    0.34
  -7   5  -1    5.98    0.41
  -7   5  -1    6.37    0.43
  -7   5  -1    6.61    0.33
  -8  -5  -1    1.55    0.28
  -8  -5  -1    1.40    0.28
  -8  -5  -1    1.61    0.24
  -8  -5  -1    1.41    0.28
  -8  -5  -1    1.83    0.31
  -8   5  -1    1.29    0.27
  -8   5  -1    1.68    0.30
  -8   5  -1    1.27    0.27
  -8   5  -1    1.41    0.28
  -8   5  -1    1.89    0.31
  -8  -6   1    3.67    0.40
  -8  -6   1    3.54    0.39
  -8  -6   1    3.48    0.38
  -8  -6   1    3.49    0.38
  -8   6   1    2.56    0.34
  -8   6   1    3.49    0.40
  -8   6   1    3.41    0.39
  -8   6   1    3.14    0.37
  -7  -6   1    3.09    0.32
  -7  -6   1    2.51    0.31
  -7  -6   1    2.48    0.31
  -7  -6   1    2.99    0.32
  -7  -6   1    3.04    0.25
  -7  -6   1    2.94    0.32
  -7  -6   1    2.33    0.31
  -7  -6   1    2.65    0.31
  -7   6   1    2.48    0.30
  -7   6   1    2.63    0.29
  -7   6   1    2.40    0.31
  -7   6   1    2.75    0.37
  -7   6   1    2.22    0.28
  -7   6   1    2.82    0.33
  -6  -6   1    0.95    0.19
  -6  -6   1    0.65    0.18
  -6  -6   1    1.01    0.20
  -6  -6   1    0.87    0.20
  -6  -6   1    1.04    0.19
  -6  -6   1    0.77    0.15
  -6  -6   1    0.85    0.13
  -6  -6   1    0.88    0.19
  -6  -6   1    0.83    0.18
  -6   6   1    0.74    0.19
  -6   6   1    1.11    0.24
  -6   6   1    0.44    0.17
  -6   6   1    0.88    0.20
  -6   6   1    0.94    0.19
  -6   6   1    1.00    0.19
  -6   6   1    0.66    0.18
  -6   6   1    0.73    0.18
   6   6  -1    0.81    0.14
  -5  -6   1   53.84    1.37
  -5  -6   1   52.89    1.42
  -5  -6   1   49.95    1.39
  -5  -6   1   53.97    1.41
  -5  -6   1   51.59    1.38
  -5  -6   1   54.03    1.27
  -5  -6   1   53.20    1.22
  -5  -6   1   53.02    1.20
   5  -6  -1   51.88    1.24
  -5   6   1   53.86    1.64
  -5   6   1   50.37    1.32
  -5   6   1   50.38    1.37
  -5   6   1   50.32    1.32
  -5   6   1   52.38    1.26
  -5   6   1   52.07    1.33
  -5   6   1   52.61    1.18
   5   6  -1   50.57    1.27
  -5   6   1   53.02    1.17
  -4  -6   1    6.31    0.31
  -4  -6   1    6.09    0.24
  -4  -6   1    6.83    0.31
   4  -6  -1    6.34    0.22
  -4  -6   1    6.51    0.26
  -4  -6   1    6.09    0.25
  -4  -6   1    6.38    0.32
  -4  -6   1    5.48    0.29
   4  -6  -1    6.37    0.21
   4   6  -1    5.80    0.24
  -4   6   1    6.50    0.22
   4   6  -1    6.09    0.26
  -4   6   1    6.30    0.28
  -4   6   1    6.19    0.31
  -4   6   1    6.20    0.21
  -4   6   1    6.27    0.29
   3  -6  -1   14.59    0.40
   3  -6  -1   14.21    0.39
   3  -6  -1   14.43    0.37
  -3  -6   1   14.67    0.40
  -3  -6   1   14.90    0.39
  -3  -6   1   14.27    0.41
   3  -6  -1   14.07    0.37
  -3   6   1   15.02    0.38
  -3   6   1   14.35    0.38
   3   6  -1   14.08    0.40
  -3   6   1   14.29    0.37
   3   6  -1   14.21    0.40
   3   6  -1   14.47    0.43
  -2  -6   1   17.88    0.47
   2  -6  -1   18.77    0.45
   2  -6  -1   18.14    0.50
   2  -6  -1   18.78    0.47
  -2  -6   1   17.89    0.53
   2  -6  -1   17.70    0.45
  -2  -6   1   18.48    0.48
  -2  -6   1   17.87    0.46
   2   6  -1   18.16    0.47
  -2   6   1   18.54    0.46
  -2   6   1   17.97    0.45
   2   6  -1   17.95    0.46
  -2   6   1   18.17    0.44
   2   6  -1   17.79    0.49
  -1  -6   1   21.63    0.51
  -1  -6   1   20.65    0.52
   1  -6  -1   20.66    0.52
   1  -6  -1   21.73    0.54
  -1  -6   1   21.31    0.53
  -1  -6   1   20.15    0.58
   1  -6  -1   21.92    0.51
   1  -6  -1   22.33    0.50
   1  -6  -1   20.81    0.57
  -1   6   1   20.24    0.53
   1   6  -1   21.62    0.54
  -1   6   1   20.73    0.50
   1   6  -1   20.41    0.52
  -1   6   1   20.50    0.50
   0  -6   1  209.87    4.49
   0  -6   1  216.51    4.51
   0  -6  -1  214.80    4.51
   0  -6  -1  215.07    4.38
   0  -6  -1  213.93    4.50
   0  -6   1  223.85    4.39
   0  -6   1  205.56    5.01
   0   6  -1  222.50    4.63
   0   6   1  213.34    4.77
   0   6  -1  215.18    4.50
   0   6   1  210.41    4.50
   0   6  -1  210.30    4.51
   0   6   1  214.93    4.50
  -1  -6  -1   54.88    1.26
  -1  -6  -1   59.00    1.27
   1  -6   1   56.29    1.26
  -1   6  -1   56.86    1.24
   1   6   1   55.64    1.32
   1   6   1   57.82    1.26
  -1   6  -1   54.03    1.25
   1   6   1   54.77    1.25
  -1   6  -1   56.32    1.28
   2  -6   1   61.24    1.47
  -2  -6  -1   63.81    1.44
  -2  -6  -1   62.92    1.46
  -2  -6  -1   63.61    1.41
   2  -6   1   61.86    1.38
  -2  -6  -1   61.98    1.40
   2  -6   1   61.57    1.39
  -2  -6  -1   61.57    1.44
  -2  -6  -1   62.23    1.37
   2   6   1   60.29    1.38
  -2   6  -1   61.97    1.36
  -2   6  -1   60.96    1.41
  -2   6  -1   62.17    1.37
   3  -6   1    9.72    0.34
  -3  -6  -1   10.39    0.34
  -3  -6  -1    9.88    0.34
   3  -6   1    9.91    0.32
  -3  -6  -1   10.14    0.35
  -3  -6  -1    9.94    0.33
   3  -6   1    9.81    0.31
  -3  -6  -1    9.96    0.34
  -3  -6  -1   10.21    0.35
   3   6   1    9.75    0.34
  -3   6  -1   10.32    0.32
   3   6   1    9.63    0.33
  -3   6  -1    9.85    0.32
   3   6   1    9.34    0.35
  -3   6  -1   10.17    0.31
  -4  -6  -1   19.62    0.54
  -4  -6  -1   19.13    0.54
  -4  -6  -1   18.91    0.56
  -4  -6  -1   18.46    0.59
   4  -6   1   18.42    0.52
  -4  -6  -1   18.51    0.58
   4  -6   1   18.66    0.55
  -4  -6  -1   18.30    0.60
  -4  -6  -1   18.57    0.58
   4   6   1   17.88    0.57
  -4   6  -1   17.65    0.58
   4   6   1   18.39    0.54
  -4   6  -1   19.67    0.52
  -4   6  -1   19.15    0.54
  -4   6  -1   19.13    0.59
  -5  -6  -1   22.47    0.73
  -5  -6  -1   23.55    0.71
  -5  -6  -1   21.94    0.71
  -5  -6  -1   23.48    0.67
  -5  -6  -1   22.85    0.65
   5  -6   1   22.11    0.66
  -5  -6  -1   23.18    0.67
  -5  -6  -1   22.01    0.71
  -5  -6  -1   22.75    0.73
  -5  -6  -1   22.76    0.73
  -5   6  -1   22.36    0.64
  -5   6  -1   23.26    0.84
  -5   6  -1   23.53    0.63
   5   6   1   22.33    0.68
  -5   6  -1   22.79    0.72
  -5   6  -1   23.14    0.67
  -5   6  -1   21.99    0.72
  -5   6  -1   22.22    0.72
   6  -6   1    1.50    0.17
  -6  -6  -1    1.78    0.25
  -6  -6  -1    1.43    0.22
  -6  -6  -1    1.54    0.20
  -6  -6  -1    2.08    0.24
  -6  -6  -1    1.98    0.24
  -6  -6  -1    1.34    0.22
  -6  -6  -1    1.63    0.23
  -6  -6  -1    1.62    0.20
  -6  -6  -1    1.55    0.22
   6   6   1    1.46    0.19
  -6   6  -1    1.64    0.17
  -6   6  -1    1.93    0.25
  -6   6  -1    0.99    0.21
  -6   6  -1    1.60    0.24
  -6   6  -1    1.73    0.18
  -7  -6  -1    1.48    0.25
  -7  -6  -1    1.45    0.26
  -7  -6  -1    1.73    0.21
  -7  -6  -1    1.58    0.26
  -7  -6  -1    1.72    0.27
  -7  -6  -1    2.12    0.29
  -7  -6  -1    1.97    0.27
  -7  -6  -1    1.51    0.22
  -7   6  -1    1.80    0.21
  -7   6  -1    1.26    0.25
  -7   6  -1    1.79    0.26
  -7   6  -1    1.54    0.26
   7   6   1    1.59    0.21
  -7   6  -1    1.34    0.24
  -7   6  -1    1.96    0.28
  -8  -6  -1    5.10    0.36
  -8  -6  -1    5.41    0.42
  -8  -6  -1    5.80    0.46
  -8  -6  -1    5.54    0.44
  -8  -6  -1    5.69    0.44
  -8   6  -1    5.27    0.42
  -8   6  -1    5.25    0.44
  -8   6  -1    5.28    0.44
  -8   6  -1    5.32    0.42
  -8   6  -1    5.71    0.44
  -8  -7   1    0.75    0.24
  -8  -7   1    0.78    0.24
  -8  -7   1    0.82    0.23
  -8  -7   1    0.83    0.24
  -8   7   1    1.33    0.28
  -8   7   1    0.65    0.31
  -8   7   1    1.19    0.26
  -8   7   1    1.10    0.24
  -8   7   1    0.24    0.21
  -7  -7   1    0.41    0.19
  -7  -7   1    0.14    0.17
  -7  -7   1    0.16    0.17
  -7  -7   1    0.16    0.16
  -7  -7   1    0.28    0.19
  -7  -7   1    0.24    0.19
  -7  -7   1    0.32    0.14
  -7  -7   1    0.52    0.20
  -7   7   1    0.47    0.20
  -7   7   1    0.36    0.17
  -7   7   1    0.58    0.19
  -7   7   1    0.33    0.19
  -7   7   1    0.38    0.24
  -7   7   1    0.21    0.17
  -6  -7   1    5.58    0.28
  -6  -7   1    5.91    0.36
  -6  -7   1    6.17    0.37
  -6  -7   1    5.78    0.36
  -6  -7   1    6.08    0.39
  -6  -7   1    5.63    0.36
  -6  -7   1    5.76    0.29
  -6  -7   1    4.91    0.36
  -6  -7   1    5.53    0.36
  -6   7   1    5.98    0.34
  -6   7   1    5.06    0.35
   6   7  -1    5.47    0.28
  -6   7   1    6.16    0.46
  -6   7   1    5.58    0.34
  -6   7   1    5.36    0.34
  -6   7   1    5.73    0.35
  -5  -7   1    8.22    0.41
  -5  -7   1    7.71    0.40
  -5  -7   1    8.37    0.40
  -5  -7   1    7.70    0.38
  -5  -7   1    8.22    0.32
  -5  -7   1    7.36    0.30
   5  -7  -1    7.57    0.27
  -5  -7   1    7.99    0.39
  -5  -7   1    7.50    0.37
  -5  -7   1    7.30    0.31
  -5  -7   1    8.05    0.39
  -5   7   1    7.79    0.36
  -5   7   1    7.44    0.46
  -5   7   1    7.67    0.28
   5   7  -1    7.57    0.32
  -5   7   1    7.04    0.35
  -5   7   1    6.89    0.36
  -5   7   1    7.79    0.39
  -5   7   1    7.41    0.26
  -5   7   1    7.70    0.35
  -4  -7   1    7.74    0.29
  -4  -7   1    7.48    0.29
  -4  -7   1    7.61    0.28
   4  -7  -1    7.23    0.25
  -4  -7   1    7.37    0.34
   4  -7  -1    7.42    0.26
  -4  -7   1    6.96    0.32
  -4   7   1    7.39    0.25
  -4   7   1    7.05    0.24
  -4   7   1    7.40    0.32
   4   7  -1    7.46    0.28
  -4   7   1    7.16    0.33
  -4   7   1    7.01    0.31
   4   7  -1    7.19    0.30
  -3  -7   1    2.00    0.15
  -3  -7   1    2.05    0.15
   3  -7  -1    1.89    0.13
  -3  -7   1    2.27    0.16
   3  -7  -1    1.98    0.12
   3  -7  -1    1.85    0.12
  -3   7   1    2.17    0.13
   3   7  -1    1.80    0.15
   3   7  -1    2.16    0.15
  -3   7   1    1.96    0.12
  -3   7   1    1.87    0.12
   3   7  -1    1.93    0.15
  -2  -7   1  226.89    4.64
   2  -7  -1  230.72    5.02
   2  -7  -1  226.43    5.26
  -2  -7   1  224.01    4.76
   2  -7  -1  222.08    4.73
   2  -7  -1  223.87    4.73
  -2  -7   1  221.77    5.29
  -2  -7   1  228.49    4.76
  -2   7   1  224.63    4.81
  -2   7   1  221.18    4.68
   2   7  -1  220.56    4.98
   2   7  -1  219.84    4.70
   2   7  -1  218.86    4.70
  -2   7   1  232.16    4.68
   1  -7  -1   48.56    1.10
  -1  -7   1   50.00    1.11
   1  -7  -1   49.01    1.23
   1  -7  -1   48.33    1.11
  -1  -7   1   50.62    1.09
  -1  -7   1   47.40    1.24
   1  -7  -1   50.34    1.07
  -1  -7   1   49.70    1.12
  -1   7   1   48.82    1.07
  -1   7   1   48.21    1.13
  -1   7   1   46.92    1.07
   1   7  -1   46.93    1.09
   0  -7   1    2.91    0.15
   0  -7   1    3.22    0.16
   0  -7  -1    3.04    0.15
   0  -7  -1    2.84    0.15
   0  -7   1    2.98    0.17
   0  -7   1    3.26    0.15
   0   7  -1    2.64    0.15
   0   7  -1    3.11    0.16
   0   7   1    3.11    0.15
   0   7  -1    2.91    0.16
   0   7  -1    3.03    0.16
   0   7   1    3.13    0.16
   0   7   1    2.96    0.16
  -1  -7  -1   25.80    0.65
  -1  -7  -1   26.35    0.64
  -1  -7  -1   27.73    0.67
   1  -7   1   25.78    0.65
   1  -7   1   27.48    0.64
  -1   7  -1   26.46    0.66
   1   7   1   24.79    0.64
  -1   7  -1   26.63    0.64
  -1   7  -1   25.94    0.64
   2  -7   1   10.81    0.34
   2  -7   1   11.18    0.34
  -2  -7  -1   10.79    0.35
  -2  -7  -1   11.33    0.35
  -2  -7  -1   10.90    0.34
   2   7   1   11.09    0.35
  -2   7  -1   10.19    0.33
  -2   7  -1   10.78    0.33
  -2   7  -1   10.56    0.34
  -3  -7  -1   19.92    0.56
  -3  -7  -1   20.20    0.54
   3  -7   1   18.98    0.52
  -3  -7  -1   19.08    0.56
   3  -7   1   18.85    0.55
   3  -7   1   19.14    0.53
  -3  -7  -1   20.33    0.56
  -3  -7  -1   19.31    0.55
  -3  -7  -1   18.85    0.53
   3   7   1   18.51    0.52
   3   7   1   18.84    0.53
   3   7   1   17.76    0.56
  -3   7  -1   19.05    0.51
  -3   7  -1   19.06    0.52
  -3   7  -1   19.65    0.53
  -4  -7  -1    2.12    0.19
  -4  -7  -1    2.26    0.19
  -4  -7  -1    2.26    0.22
   4  -7   1    2.53    0.18
  -4  -7  -1    2.33    0.20
  -4  -7  -1    1.71    0.18
  -4  -7  -1    2.38    0.20
   4  -7   1    2.14    0.19
  -4  -7  -1    2.09    0.21
  -4  -7  -1    2.65    0.21
  -4   7  -1    2.41    0.20
   4   7   1    2.06    0.19
  -4   7  -1    2.47    0.18
  -4   7  -1    2.09    0.17
  -4   7  -1    2.07    0.20
  -4   7  -1    1.82    0.20
  -5  -7  -1    6.02    0.35
  -5  -7  -1    6.30    0.32
  -5  -7  -1    6.46    0.32
  -5  -7  -1    7.31    0.36
   5  -7   1    6.47    0.31
  -5  -7  -1    6.46    0.30
  -5  -7  -1    6.67    0.35
  -5  -7  -1    6.66    0.36
  -5  -7  -1    6.66    0.32
  -5  -7  -1    6.36    0.33
  -5  -7  -1    6.85    0.36
  -5   7  -1    6.03    0.34
  -5   7  -1    5.05    0.31
  -5   7  -1    5.56    0.32
  -5   7  -1    6.57    0.29
  -5   7  -1    6.35    0.40
  -5   7  -1    5.84    0.28
  -5   7  -1    6.04    0.33
   5   7   1    5.91    0.32
  -6  -7  -1    6.83    0.34
  -6  -7  -1    6.98    0.40
  -6  -7  -1    7.19    0.35
  -6  -7  -1    7.01    0.40
  -6  -7  -1    6.93    0.36
  -6  -7  -1    6.58    0.38
   6  -7   1    7.02    0.32
  -6  -7  -1    7.05    0.40
  -6  -7  -1    6.09    0.36
  -6  -7  -1    7.11    0.41
  -6   7  -1    7.33    0.40
  -6   7  -1    7.06    0.32
   6   7   1    6.37    0.34
  -6   7  -1    6.90    0.39
  -6   7  -1    6.46    0.30
  -6   7  -1    7.15    0.41
  -7  -7  -1    0.32    0.17
  -7  -7  -1    0.29    0.19
  -7  -7  -1    0.53    0.19
  -7  -7  -1    0.06    0.17
  -7  -7  -1    0.59    0.17
  -7  -7  -1    0.56    0.20
  -7  -7  -1    0.52    0.19
  -7  -7  -1    0.60    0.18
  -7   7  -1    0.43    0.20
  -7   7  -1    0.38    0.18
  -7   7  -1    0.24    0.15
   7   7   1    0.14    0.14
  -7   7  -1    0.60    0.20
  -7   7  -1    0.40    0.18
  -8  -7  -1    6.50    0.47
  -8  -7  -1    6.61    0.47
  -8  -7  -1    7.12    0.51
  -8  -7  -1    6.28    0.46
  -8  -7  -1    7.16    0.43
  -8   7  -1    7.89    0.50
  -8   7  -1    7.32    0.50
  -8   7  -1    7.34    0.50
  -8   7  -1    6.57    0.49
  -8   7  -1    6.59    0.48
  -8  -8   1    6.45    0.48
  -8  -8   1    6.83    0.47
  -8  -8   1    6.29    0.47
  -8   8   1    6.37    0.49
  -8   8   1    6.51    0.48
  -8   8   1    7.13    0.47
  -8   8   1    6.62    0.46
  -7  -8   1    0.47    0.20
  -7  -8   1    0.68    0.20
  -7  -8   1    0.42    0.18
  -7  -8   1    0.40    0.16
  -7  -8   1    0.41    0.18
  -7  -8   1    0.70    0.21
  -7   8   1    0.81    0.22
  -7   8   1    0.56    0.18
  -7   8   1    0.34    0.17
  -7   8   1    0.39    0.17
  -7   8   1    0.18    0.18
  -7   8   1    0.44    0.25
  -6  -8   1    8.56    0.45
  -6  -8   1    9.00    0.43
  -6  -8   1    9.19    0.44
  -6  -8   1    8.80    0.36
  -6  -8   1    7.80    0.32
  -6  -8   1    8.31    0.43
  -6  -8   1    8.08    0.35
  -6  -8   1    9.12    0.45
   6   8  -1    8.41    0.36
  -6   8   1    8.18    0.42
  -6   8   1    7.40    0.43
  -6   8   1    8.28    0.41
  -6   8   1    7.95    0.40
  -6   8   1    8.56    0.54
  -6   8   1    8.54    0.42
  -5  -8   1    9.15    0.40
   5  -8  -1    8.96    0.31
  -5  -8   1    9.18    0.34
  -5  -8   1    9.14    0.36
  -5  -8   1    9.50    0.36
  -5  -8   1    9.05    0.41
  -5  -8   1    9.28    0.43
  -5  -8   1    9.73    0.42
  -5  -8   1    9.16    0.42
  -5   8   1    9.33    0.40
  -5   8   1    9.75    0.43
  -5   8   1    9.25    0.41
  -5   8   1    8.89    0.50
  -5   8   1    9.81    0.31
   5   8  -1    9.17    0.37
  -5   8   1    9.52    0.39
  -5   8   1    9.37    0.32
  -5   8   1    8.92    0.40
  -5   8   1    9.95    0.41
  -4  -8   1   15.67    0.53
  -4  -8   1   15.42    0.47
  -4  -8   1   15.58    0.49
   4  -8  -1   16.13    0.43
   4  -8  -1   15.81    0.46
  -4  -8   1   15.70    0.46
  -4  -8   1   16.38    0.55
  -4   8   1   16.73    0.54
  -4   8   1   15.98    0.52
   4   8  -1   16.65    0.49
  -4   8   1   16.66    0.45
   4   8  -1   16.44    0.52
  -4   8   1   16.12    0.45
  -4   8   1   16.50    0.68
  -4   8   1   16.65    0.53
   3  -8  -1    0.92    0.10
  -3  -8   1    0.92    0.11
  -3  -8   1    0.82    0.12
  -3  -8   1    0.99    0.12
  -3  -8   1    0.86    0.12
   3  -8  -1    0.74    0.09
   3  -8  -1    0.73    0.10
  -3  -8   1    0.65    0.12
  -3   8   1    0.93    0.11
   3   8  -1    0.83    0.12
  -3   8   1    0.69    0.09
  -3   8   1    0.82    0.10
   3   8  -1    0.62    0.11
   3   8  -1    0.84    0.11
  -2  -8   1    8.25    0.29
   2  -8  -1    8.54    0.28
  -2  -8   1    8.80    0.30
   2  -8  -1    9.05    0.29
  -2  -8   1    8.50    0.29
  -2  -8   1    8.80    0.33
   2  -8  -1    8.47    0.30
   2  -8  -1    8.42    0.27
   2  -8  -1    8.69    0.27
  -2   8   1    8.01    0.27
  -2   8   1    8.69    0.27
   2   8  -1    8.37    0.29
   2   8  -1    8.73    0.31
   2   8  -1    8.88    0.30
   1  -8  -1  334.66    7.11
  -1  -8   1  331.58    7.93
   1  -8  -1  341.52    7.12
  -1  -8   1  344.66    7.13
   1  -8  -1  346.06    6.93
   1  -8  -1  336.05    7.91
  -1  -8   1  347.37    7.12
  -1  -8   1  340.39    6.95
  -1   8   1  337.65    6.99
   1   8  -1  329.79    7.00
  -1   8   1  345.44    6.98
  -1   8   1  322.97    7.40
   0  -8  -1   27.47    0.64
   0  -8   1   25.07    0.65
   0  -8   1   27.12    0.64
   0  -8  -1   26.87    0.66
   0   8   1   25.03    0.68
   0   8   1   26.64    0.64
   0   8  -1   25.75    0.65
   0   8   1   26.07    0.65
   0   8  -1   26.48    0.67
   1  -8   1   50.75    1.14
  -1  -8  -1   52.28    1.18
  -1  -8  -1   51.34    1.15
   1  -8   1   50.59    1.17
  -1   8  -1   50.11    1.19
  -1   8  -1   51.76    1.17
  -1   8  -1   52.36    1.16
   1   8   1   48.09    1.16
  -2  -8  -1   52.35    1.20
   2  -8   1   53.16    1.21
  -2  -8  -1   51.94    1.22
   2  -8   1   53.23    1.21
  -2   8  -1   53.90    1.21
  -2   8  -1   52.46    1.25
   2   8   1   51.71    1.23
  -2   8  -1   54.02    1.22
   3  -8   1    7.16    0.28
  -3  -8  -1    7.70    0.30
   3  -8   1    7.20    0.30
  -3  -8  -1    7.76    0.29
  -3  -8  -1    7.46    0.31
   3  -8   1    7.96    0.29
  -3  -8  -1    7.56    0.31
   3   8   1    7.05    0.31
   3   8   1    7.47    0.30
  -3   8  -1    7.65    0.28
  -3   8  -1    7.40    0.29
   3   8   1    7.35    0.29
  -3   8  -1    6.81    0.30
  -3   8  -1    7.53    0.28
   4  -8   1   26.59    0.75
  -4  -8  -1   25.93    0.75
  -4  -8  -1   26.34    0.71
   4  -8   1   27.51    0.71
  -4  -8  -1   27.64    0.76
  -4  -8  -1   26.33    0.78
  -4  -8  -1   27.62    0.78
  -4  -8  -1   26.67    0.76
  -4  -8  -1   25.69    0.71
  -4  -8  -1   26.52    0.77
  -4   8  -1   25.84    0.75
   4   8   1   24.91    0.75
  -4   8  -1   26.31    0.68
  -4   8  -1   25.87    0.72
  -4   8  -1   26.89    0.77
  -4   8  -1   26.13    0.71
  -5  -8  -1   14.81    0.50
  -5  -8  -1   15.16    0.55
  -5  -8  -1   14.07    0.54
  -5  -8  -1   14.63    0.54
  -5  -8  -1   14.50    0.55
  -5  -8  -1   14.49    0.52
   5  -8   1   14.36    0.49
  -5  -8  -1   15.62    0.51
  -5  -8  -1   13.66    0.50
  -5  -8  -1   14.42    0.48
  -5  -8  -1   14.95    0.56
  -5   8  -1   14.96    0.51
  -5   8  -1   14.52    0.63
  -5   8  -1   13.52    0.53
   5   8   1   14.64    0.52
  -5   8  -1   14.14    0.54
  -5   8  -1   14.70    0.47
  -5   8  -1   14.15    0.54
  -5   8  -1   14.42    0.47
  -6  -8  -1    3.21    0.32
  -6  -8  -1    3.36    0.29
  -6  -8  -1    3.14    0.30
  -6  -8  -1    3.65    0.31
  -6  -8  -1    2.92    0.26
  -6  -8  -1    3.07    0.32
  -6  -8  -1    3.10    0.28
  -6  -8  -1    3.42    0.26
  -6  -8  -1    3.99    0.32
   6  -8   1    3.14    0.24
  -6   8  -1    3.18    0.31
  -6   8  -1    3.08    0.25
  -6   8  -1    2.84    0.22
  -6   8  -1    3.22    0.31
  -6   8  -1    3.05    0.30
   6   8   1    2.79    0.25
  -7  -8  -1    5.80    0.42
  -7  -8  -1    6.46    0.42
  -7  -8  -1    6.07    0.39
  -7  -8  -1    6.39    0.37
  -7  -8  -1    5.71    0.35
  -7  -8  -1    6.28    0.43
  -7   8  -1    5.79    0.42
  -7   8  -1    5.97    0.40
  -7   8  -1    5.19    0.39
  -7   8  -1    5.67    0.33
  -7   8  -1    5.30    0.38
   7   8   1    5.96    0.36
  -8  -8  -1    6.06    0.46
  -8  -8  -1    5.80    0.46
  -8  -8  -1    6.58    0.41
  -8  -8  -1    6.68    0.48
  -8   8  -1    6.59    0.46
  -8   8  -1    6.74    0.50
  -8   8  -1    6.05    0.48
  -8   8  -1    5.64    0.46
  -8   8  -1    6.04    0.45
  -8  -9   1    4.19    0.42
  -8  -9   1    3.48    0.40
  -8  -9   1    3.17    0.38
  -8   9   1    3.25    0.38
  -8   9   1    3.68    0.39
  -8   9   1    3.19    0.36
  -8   9   1    2.76    0.39
  -7  -9   1    5.11    0.38
  -7  -9   1    5.17    0.39
  -7  -9   1    5.49    0.39
  -7  -9   1    5.34    0.32
  -7  -9   1    5.43    0.39
  -7  -9   1    5.02    0.37
  -7   9   1    4.81    0.35
  -7   9   1    5.14    0.39
  -7   9   1    4.74    0.36
  -7   9   1    5.46    0.40
  -7   9   1    4.96    0.47
  -7   9   1    5.44    0.38
  -6  -9   1   20.17    0.71
  -6  -9   1   19.79    0.71
  -6  -9   1   19.84    0.60
  -6  -9   1   19.56    0.69
  -6  -9   1   18.58    0.60
  -6  -9   1   19.07    0.69
  -6  -9   1   19.28    0.72
  -6  -9   1   18.54    0.57
  -6   9   1   19.70    0.65
  -6   9   1   19.77    0.84
  -6   9   1   19.71    0.70
   6   9  -1   18.80    0.61
  -6   9   1   18.21    0.67
  -6   9   1   18.91    0.67
  -6   9   1   19.15    0.73
   5  -9  -1    0.88    0.12
  -5  -9   1    0.60    0.16
  -5  -9   1    1.02    0.16
  -5  -9   1    1.11    0.18
  -5  -9   1    0.87    0.16
  -5  -9   1    0.90    0.18
  -5  -9   1    1.17    0.15
  -5  -9   1    1.26    0.19
  -5  -9   1    0.85    0.18
  -5   9   1    0.94    0.17
  -5   9   1    0.93    0.17
  -5   9   1    0.96    0.17
  -5   9   1    1.14    0.12
  -5   9   1    1.14    0.18
   5   9  -1    0.97    0.15
  -5   9   1    1.09    0.17
  -5   9   1    0.85    0.12
  -5   9   1    1.30    0.24
  -4  -9   1    0.32    0.14
  -4  -9   1    0.12    0.12
  -4  -9   1    0.20    0.11
   4  -9  -1    0.37    0.09
   4  -9  -1    0.42    0.10
  -4  -9   1    0.46    0.13
  -4  -9   1    0.24    0.11
  -4  -9   1    0.23    0.11
  -4   9   1    0.29    0.14
   4   9  -1    0.29    0.11
  -4   9   1    0.21    0.12
  -4   9   1    0.45    0.10
  -4   9   1    0.16    0.13
  -4   9   1    0.25    0.09
  -4   9   1    0.26    0.18
   3  -9  -1  120.61    2.60
   3  -9  -1  114.74    2.59
   3  -9  -1  117.76    2.89
  -3  -9   1  122.85    2.65
  -3  -9   1  122.06    2.57
  -3  -9   1  121.49    2.94
  -3  -9   1  122.58    2.74
  -3  -9   1  121.47    2.59
  -3  -9   1  122.74    2.69
  -3   9   1  118.68    2.61
   3   9  -1  119.26    2.76
  -3   9   1  120.04    2.65
   3   9  -1  121.88    2.61
  -3   9   1  118.38    2.57
  -3   9   1  117.92    2.57
   3   9  -1  119.13    2.61
  -2  -9   1    3.20    0.19
  -2  -9   1    3.22    0.19
  -2  -9   1    3.01    0.20
   2  -9  -1    3.60    0.17
   2  -9  -1    3.21    0.16
   2  -9  -1    3.57    0.20
  -2  -9   1    3.17    0.18
   2  -9  -1    3.50    0.18
   2   9  -1    3.05    0.19
   2   9  -1    3.54    0.20
  -2   9   1    3.36    0.17
  -2   9   1    3.44    0.17
   2   9  -1    3.57    0.19
  -1  -9   1  157.09    3.78
  -1  -9   1  155.20    3.30
   1  -9  -1  156.76    3.37
   1  -9  -1  161.34    3.38
   1  -9  -1  156.02    3.75
   1  -9  -1  160.13    3.29
  -1  -9   1  159.07    3.38
   1   9  -1  155.27    3.56
  -1   9   1  159.43    3.34
  -1   9   1  153.11    3.54
   1   9  -1  163.07    3.36
  -1   9   1  155.34    3.35
   1   9  -1  153.98    3.36
   0  -9   1   14.12    0.41
   0  -9  -1   14.95    0.41
   0  -9  -1   14.52    0.42
   0  -9   1   14.49    0.41
   0  -9  -1   14.20    0.41
   0   9   1   14.67    0.43
   0   9   1   14.15    0.44
   0   9  -1   15.09    0.44
   0   9   1   14.77    0.42
   0   9  -1   14.87    0.43
  -1  -9  -1   35.33    0.85
  -1  -9  -1   36.10    0.88
   1  -9   1   36.22    0.85
   1  -9   1   36.81    0.87
   1   9   1   35.02    0.92
  -1   9  -1   35.64    0.89
   1   9   1   35.49    0.87
   1   9   1   35.21    0.87
  -1   9  -1   37.39    0.86
  -1   9  -1   36.10    0.87
   2  -9   1    0.12    0.08
   2  -9   1    0.13    0.08
   2  -9   1    0.02    0.08
   2  -9   1   -0.07    0.07
  -2  -9  -1    0.01    0.08
  -2  -9  -1    0.14    0.08
  -2   9  -1    0.09    0.07
  -2   9  -1    0.04    0.08
  -2   9  -1    0.15    0.08
   2   9   1    0.03    0.07
   2   9   1    0.06    0.08
   2   9   1    0.07    0.08
   3  -9   1   64.99    1.48
   3  -9   1   64.96    1.57
   3  -9   1   63.67    1.47
  -3  -9  -1   62.96    1.46
  -3  -9  -1   63.39    1.54
  -3  -9  -1   65.11    1.48
  -3  -9  -1   65.84    1.52
  -3   9  -1   63.26    1.48
   3   9   1   64.41    1.49
  -3   9  -1   65.58    1.52
   3   9   1   64.75    1.50
  -3   9  -1   65.39    1.47
  -3   9  -1   64.76    1.45
  -3   9  -1   61.75    1.51
   3   9   1   63.21    1.58
  -4  -9  -1   18.51    0.62
   4  -9   1   18.31    0.58
  -4  -9  -1   18.90    0.61
  -4  -9  -1   18.94    0.57
  -4  -9  -1   18.33    0.59
  -4  -9  -1   19.07    0.61
  -4  -9  -1   18.43    0.57
  -4  -9  -1   19.13    0.57
  -4  -9  -1   19.05    0.58
  -4   9  -1   19.09    0.57
  -4   9  -1   18.44    0.60
  -4   9  -1   19.05    0.60
  -4   9  -1   18.36    0.60
  -4   9  -1   18.73    0.60
   4   9   1   18.97    0.61
  -4   9  -1   19.00    0.55
  -4   9  -1   19.18    0.60
  -5  -9  -1    2.75    0.27
  -5  -9  -1    2.02    0.24
  -5  -9  -1    2.76    0.23
  -5  -9  -1    2.51    0.24
  -5  -9  -1    2.57    0.22
  -5  -9  -1    2.20    0.26
  -5  -9  -1    2.60    0.25
  -5  -9  -1    2.98    0.25
  -5  -9  -1    2.39    0.23
   5  -9   1    2.52    0.22
  -5  -9  -1    2.41    0.22
  -5   9  -1    1.90    0.23
  -5   9  -1    2.56    0.25
  -5   9  -1    2.26    0.24
   5   9   1    3.05    0.26
  -5   9  -1    2.43    0.25
  -5   9  -1    2.42    0.20
  -5   9  -1    3.02    0.31
  -5   9  -1    2.52    0.21
  -6  -9  -1   19.13    0.70
   6  -9   1   19.70    0.61
  -6  -9  -1   19.89    0.64
  -6  -9  -1   19.81    0.71
  -6  -9  -1   18.42    0.71
  -6  -9  -1   18.82    0.71
  -6  -9  -1   18.75    0.65
  -6  -9  -1   19.36    0.70
  -6  -9  -1   18.08    0.64
  -6  -9  -1   19.84    0.69
  -6   9  -1   19.01    0.69
   6   9   1   19.17    0.65
  -6   9  -1   19.08    0.60
  -6   9  -1   19.11    0.59
  -6   9  -1   18.31    0.69
  -6   9  -1   19.16    0.71
  -7  -9  -1    1.48    0.27
  -7  -9  -1    1.33    0.23
  -7  -9  -1    1.45    0.26
  -7  -9  -1    1.69    0.28
  -7  -9  -1    1.55    0.22
  -7   9  -1    1.01    0.25
  -7   9  -1    1.41    0.25
  -7   9  -1    1.78    0.21
  -7   9  -1    1.59    0.27
   7   9   1    1.11    0.20
  -7   9  -1    1.37    0.25
  -8  -9  -1    8.05    0.53
  -8  -9  -1    7.55    0.44
  -8  -9  -1    7.22    0.50
  -8  -9  -1    7.47    0.51
  -8   9  -1    7.06    0.50
  -8   9  -1    6.41    0.49
  -8   9  -1    6.72    0.47
  -8   9  -1    8.56    0.53
  -8   9  -1    7.05    0.50
  -8 -10   1    3.56    0.40
  -8 -10   1    3.44    0.40
  -8 -10   1    3.72    0.32
  -8 -10   1    3.45    0.40
  -8  10   1    3.66    0.39
  -8  10   1    3.32    0.42
  -8  10   1    3.03    0.38
  -7 -10   1    2.35    0.31
  -7 -10   1    1.70    0.28
  -7 -10   1    2.46    0.26
  -7 -10   1    2.35    0.31
  -7 -10   1    2.52    0.31
  -7 -10   1    2.63    0.32
  -7 -10   1    1.98    0.25
  -7  10   1    2.17    0.37
  -7  10   1    1.97    0.29
  -7  10   1    2.11    0.28
  -7  10   1    2.58    0.32
  -6 -10   1    2.06    0.27
  -6 -10   1    2.16    0.21
  -6 -10   1    2.10    0.22
  -6 -10   1    2.38    0.27
  -6 -10   1    2.04    0.26
  -6 -10   1    1.99    0.22
  -6 -10   1    2.25    0.26
  -6 -10   1    2.32    0.28
  -6  10   1    1.71    0.24
  -6  10   1    2.27    0.25
  -6  10   1    1.94    0.27
  -6  10   1    2.17    0.26
  -6  10   1    2.27    0.27
   6  10  -1    2.02    0.21
  -6  10   1    2.23    0.34
  -5 -10   1    4.55    0.26
  -5 -10   1    4.79    0.28
  -5 -10   1    4.79    0.29
  -5 -10   1    3.97    0.30
  -5 -10   1    4.60    0.29
  -5 -10   1    4.55    0.30
  -5 -10   1    4.52    0.28
  -5 -10   1    4.87    0.31
  -5 -10   1    4.96    0.32
   5 -10  -1    4.82    0.23
  -5  10   1    4.49    0.28
  -5  10   1    4.55    0.38
  -5  10   1    4.58    0.29
  -5  10   1    4.46    0.29
  -5  10   1    4.34    0.27
   5  10  -1    4.30    0.28
  -5  10   1    4.40    0.22
  -5  10   1    5.09    0.24
  -5  10   1    4.61    0.30
  -4 -10   1   28.86    0.84
  -4 -10   1   29.54    0.86
  -4 -10   1   29.26    0.85
  -4 -10   1   29.49    0.77
   4 -10  -1   30.34    0.74
  -4 -10   1   28.92    0.77
   4 -10  -1   28.71    0.78
  -4 -10   1   30.13    0.82
  -4  10   1   30.68    0.84
  -4  10   1   28.46    0.82
  -4  10   1   29.80    0.83
  -4  10   1   30.06    0.77
  -4  10   1   29.90    1.05
  -4  10   1   31.03    0.75
   4  10  -1   28.44    0.83
  -4  10   1   29.63    0.83
   3 -10  -1   47.55    1.26
  -3 -10   1   48.21    1.30
   3 -10  -1   47.61    1.13
  -3 -10   1   48.05    1.14
  -3 -10   1   49.84    1.23
  -3 -10   1   50.21    1.21
  -3 -10   1   48.22    1.17
  -3 -10   1   48.95    1.20
  -3 -10   1   49.47    1.15
   3  10  -1   46.60    1.16
  -3  10   1   48.71    1.18
  -3  10   1   48.93    1.16
  -3  10   1   51.26    1.12
   3  10  -1   47.28    1.22
   3  10  -1   48.16    1.15
  -3  10   1   47.24    1.21
  -2 -10   1  103.49    2.25
   2 -10  -1  105.47    2.29
   2 -10  -1  107.36    2.55
  -2 -10   1  102.09    2.30
   2 -10  -1  103.89    2.28
   2 -10  -1  104.77    2.22
  -2  10   1  107.69    2.27
  -2  10   1  104.46    2.28
   2  10  -1  100.03    2.30
   1 -10  -1  208.50    4.47
   1 -10  -1  215.42    4.49
  -1 -10   1  211.71    4.49
  -1 -10   1  206.44    4.38
   1 -10  -1  208.47    4.36
   1 -10  -1  215.12    4.98
  -1  10   1  203.41    4.64
   1  10  -1  205.56    4.40
  -1  10   1  212.97    4.38
   1  10  -1  202.53    4.65
  -1  10   1  201.12    4.38
   1  10  -1  211.36    4.39
   0 -10   1   31.24    0.78
   0 -10  -1   31.70    0.75
   0 -10   1   30.49    0.75
   0 -10  -1   31.49    0.78
   0 -10   1   30.58    0.77
   0 -10   1   29.73    0.86
   0 -10  -1   30.12    0.76
   0  10  -1   31.49    0.79
   0  10  -1   30.38    0.80
   0  10  -1   32.14    0.78
   0  10  -1   30.58    0.82
   0  10   1   30.66    0.78
   1 -10   1   17.84    0.51
   1 -10   1   18.25    0.52
   1 -10   1   18.00    0.57
   1 -10   1   18.38    0.50
  -1 -10  -1   18.51    0.51
  -1 -10  -1   19.11    0.52
  -1 -10  -1   18.28    0.53
   1  10   1   17.62    0.55
  -1  10  -1   18.77    0.52
   1  10   1   19.16    0.52
   1  10   1   19.53    0.53
  -1  10  -1   17.44    0.53
  -2 -10  -1   64.36    1.49
   2 -10   1   64.63    1.48
   2 -10   1   65.63    1.43
  -2 -10  -1   64.77    1.49
  -2 -10  -1   62.52    1.44
   2 -10   1   63.33    1.64
   2 -10   1   63.48    1.46
   2  10   1   64.48    1.48
   2  10   1   62.86    1.57
   2  10   1   66.05    1.49
  -2  10  -1   66.35    1.46
  -2  10  -1   64.14    1.47
  -2  10  -1   62.20    1.47
  -2  10  -1   63.01    1.51
   3 -10   1    5.41    0.27
  -3 -10  -1    5.18    0.29
  -3 -10  -1    5.13    0.27
   3 -10   1    5.66    0.26
  -3 -10  -1    5.58    0.27
  -3 -10  -1    5.06    0.28
  -3 -10  -1    5.26    0.27
  -3 -10  -1    5.55    0.27
  -3  10  -1    5.16    0.26
  -3  10  -1    5.35    0.25
  -3  10  -1    5.00    0.27
  -3  10  -1    5.40    0.25
  -3  10  -1    5.43    0.28
   3  10   1    5.07    0.27
   4 -10   1    4.21    0.27
  -4 -10  -1    4.86    0.28
  -4 -10  -1    4.46    0.27
  -4 -10  -1    4.78    0.27
  -4 -10  -1    4.49    0.28
  -4 -10  -1    4.32    0.29
  -4 -10  -1    4.30    0.27
  -4 -10  -1    4.19    0.29
  -4 -10  -1    4.31    0.26
  -4 -10  -1    4.82    0.28
  -4  10  -1    4.22    0.30
  -4  10  -1    4.55    0.26
  -4  10  -1    4.08    0.27
  -4  10  -1    4.21    0.27
   4  10   1    4.11    0.29
  -4  10  -1    4.16    0.26
  -4  10  -1    4.00    0.27
  -4  10  -1    4.41    0.25
  -5 -10  -1    6.39    0.33
  -5 -10  -1    5.67    0.32
  -5 -10  -1    6.85    0.34
  -5 -10  -1    5.82    0.35
  -5 -10  -1    5.91    0.34
  -5 -10  -1    5.80    0.32
   5 -10   1    6.15    0.31
  -5 -10  -1    5.74    0.34
  -5 -10  -1    5.50    0.31
  -5  10  -1    6.01    0.34
  -5  10  -1    5.44    0.34
  -5  10  -1    5.96    0.30
  -5  10  -1    6.10    0.34
  -5  10  -1    6.91    0.41
  -5  10  -1    6.31    0.34
  -5  10  -1    6.14    0.30
   5  10   1    5.94    0.34
  -6 -10  -1   30.37    0.97
   6 -10   1   29.61    0.86
  -6 -10  -1   30.38    0.87
  -6 -10  -1   29.99    0.95
  -6 -10  -1   29.85    0.96
  -6 -10  -1   29.49    0.89
  -6  10  -1   30.01    0.95
   6  10   1   29.31    0.90
  -6  10  -1   28.89    0.82
  -6  10  -1   29.63    0.93
  -6  10  -1   29.82    0.83
  -6  10  -1   30.00    0.95
  -7 -10  -1    9.80    0.53
  -7 -10  -1   10.05    0.54
  -7 -10  -1    9.10    0.45
  -7 -10  -1    9.92    0.53
  -7 -10  -1   10.13    0.47
  -7  10  -1   10.20    0.53
  -7  10  -1   10.21    0.54
  -7  10  -1   10.03    0.43
  -7  10  -1    9.86    0.52
  -7 -11   1    7.59    0.47
  -7 -11   1    6.98    0.37
  -7 -11   1    7.59    0.47
  -7 -11   1    7.49    0.46
  -7 -11   1    7.36    0.39
  -7 -11   1    7.41    0.44
  -7  11   1    6.98    0.55
  -7  11   1    7.92    0.49
  -7  11   1    7.55    0.45
  -7  11   1    7.94    0.46
  -6 -11   1    4.86    0.29
  -6 -11   1    4.80    0.35
  -6 -11   1    4.94    0.35
  -6 -11   1    4.73    0.35
  -6 -11   1    4.89    0.31
  -6 -11   1    4.69    0.33
  -6 -11   1    4.82    0.30
  -6 -11   1    4.78    0.34
  -6  11   1    4.59    0.33
  -6  11   1    4.24    0.32
  -6  11   1    4.82    0.43
  -6  11   1    4.48    0.26
   6  11  -1    4.91    0.30
  -6  11   1    5.31    0.36
  -6  11   1    4.55    0.32
   5 -11  -1    0.46    0.11
  -5 -11   1    0.61    0.17
  -5 -11   1    0.96    0.18
  -5 -11   1    0.67    0.16
  -5 -11   1    0.54    0.13
  -5 -11   1    0.82    0.18
  -5 -11   1    0.76    0.16
  -5 -11   1    0.81    0.15
  -5 -11   1    0.45    0.15
  -5 -11   1    0.76    0.15
   5  11  -1    0.59    0.15
  -5  11   1    0.65    0.13
  -5  11   1    0.57    0.16
  -5  11   1    0.60    0.16
  -5  11   1    0.75    0.13
  -5  11   1    0.63    0.17
  -5  11   1    0.82    0.23
  -5  11   1    0.78    0.17
  -4 -11   1    1.61    0.18
  -4 -11   1    1.69    0.20
   4 -11  -1    1.48    0.16
  -4 -11   1    1.64    0.21
  -4 -11   1    1.65    0.19
  -4 -11   1    1.56    0.19
  -4 -11   1    1.77    0.21
   4  11  -1    1.32    0.18
   4  11  -1    2.21    0.22
  -4  11   1    1.70    0.16
  -4  11   1    1.68    0.22
  -4  11   1    1.72    0.28
  -4  11   1    1.62    0.21
  -4  11   1    1.43    0.18
  -4  11   1    1.76    0.17
  -4  11   1    1.65    0.21
  -3 -11   1    4.50    0.26
  -3 -11   1    4.06    0.26
  -3 -11   1    4.87    0.27
   3 -11  -1    4.16    0.24
  -3 -11   1    4.58    0.25
   3 -11  -1    4.43    0.22
  -3 -11   1    4.64    0.26
   3  11  -1    4.47    0.25
  -3  11   1    4.45    0.23
  -3  11   1    4.53    0.25
   3  11  -1    4.54    0.26
   3  11  -1    4.51    0.26
  -3  11   1    4.15    0.26
  -3  11   1    4.63    0.25
   2 -11  -1    5.75    0.24
  -2 -11   1    5.47    0.25
  -2 -11   1    6.05    0.26
   2 -11  -1    5.53    0.24
   2 -11  -1    5.35    0.24
   2 -11  -1    5.59    0.28
  -2  11   1    5.53    0.24
  -2  11   1    5.22    0.26
   2  11  -1    5.15    0.26
  -2  11   1    5.31    0.26
  -2  11   1    5.82    0.24
  -2  11   1    5.58    0.25
  -1 -11   1   18.18    0.53
   1 -11  -1   18.23    0.51
  -1 -11   1   17.54    0.50
  -1 -11   1   19.05    0.53
   1 -11  -1   18.47    0.50
  -1 -11   1   17.55    0.59
   1  11  -1   18.76    0.53
   1  11  -1   19.07    0.54
  -1  11   1   18.52    0.53
  -1  11   1   18.56    0.55
  -1  11   1   19.12    0.52
   0 -11   1   18.07    0.51
   0 -11   1   17.76    0.52
   0 -11  -1   17.80    0.51
   0 -11  -1   16.27    0.48
   0 -11  -1   17.59    0.50
   0 -11   1   17.19    0.49
   0 -11   1   17.72    0.57
   0  11  -1   17.82    0.50
   0  11  -1   17.03    0.53
   0  11   1   17.55    0.51
   0  11   1   16.66    0.52
   0  11  -1   17.32    0.51
   0  11   1   17.86    0.50
   0  11  -1   17.43    0.52
  -1 -11  -1   43.09    1.04
  -1 -11  -1   44.25    1.07
   1 -11   1   43.80    1.18
   1 -11   1   44.55    1.07
   1 -11   1   44.88    1.03
   1 -11   1   43.51    1.05
  -1 -11  -1   43.73    1.08
  -1  11  -1   41.36    1.09
   1  11   1   45.65    1.08
   1  11   1   45.38    1.07
  -1  11  -1   44.23    1.07
   1  11   1   43.87    1.13
  -2 -11  -1    7.68    0.31
   2 -11   1    6.87    0.29
   2 -11   1    6.90    0.28
  -2 -11  -1    7.56    0.30
  -2 -11  -1    6.64    0.29
   2 -11   1    6.96    0.29
   2 -11   1    7.19    0.32
  -2  11  -1    7.02    0.30
  -2  11  -1    6.79    0.28
   2  11   1    6.85    0.31
   2  11   1    6.96    0.30
   2  11   1    6.85    0.31
   3 -11   1    6.73    0.30
  -3 -11  -1    6.56    0.31
  -3 -11  -1    7.39    0.31
  -3 -11  -1    6.51    0.31
  -3 -11  -1    6.96    0.32
  -3 -11  -1    7.07    0.32
  -3 -11  -1    7.33    0.33
  -3  11  -1    6.93    0.34
  -3  11  -1    6.15    0.31
   3  11   1    6.79    0.33
  -3  11  -1    6.95    0.32
  -3  11  -1    6.69    0.28
  -3  11  -1    6.36    0.30
  -4 -11  -1    1.05    0.17
  -4 -11  -1    0.65    0.16
  -4 -11  -1    1.00    0.18
  -4 -11  -1    0.83    0.17
  -4 -11  -1    0.74    0.16
   4 -11   1    1.13    0.17
  -4 -11  -1    1.04    0.17
  -4 -11  -1    0.93    0.19
  -4 -11  -1    0.97    0.18
  -4 -11  -1    1.06    0.18
  -4  11  -1    0.99    0.18
  -4  11  -1    1.15    0.19
  -4  11  -1    0.86    0.15
  -4  11  -1    0.85    0.22
  -4  11  -1    1.08    0.18
  -4  11  -1    0.95    0.19
   4  11   1    1.11    0.18
  -4  11  -1    1.06    0.16
  -4  11  -1    0.96    0.17
  -5 -11  -1    3.76    0.30
  -5 -11  -1    3.60    0.29
  -5 -11  -1    4.30    0.28
  -5 -11  -1    3.86    0.29
  -5 -11  -1    3.85    0.27
  -5 -11  -1    4.11    0.29
  -5 -11  -1    4.11    0.30
   5 -11   1    3.69    0.26
  -5  11  -1    4.44    0.32
   5  11   1    3.47    0.29
  -5  11  -1    3.89    0.29
  -5  11  -1    3.68    0.25
  -5  11  -1    4.00    0.36
  -5  11  -1    4.00    0.25
  -5  11  -1    3.87    0.29
  -5  11  -1    3.30    0.27
  -5  11  -1    4.00    0.28
  -6 -11  -1    0.10    0.17
   6 -11   1    0.21    0.13
  -6 -11  -1    0.11    0.16
  -6 -11  -1    0.26    0.15
  -6 -11  -1    0.14    0.17
  -6 -11  -1    0.52    0.19
  -6 -11  -1    0.17    0.14
  -6  11  -1    0.16    0.16
  -6  11  -1    0.35    0.17
  -6  11  -1    0.21    0.17
  -6  11  -1    0.24    0.13
   6  11   1    0.23    0.15
  -6  11  -1    0.37    0.14
  -7 -11  -1    0.86    0.20
  -7 -11  -1    1.00    0.24
  -7 -11  -1    0.98    0.23
  -7 -11  -1    1.18    0.21
  -7 -11  -1    0.51    0.22
  -7  11  -1    0.89    0.23
  -7  11  -1    1.10    0.19
  -7  11  -1    1.24    0.23
  -7  11  -1    0.91    0.23
  -7 -12   1    1.58    0.23
  -7 -12   1    1.62    0.28
  -7 -12   1    1.93    0.29
  -7 -12   1    1.62    0.29
  -7 -12   1    2.14    0.29
  -7 -12   1    1.52    0.22
  -7  12   1    1.58    0.28
  -7  12   1    2.04    0.29
  -7  12   1    1.30    0.24
  -7  12   1    1.84    0.36
  -7  12   1    1.22    0.26
  -6 -12   1    6.36    0.41
  -6 -12   1    7.26    0.37
  -6 -12   1    7.39    0.35
  -6 -12   1    7.43    0.44
  -6 -12   1    8.19    0.43
  -6 -12   1    7.69    0.42
  -6 -12   1    7.20    0.37
  -6 -12   1    7.14    0.41
   6  12  -1    7.24    0.38
  -6  12   1    7.59    0.42
  -6  12   1    7.63    0.34
  -6  12   1    6.90    0.40
  -6  12   1    7.25    0.41
  -6  12   1    7.45    0.52
  -6  12   1    6.97    0.40
  -5 -12   1    5.51    0.35
  -5 -12   1    5.32    0.32
  -5 -12   1    5.80    0.31
   5 -12  -1    5.48    0.27
  -5 -12   1    5.32    0.34
  -5 -12   1    5.24    0.30
  -5 -12   1    6.00    0.34
  -5 -12   1    6.17    0.35
  -5 -12   1    5.68    0.33
  -5  12   1    5.38    0.34
  -5  12   1    5.37    0.32
  -5  12   1    5.20    0.32
  -5  12   1    5.69    0.28
  -5  12   1    5.57    0.32
   5  12  -1    5.32    0.31
  -5  12   1    5.11    0.42
  -4 -12   1    1.13    0.18
  -4 -12   1    1.18    0.18
  -4 -12   1    0.89    0.17
  -4 -12   1    0.98    0.18
  -4 -12   1    1.14    0.17
  -4 -12   1    1.05    0.17
  -4 -12   1    1.24    0.18
  -4  12   1    1.70    0.20
  -4  12   1    1.21    0.20
  -4  12   1    0.88    0.19
  -4  12   1    1.15    0.24
   4  12  -1    0.95    0.17
  -4  12   1    1.26    0.18
   4  12  -1    1.46    0.20
  -4  12   1    1.08    0.19
  -4  12   1    1.32    0.16
  -3 -12   1    5.29    0.29
  -3 -12   1    4.96    0.28
  -3 -12   1    4.98    0.27
   3 -12  -1    5.34    0.28
  -3 -12   1    5.27    0.27
   3 -12  -1    5.34    0.28
  -3 -12   1    4.69    0.27
   3 -12  -1    5.36    0.26
  -3 -12   1    4.91    0.28
   3  12  -1    4.38    0.28
  -3  12   1    5.29    0.27
  -3  12   1    5.22    0.29
  -3  12   1    5.02    0.25
  -3  12   1    5.34    0.39
  -3  12   1    5.24    0.26
  -3  12   1    4.81    0.29
   3  12  -1    5.26    0.30
   2 -12  -1   19.45    0.56
  -2 -12   1   19.21    0.64
   2 -12  -1   19.58    0.62
  -2 -12   1   19.77    0.56
   2 -12  -1   19.17    0.54
  -2 -12   1   19.57    0.58
  -2 -12   1   19.60    0.58
  -2 -12   1   19.35    0.59
   2 -12  -1   19.25    0.53
  -2 -12   1   18.88    0.56
  -2  12   1   20.05    0.55
   2  12  -1   19.81    0.58
  -2  12   1   19.04    0.58
  -2  12   1   18.84    0.54
  -2  12   1   19.33    0.57
  -1 -12   1   19.46    0.55
  -1 -12   1   18.54    0.63
   1 -12  -1   19.98    0.54
   1 -12  -1   18.66    0.54
  -1 -12   1   19.81    0.56
  -1 -12   1   19.80    0.57
   1  12  -1   19.12    0.60
   1  12  -1   19.75    0.57
  -1  12   1   20.22    0.55
  -1  12   1   19.89    0.57
   1  12  -1   20.04    0.58
   0 -12  -1   31.12    0.82
   0 -12   1   31.73    0.82
   0 -12  -1   33.92    0.82
   0 -12   1   32.85    0.83
   0 -12  -1   31.49    0.92
   0 -12  -1   30.74    0.79
   0 -12   1   31.52    0.92
   0 -12   1   31.48    0.79
   0  12  -1   31.07    0.82
   0  12   1   32.93    0.81
   0  12   1   31.93    0.82
   0  12  -1   30.10    0.85
   0  12  -1   32.21    0.81
   0  12   1   32.54    0.86
   0  12  -1   30.53    0.84
  -1 -12  -1   19.59    0.57
   1 -12   1   19.96    0.57
   1 -12   1   19.18    0.63
   1 -12   1   19.56    0.56
  -1 -12  -1   18.80    0.55
   1 -12   1   20.08    0.55
  -1 -12  -1   19.89    0.58
  -1  12  -1   19.53    0.55
  -1  12  -1   19.04    0.58
   1  12   1   19.14    0.59
  -1  12  -1   18.92    0.55
   1  12   1   19.06    0.56
  -1  12  -1   19.64    0.57
   1  12   1   19.34    0.57
   2 -12   1   11.29    0.41
   2 -12   1   12.00    0.47
  -2 -12  -1   12.89    0.43
  -2 -12  -1   12.81    0.43
  -2 -12  -1   12.18    0.43
   2 -12   1   12.89    0.43
   2 -12   1   12.67    0.41
  -2 -12  -1   13.01    0.45
  -2  12  -1   12.99    0.44
  -2  12  -1   12.48    0.44
   2  12   1   12.66    0.44
   2  12   1   12.92    0.46
  -2  12  -1   12.05    0.42
   2  12   1   12.52    0.43
  -3 -12  -1   70.07    1.65
  -3 -12  -1   67.71    1.63
  -3 -12  -1   67.03    1.58
  -3 -12  -1   68.84    1.63
  -3 -12  -1   69.16    1.65
  -3 -12  -1   68.88    1.60
  -3  12  -1   66.93    1.62
  -3  12  -1   68.10    1.64
  -3  12  -1   68.97    1.64
  -3  12  -1   66.25    1.60
  -3  12  -1   68.13    1.57
   3  12   1   69.52    1.62
  -4 -12  -1   35.02    0.94
   4 -12   1   33.47    0.94
  -4 -12  -1   31.17    0.88
  -4 -12  -1   32.58    0.95
  -4 -12  -1   32.77    0.93
  -4 -12  -1   34.15    0.90
  -4 -12  -1   33.74    0.91
  -4 -12  -1   32.52    0.94
  -4 -12  -1   33.73    0.94
  -4  12  -1   32.13    0.86
  -4  12  -1   33.54    0.93
  -4  12  -1   31.64    0.93
  -4  12  -1   30.74    0.90
  -4  12  -1   35.11    1.14
   4  12   1   31.83    0.95
  -4  12  -1   33.49    0.92
  -4  12  -1   32.81    0.93
   4  12   1   33.34    0.88
  -4  12  -1   32.61    0.89
  -5 -12  -1    2.66    0.25
  -5 -12  -1    2.85    0.26
  -5 -12  -1    2.49    0.25
  -5 -12  -1    2.48    0.26
  -5 -12  -1    2.27    0.25
   5 -12   1    2.39    0.23
  -5 -12  -1    2.39    0.26
  -5 -12  -1    3.01    0.29
  -5  12  -1    2.62    0.27
   5  12   1    2.17    0.24
  -5  12  -1    2.36    0.22
  -5  12  -1    2.81    0.32
  -5  12  -1    3.10    0.24
  -5  12  -1    2.23    0.26
  -5  12  -1    2.96    0.28
  -5  12  -1    2.53    0.29
  -5  12  -1    2.58    0.26
  -6 -12  -1   15.93    0.59
  -6 -12  -1   15.98    0.66
  -6 -12  -1   16.12    0.61
  -6 -12  -1   16.47    0.65
  -6 -12  -1   16.44    0.66
  -6 -12  -1   14.95    0.57
   6 -12   1   16.13    0.57
  -6  12  -1   16.11    0.54
  -6  12  -1   15.41    0.63
   6  12   1   15.70    0.60
  -6  12  -1   14.73    0.63
  -6  12  -1   15.92    0.55
  -6  12  -1   15.55    0.61
  -7 -12  -1    2.03    0.28
  -7 -12  -1    2.30    0.31
  -7 -12  -1    2.25    0.32
  -7 -12  -1    2.44    0.28
  -7 -12  -1    2.57    0.33
  -7  12  -1    2.10    0.29
  -7  12  -1    2.14    0.24
  -7  12  -1    2.25    0.31
  -7  12  -1    2.34    0.32
  -7 -13   1    4.10    0.38
  -7 -13   1    3.78    0.33
  -7 -13   1    3.57    0.38
  -7 -13   1    3.38    0.35
  -7 -13   1    3.23    0.37
  -7 -13   1    3.80    0.32
  -7 -13   1    4.21    0.30
  -7  13   1    3.70    0.36
  -7  13   1    3.46    0.46
  -7  13   1    3.79    0.38
  -7  13   1    3.96    0.38
  -7  13   1    3.57    0.39
  -6 -13   1    0.34    0.17
  -6 -13   1    0.30    0.16
  -6 -13   1    0.32    0.14
  -6 -13   1    0.84    0.21
  -6 -13   1    0.35    0.16
  -6 -13   1    0.47    0.19
  -6 -13   1    0.39    0.17
  -6  13   1    0.58    0.18
  -6  13   1    0.58    0.18
  -6  13   1    0.30    0.13
  -6  13   1    0.00    0.17
   6  13  -1    0.67    0.16
  -6  13   1    0.22    0.16
  -6  13   1    0.23    0.22
   5 -13  -1    4.50    0.26
  -5 -13   1    4.56    0.32
  -5 -13   1    4.50    0.31
  -5 -13   1    4.35    0.29
  -5 -13   1    4.47    0.29
  -5 -13   1    4.79    0.33
  -5 -13   1    3.97    0.28
  -5 -13   1    4.54    0.31
  -5 -13   1    4.20    0.28
  -5  13   1    4.13    0.39
  -5  13   1    3.98    0.29
  -5  13   1    4.76    0.32
   5  13  -1    4.51    0.31
  -5  13   1    4.43    0.30
  -5  13   1    4.37    0.26
  -5  13   1    3.99    0.29
  -4 -13   1   13.50    0.51
  -4 -13   1   12.82    0.47
  -4 -13   1   13.18    0.51
  -4 -13   1   12.42    0.46
  -4 -13   1   13.10    0.51
  -4 -13   1   13.86    0.50
   4  13  -1   12.54    0.50
  -4  13   1   12.93    0.50
  -4  13   1   13.37    0.51
  -4  13   1   12.89    0.65
   4  13  -1   13.45    0.49
  -4  13   1   12.45    0.49
  -4  13   1   13.80    0.45
  -4  13   1   13.68    0.49
  -3 -13   1    4.46    0.28
  -3 -13   1    5.01    0.28
  -3 -13   1    4.25    0.26
  -3 -13   1    4.77    0.27
  -3 -13   1    4.80    0.29
   3 -13  -1    4.71    0.27
   3 -13  -1    4.35    0.27
  -3 -13   1    4.89    0.29
  -3 -13   1    4.90    0.31
  -3  13   1    4.82    0.29
  -3  13   1    5.07    0.28
  -3  13   1    4.67    0.27
  -3  13   1    4.65    0.26
   3  13  -1    4.67    0.32
  -3  13   1    4.58    0.38
  -2 -13   1   22.42    0.65
  -2 -13   1   21.05    0.61
   2 -13  -1   21.26    0.69
  -2 -13   1   21.92    0.62
  -2 -13   1   21.93    0.66
   2 -13  -1   21.48    0.62
   2 -13  -1   21.90    0.60
  -2 -13   1   22.63    0.65
   2 -13  -1   21.32    0.61
  -2 -13   1   21.28    0.71
   2  13  -1   22.24    0.68
   2  13  -1   22.06    0.63
   2  13  -1   21.34    0.65
  -2  13   1   21.97    0.64
   2  13  -1   22.36    0.64
  -2  13   1   22.00    0.65
  -2  13   1   20.81    0.60
  -2  13   1   21.78    0.61
   1 -13  -1    0.01    0.09
  -1 -13   1    0.17    0.11
  -1 -13   1    0.01    0.10
  -1 -13   1    0.05    0.09
  -1 -13   1   -0.07    0.09
  -1 -13   1    0.04    0.11
   1 -13  -1    0.12    0.09
  -1  13   1    0.08    0.09
   1  13  -1    0.22    0.10
  -1  13   1    0.15    0.11
   1  13  -1    0.18    0.09
   1  13  -1    0.10    0.10
  -1  13   1    0.31    0.10
   0 -13  -1   71.39    1.62
   0 -13   1   68.24    1.81
   0 -13  -1   68.60    1.63
   0 -13  -1   69.85    1.81
   0 -13   1   69.97    1.62
   0 -13   1   70.42    1.63
   0 -13   1   69.46    1.58
   0 -13  -1   70.36    1.58
   0  13   1   68.09    1.70
   0  13   1   68.46    1.59
   0  13  -1   68.82    1.62
   0  13   1   70.91    1.61
   0  13  -1   70.96    1.71
   0  13   1   70.45    1.64
   0  13  -1   70.63    1.61
   0  13  -1   67.96    1.66
  -1 -13  -1    5.30    0.27
   1 -13   1    5.01    0.29
  -1 -13  -1    5.20    0.26
  -1 -13  -1    5.55    0.28
  -1 -13  -1    5.19    0.26
   1 -13   1    5.42    0.26
   1 -13   1    5.37    0.26
   1 -13   1    5.34    0.27
   1  13   1    4.75    0.27
   1  13   1    4.99    0.27
   1  13   1    5.14    0.27
  -1  13  -1    4.83    0.27
  -1  13  -1    5.08    0.26
  -1  13  -1    5.31    0.26
   2 -13   1   11.75    0.40
  -2 -13  -1   11.66    0.41
  -2 -13  -1   10.93    0.41
  -2 -13  -1   11.66    0.44
   2 -13   1   10.59    0.40
  -2 -13  -1   11.37    0.43
   2  13   1   10.79    0.42
  -2  13  -1   11.81    0.40
  -2  13  -1   10.99    0.40
  -2  13  -1   11.26    0.42
   2  13   1   11.82    0.42
   2  13   1   10.60    0.44
  -3 -13  -1   23.51    0.69
  -3 -13  -1   23.70    0.71
  -3 -13  -1   23.94    0.72
  -3 -13  -1   23.81    0.70
  -3 -13  -1   23.69    0.68
  -3 -13  -1   23.50    0.69
  -3 -13  -1   23.15    0.69
  -3  13  -1   21.92    0.68
  -3  13  -1   21.94    0.67
   3  13   1   22.81    0.70
  -3  13  -1   22.64    0.68
  -3  13  -1   21.93    0.68
   3  13   1   22.33    0.67
  -3  13  -1   22.45    0.64
  -3  13  -1   22.67    0.69
  -3  13  -1   22.36    0.69
  -3  13  -1   22.06    0.85
  -4 -13  -1   79.60    1.87
  -4 -13  -1   79.58    1.94
  -4 -13  -1   82.95    1.97
   4 -13   1   82.19    2.00
  -4 -13  -1   80.00    1.98
  -4 -13  -1   82.36    1.88
  -4 -13  -1   80.23    1.97
  -4 -13  -1   80.27    1.89
  -4 -13  -1   83.16    1.95
   4  13   1   81.03    1.87
  -4  13  -1   78.97    1.85
   4  13   1   79.40    2.02
  -4  13  -1   80.80    1.91
  -4  13  -1   84.99    1.95
  -4  13  -1   81.86    2.38
  -4  13  -1   80.88    1.95
  -4  13  -1   78.22    1.93
  -4  13  -1   80.81    1.93
  -4  13  -1   80.30    1.93
  -5 -13  -1    4.23    0.30
  -5 -13  -1    4.18    0.29
  -5 -13  -1    3.76    0.31
   5 -13   1    4.00    0.28
  -5 -13  -1    3.94    0.31
  -5 -13  -1    3.83    0.29
  -5 -13  -1    4.09    0.30
  -5 -13  -1    3.69    0.29
  -5 -13  -1    4.27    0.31
  -5  13  -1    3.85    0.30
  -5  13  -1    3.76    0.31
  -5  13  -1    3.66    0.29
  -5  13  -1    4.33    0.38
  -5  13  -1    3.78    0.29
  -5  13  -1    3.74    0.30
   5  13   1    4.02    0.31
  -5  13  -1    4.46    0.27
  -5  13  -1    4.47    0.28
  -6 -13  -1    1.78    0.24
   6 -13   1    1.26    0.19
  -6 -13  -1    1.42    0.21
  -6 -13  -1    1.49    0.25
  -6 -13  -1    1.52    0.23
  -6 -13  -1    1.23    0.24
  -6 -13  -1    1.58    0.25
  -6  13  -1    1.42    0.24
   6  13   1    1.43    0.23
  -6  13  -1    1.33    0.24
  -6  13  -1    1.43    0.19
  -6  13  -1    1.50    0.20
  -6  13  -1    1.67    0.25
  -7 -13  -1    0.37    0.21
  -7 -13  -1    0.04    0.20
  -7 -13  -1    0.39    0.19
  -7 -13  -1    0.45    0.21
  -7 -13  -1    0.26    0.19
  -7  13  -1    0.37    0.20
  -7  13  -1    0.45    0.22
  -7  13  -1    0.48    0.17
  -7 -14   1   -0.11    0.16
  -7 -14   1    0.29    0.17
  -7 -14   1   -0.05    0.18
  -7 -14   1    0.07    0.16
  -7 -14   1    0.41    0.22
  -7 -14   1    0.11    0.21
  -7  14   1    0.00    0.23
  -7  14   1    0.10    0.19
  -7  14   1    0.14    0.19
  -7  14   1    0.25    0.20
  -7  14   1    0.62    0.28
  -6 -14   1    2.64    0.32
  -6 -14   1    2.72    0.31
  -6 -14   1    3.12    0.29
  -6 -14   1    2.89    0.31
  -6 -14   1    2.53    0.25
  -6 -14   1    3.31    0.30
  -6 -14   1    3.20    0.33
  -6  14   1    2.51    0.29
  -6  14   1    2.89    0.24
  -6  14   1    3.15    0.32
  -6  14   1    2.49    0.29
  -6  14   1    2.93    0.32
  -6  14   1    2.96    0.39
   6  14  -1    3.00    0.28
   5 -14  -1    5.83    0.30
  -5 -14   1    5.45    0.35
  -5 -14   1    6.12    0.37
  -5 -14   1    5.86    0.36
  -5 -14   1    5.04    0.31
  -5 -14   1    5.23    0.33
  -5 -14   1    5.82    0.34
  -5 -14   1    5.93    0.35
  -5  14   1    5.45    0.34
   5  14  -1    5.49    0.36
  -5  14   1    5.45    0.45
   5  14  -1    5.55    0.34
  -5  14   1    4.69    0.32
  -5  14   1    5.24    0.35
  -5  14   1    5.19    0.33
  -5  14   1    5.99    0.30
  -4 -14   1   61.63    1.57
   4 -14  -1   62.89    1.52
  -4 -14   1   64.60    1.59
  -4 -14   1   63.44    1.58
  -4 -14   1   62.17    1.58
  -4 -14   1   60.09    1.48
  -4 -14   1   61.44    1.50
  -4  14   1   61.32    1.55
   4  14  -1   63.16    1.59
  -4  14   1   59.26    1.52
   4  14  -1   60.46    1.50
  -4  14   1   62.77    1.93
  -4  14   1   63.59    1.46
  -4  14   1   59.53    1.51
  -4  14   1   61.58    1.54
  -3 -14   1   30.38    0.83
   3 -14  -1   30.60    0.85
  -3 -14   1   31.34    0.88
  -3 -14   1   30.97    0.84
  -3 -14   1   30.67    0.89
  -3 -14   1   31.27    0.88
   3 -14  -1   30.97    0.91
  -3 -14   1   31.36    0.88
  -3  14   1   30.80    0.83
  -3  14   1   29.47    0.85
  -3  14   1   32.14    0.83
  -3  14   1   30.53    0.87
  -3  14   1   30.18    0.80
   3  14  -1   30.55    0.85
  -3  14   1   28.86    1.08
  -2 -14   1   10.50    0.47
  -2 -14   1   11.08    0.43
  -2 -14   1   10.92    0.40
   2 -14  -1   10.89    0.40
  -2 -14   1   10.92    0.42
  -2 -14   1   10.24    0.40
  -2 -14   1   10.81    0.44
   2 -14  -1   10.96    0.45
  -2 -14   1   10.85    0.40
   2  14  -1   10.96    0.42
  -2  14   1   10.53    0.57
   2  14  -1   11.69    0.46
   2  14  -1   10.94    0.44
  -2  14   1   11.49    0.40
  -2  14   1   11.13    0.42
  -1 -14   1    7.54    0.34
  -1 -14   1    7.27    0.32
  -1 -14   1    7.68    0.34
   1 -14  -1    7.73    0.33
  -1 -14   1    7.20    0.32
  -1 -14   1    8.37    0.39
   1 -14  -1    7.17    0.31
  -1  14   1    7.60    0.32
  -1  14   1    7.20    0.32
   1  14  -1    8.11    0.35
  -1  14   1    7.01    0.33
  -1  14   1    7.24    0.31
   1  14  -1    7.35    0.36
   1  14  -1    8.02    0.34
   1  14  -1    7.59    0.34
   0 -14  -1    3.69    0.23
   0 -14   1    3.26    0.23
   0 -14  -1    3.39    0.24
   0 -14  -1    3.17    0.26
   0 -14   1    3.35    0.22
   0 -14   1    2.80    0.21
   0 -14   1    2.99    0.22
   0 -14   1    3.24    0.25
   0 -14  -1    3.42    0.24
   0 -14  -1    3.66    0.22
   0 -14   1    3.25    0.23
   0  14   1    3.28    0.24
   0  14   1    3.05    0.22
   0  14  -1    3.51    0.23
   0  14  -1    3.14    0.22
   0  14  -1    3.23    0.24
   1 -14   1    7.58    0.33
   1 -14   1    6.73    0.32
  -1 -14  -1    6.70    0.32
  -1 -14  -1    7.18    0.32
   1 -14   1    6.96    0.31
  -1 -14  -1    7.02    0.32
   1 -14   1    6.94    0.35
  -1  14  -1    6.63    0.31
   1  14   1    7.16    0.32
  -1  14  -1    6.67    0.31
   1  14   1    7.10    0.32
   1  14   1    6.54    0.33
  -1  14  -1    6.41    0.32
  -2 -14  -1   54.51    1.31
   2 -14   1   52.37    1.28
  -2 -14  -1   56.00    1.32
  -2 -14  -1   55.55    1.37
  -2 -14  -1   54.42    1.31
   2 -14   1   54.68    1.31
  -2 -14  -1   54.75    1.35
   2 -14   1   53.45    1.31
  -2  14  -1   52.87    1.32
   2  14   1   55.94    1.34
   2  14   1   54.52    1.33
  -2  14  -1   54.14    1.38
   2  14   1   58.03    1.38
   2  14   1   55.03    1.43
  -2  14  -1   56.56    1.34
  -3 -14  -1   44.37    1.19
  -3 -14  -1   48.19    1.19
  -3 -14  -1   46.86    1.18
  -3 -14  -1   45.71    1.16
  -3 -14  -1   45.28    1.20
  -3 -14  -1   43.45    1.14
  -3 -14  -1   45.66    1.15
  -3  14  -1   43.25    1.14
   3  14   1   41.66    1.11
  -3  14  -1   42.80    1.13
  -3  14  -1   43.54    1.14
  -3  14  -1   43.20    1.13
  -3  14  -1   43.36    1.10
  -3  14  -1   43.18    1.39
  -3  14  -1   43.53    1.15
  -3  14  -1   43.25    1.09
  -4 -14  -1   25.72    0.79
  -4 -14  -1   26.34    0.81
  -4 -14  -1   25.34    0.76
  -4 -14  -1   25.58    0.79
  -4 -14  -1   25.48    0.79
  -4 -14  -1   26.24    0.76
  -4 -14  -1   25.15    0.76
   4 -14   1   26.29    0.80
  -4 -14  -1   25.65    0.82
  -4  14  -1   24.57    0.78
   4  14   1   25.55    0.81
  -4  14  -1   24.98    0.75
  -4  14  -1   25.03    0.95
   4  14   1   25.88    0.75
  -4  14  -1   24.94    0.78
  -4  14  -1   24.71    0.73
  -4  14  -1   25.14    0.79
  -4  14  -1   26.10    0.80
  -4  14  -1   24.96    0.76
  -5 -14  -1    3.16    0.29
   5 -14   1    3.60    0.28
  -5 -14  -1    3.13    0.28
  -5 -14  -1    3.37    0.33
  -5 -14  -1    3.36    0.29
  -5 -14  -1    3.55    0.29
  -5 -14  -1    3.36    0.31
  -5 -14  -1    3.13    0.29
  -5 -14  -1    4.01    0.31
  -5  14  -1    3.06    0.25
  -5  14  -1    3.07    0.30
  -5  14  -1    2.78    0.31
  -5  14  -1    3.19    0.31
  -5  14  -1    3.44    0.27
  -5  14  -1    3.72    0.38
   5  14   1    3.27    0.30
  -5  14  -1    3.46    0.29
  -5  14  -1    3.31    0.27
  -6 -14  -1    0.11    0.15
  -6 -14  -1    0.51    0.17
  -6 -14  -1    0.38    0.18
   6 -14   1    0.25    0.14
  -6 -14  -1    0.29    0.19
  -6 -14  -1    0.47    0.20
  -6 -14  -1    0.34    0.18
  -6  14  -1    0.21    0.15
  -6  14  -1    0.21    0.17
  -6  14  -1    0.22    0.17
  -6  14  -1    0.34    0.14
  -7 -14  -1   -0.27    0.16
  -7 -14  -1    0.14    0.19
  -7 -14  -1    0.05    0.18
  -7 -14  -1   -0.07    0.19
  -7 -14  -1    0.38    0.22
  -7  14  -1    0.07    0.18
  -7  14  -1    0.29    0.21
  -7  14  -1    0.01    0.16
  -7 -15   1    0.36    0.21
  -7 -15   1    0.57    0.23
  -7 -15   1    0.75    0.24
  -7 -15   1    0.52    0.19
  -7 -15   1    0.61    0.18
  -7 -15   1    0.31    0.19
  -7  15   1    0.90    0.25
  -7  15   1    0.71    0.32
  -7  15   1    0.08    0.18
  -7  15   1    0.56    0.27
  -7  15   1    0.70    0.22
  -6 -15   1    4.59    0.36
  -6 -15   1    4.08    0.32
  -6 -15   1    3.98    0.38
  -6 -15   1    4.17    0.32
  -6 -15   1    3.87    0.30
  -6  15   1    4.06    0.34
  -6  15   1    4.56    0.49
  -6  15   1    4.78    0.30
  -6  15   1    4.57    0.35
  -6  15   1    4.99    0.35
  -6  15   1    4.33    0.39
   6  15  -1    3.96    0.33
  -5 -15   1    3.96    0.30
  -5 -15   1    3.17    0.28
  -5 -15   1    2.73    0.30
  -5 -15   1    3.63    0.28
   5 -15  -1    3.12    0.25
  -5 -15   1    3.59    0.30
  -5 -15   1    3.41    0.29
   5 -15  -1    3.41    0.30
  -5 -15   1    3.43    0.30
  -5  15   1    3.08    0.29
  -5  15   1    3.16    0.27
  -5  15   1    3.04    0.25
  -5  15   1    3.69    0.31
  -5  15   1    3.33    0.31
   5  15  -1    3.03    0.29
   5  15  -1    3.37    0.30
  -5  15   1    2.90    0.37
  -4 -15   1    3.20    0.26
  -4 -15   1    3.54    0.27
   4 -15  -1    3.44    0.28
  -4 -15   1    3.34    0.30
  -4 -15   1    3.35    0.28
  -4 -15   1    3.43    0.28
  -4 -15   1    3.49    0.26
   4  15  -1    3.17    0.28
  -4  15   1    3.33    0.29
  -4  15   1    3.20    0.30
  -4  15   1    2.86    0.24
  -4  15   1    3.48    0.26
  -4  15   1    3.23    0.25
   4  15  -1    3.20    0.29
  -4  15   1    3.39    0.38
  -3 -15   1    8.00    0.39
  -3 -15   1    7.54    0.36
  -3 -15   1    7.47    0.36
  -3 -15   1    7.48    0.37
   3 -15  -1    7.88    0.36
  -3 -15   1    7.54    0.38
   3 -15  -1    7.41    0.38
  -3  15   1    7.39    0.36
  -3  15   1    8.22    0.39
  -3  15   1    7.51    0.50
  -3  15   1    7.68    0.35
  -3  15   1    7.56    0.34
   3  15  -1    7.27    0.39
   3  15  -1    8.06    0.39
  -2 -15   1   15.66    0.52
  -2 -15   1   15.33    0.54
   2 -15  -1   14.14    0.56
  -2 -15   1   15.65    0.51
   2 -15  -1   14.95    0.51
  -2 -15   1   15.59    0.60
  -2 -15   1   14.62    0.50
  -2  15   1   14.95    0.49
  -2  15   1   14.75    0.49
   2  15  -1   15.23    0.55
  -2  15   1   15.02    0.52
   2  15  -1   15.40    0.53
  -2  15   1   14.25    0.69
   2  15  -1   14.65    0.52
  -1 -15   1    5.94    0.31
  -1 -15   1    5.93    0.30
   1 -15  -1    5.16    0.28
   1 -15  -1    6.05    0.29
   1 -15  -1    5.06    0.29
  -1 -15   1    5.06    0.33
  -1 -15   1    6.13    0.31
  -1 -15   1    5.21    0.28
  -1  15   1    5.16    0.28
  -1  15   1    5.46    0.29
   1  15  -1    5.60    0.29
   1  15  -1    5.08    0.29
  -1  15   1    5.74    0.29
  -1  15   1    5.27    0.30
  -1  15   1    5.77    0.48
   1  15  -1    5.24    0.31
   1  15  -1    4.96    0.30
   0 -15   1    5.93    0.30
   0 -15  -1    5.50    0.31
   0 -15   1    5.95    0.29
   0 -15  -1    6.43    0.33
   0 -15  -1    5.87    0.30
   0 -15   1    6.21    0.30
   0 -15   1    5.75    0.34
   0 -15   1    6.29    0.32
   0 -15  -1    5.67    0.30
   0 -15  -1    5.45    0.33
   0 -15  -1    5.95    0.29
   0  15   1    6.30    0.30
   0  15   1    5.63    0.31
   0  15   1    5.59    0.30
   0  15  -1    6.05    0.32
   0  15   1    6.28    0.29
   0  15   1    6.00    0.32
   0  15  -1    5.84    0.30
   0  15  -1    5.78    0.30
   0  15  -1    5.71    0.32
   1 -15   1   17.86    0.60
  -1 -15  -1   19.59    0.58
   1 -15   1   18.80    0.67
  -1 -15  -1   20.18    0.69
  -1 -15  -1   19.69    0.59
   1 -15   1   19.37    0.58
  -1 -15  -1   18.24    0.61
  -1 -15  -1   20.14    0.59
   1 -15   1   20.16    0.59
   1 -15   1   20.04    0.61
   1 -15   1   17.92    0.57
  -1 -15  -1   19.15    0.59
  -1  15  -1   18.69    0.58
  -1  15  -1   18.90    0.58
   1  15   1   19.67    0.60
  -1  15  -1   18.71    0.61
  -1  15  -1   18.09    0.57
   1  15   1   19.25    0.60
   1  15   1   18.36    0.58
   1  15   1   17.87    0.62
   2 -15   1   17.49    0.58
  -2 -15  -1   18.62    0.56
  -2 -15  -1   17.55    0.60
   2 -15   1   18.59    0.57
  -2 -15  -1   18.38    0.57
  -2 -15  -1   17.66    0.58
  -2 -15  -1   17.97    0.57
  -2 -15  -1   18.47    0.61
  -2 -15  -1   18.31    0.58
   2  15   1   18.00    0.62
  -2  15  -1   18.03    0.60
   2  15   1   17.97    0.58
  -2  15  -1   18.16    0.58
  -2  15  -1   17.37    0.57
  -2  15  -1   18.51    0.78
   2  15   1   18.15    0.59
  -3 -15  -1   13.82    0.49
   3 -15   1   13.42    0.54
  -3 -15  -1   13.55    0.52
  -3 -15  -1   13.18    0.53
  -3 -15  -1   14.17    0.49
  -3 -15  -1   13.84    0.51
  -3 -15  -1   13.64    0.50
  -3  15  -1   13.32    0.50
  -3  15  -1   12.73    0.50
   3  15   1   14.11    0.54
  -3  15  -1   13.97    0.64
  -3  15  -1   12.32    0.49
  -3  15  -1   12.84    0.50
  -3  15  -1   12.51    0.51
   3  15   1   13.16    0.52
  -3  15  -1   13.13    0.47
  -4 -15  -1   25.86    0.83
  -4 -15  -1   27.29    0.83
  -4 -15  -1   25.83    0.80
   4 -15   1   28.03    0.84
  -4 -15  -1   26.41    0.83
  -4 -15  -1   28.62    0.84
  -4 -15  -1   26.95    0.79
  -4 -15  -1   25.61    0.79
  -4  15  -1   27.10    0.80
   4  15   1   25.79    0.77
  -4  15  -1   26.93    0.82
  -4  15  -1   25.07    0.81
  -4  15  -1   26.64    0.83
  -4  15  -1   25.71    0.98
  -4  15  -1   26.44    0.76
   4  15   1   27.16    0.85
  -4  15  -1   25.95    0.81
  -5 -15  -1    3.43    0.30
  -5 -15  -1    3.24    0.31
   5 -15   1    3.01    0.27
  -5 -15  -1    3.26    0.28
  -5 -15  -1    3.26    0.28
  -5 -15  -1    3.18    0.29
  -5 -15  -1    3.23    0.32
  -5 -15  -1    3.07    0.29
  -5 -15  -1    3.46    0.30
  -5  15  -1    3.44    0.28
  -5  15  -1    3.02    0.27
   5  15   1    2.79    0.28
  -5  15  -1    3.18    0.30
  -5  15  -1    3.11    0.31
  -5  15  -1    2.86    0.30
  -5  15  -1    3.80    0.40
  -6 -15  -1    0.39    0.17
  -6 -15  -1    0.64    0.20
  -6 -15  -1    0.24    0.18
  -6 -15  -1    0.41    0.18
  -6 -15  -1    0.44    0.19
   6 -15   1   -0.05    0.13
  -6 -15  -1    0.65    0.21
  -6  15  -1    0.37    0.16
  -6  15  -1    0.13    0.17
  -6  15  -1    0.20    0.18
  -6  15  -1    0.44    0.15
  -7 -15  -1    1.68    0.27
  -7 -15  -1    1.96    0.29
  -7 -15  -1    2.03    0.32
  -7 -15  -1    2.00    0.32
  -7 -15  -1    1.60    0.30
  -7  15  -1    1.53    0.24
  -7  15  -1    1.75    0.29
  -7  15  -1    1.38    0.27
   7 -16  -1    1.27    0.25
  -7 -16   1    1.59    0.27
  -7 -16   1    0.78    0.26
  -7 -16   1    1.04    0.22
  -7 -16   1    1.28    0.24
  -7 -16   1    1.29    0.28
  -7  16   1    1.29    0.35
  -7  16   1    1.34    0.27
  -7  16   1    0.79    0.26
  -7  16   1    1.23    0.25
  -7  16   1    1.03    0.27
  -7  16   1    1.74    0.32
  -6 -16   1    0.89    0.20
  -6 -16   1    0.97    0.23
  -6 -16   1    0.75    0.20
  -6 -16   1    0.83    0.23
  -6 -16   1    0.67    0.18
   6 -16  -1    0.94    0.22
  -6  16   1    0.96    0.25
  -6  16   1    0.69    0.20
  -6  16   1    0.78    0.21
  -6  16   1    1.15    0.24
  -6  16   1    0.98    0.18
  -6  16   1    0.71    0.28
  -5 -16   1    1.35    0.23
  -5 -16   1    1.60    0.22
  -5 -16   1    2.29    0.25
  -5 -16   1    1.89    0.25
  -5 -16   1    2.03    0.25
  -5 -16   1    2.07    0.26
   5 -16  -1    2.30    0.22
   5 -16  -1    2.15    0.26
  -5  16   1    1.58    0.25
   5  16  -1    1.89    0.26
  -5  16   1    1.74    0.24
  -5  16   1    2.23    0.23
  -5  16   1    1.89    0.34
   5  16  -1    2.00    0.25
  -5  16   1    2.11    0.25
  -5  16   1    2.27    0.28
  -4 -16   1   12.78    0.52
  -4 -16   1   12.73    0.48
   4 -16  -1   12.61    0.50
  -4 -16   1   11.86    0.52
  -4 -16   1   12.60    0.53
  -4 -16   1   13.98    0.51
   4 -16  -1   12.42    0.51
  -4 -16   1   12.49    0.51
  -4  16   1   11.62    0.51
  -4  16   1   13.81    0.51
  -4  16   1   13.11    0.66
  -4  16   1   12.64    0.52
   4  16  -1   12.24    0.52
  -4  16   1   12.05    0.50
  -4  16   1   12.57    0.47
   4  16  -1   12.72    0.52
   3 -16  -1    8.91    0.39
  -3 -16   1    9.50    0.38
  -3 -16   1    9.34    0.41
  -3 -16   1    8.60    0.42
  -3 -16   1    8.45    0.40
   3 -16  -1    8.42    0.42
  -3 -16   1    9.35    0.41
  -3 -16   1    8.39    0.41
   3  16  -1    9.39    0.44
   3  16  -1    8.98    0.43
  -3  16   1    9.58    0.40
  -3  16   1    8.96    0.41
  -3  16   1    8.42    0.40
  -3  16   1    9.02    0.38
  -3  16   1    8.92    0.42
  -3  16   1    9.15    0.55
   2 -16  -1    1.86    0.23
  -2 -16   1    2.01    0.21
  -2 -16   1    2.19    0.21
  -2 -16   1    2.00    0.25
   2 -16  -1    2.19    0.22
  -2 -16   1    2.15    0.23
  -2 -16   1    1.90    0.21
  -2 -16   1    1.62    0.21
  -2  16   1    2.13    0.34
  -2  16   1    2.05    0.21
   2  16  -1    2.16    0.23
   2  16  -1    1.76    0.22
  -2  16   1    1.92    0.21
  -2  16   1    1.87    0.20
   2  16  -1    1.82    0.23
  -2  16   1    1.79    0.22
  -2  16   1    2.08    0.24
   1 -16  -1    2.96    0.23
  -1 -16   1    2.56    0.23
   1 -16  -1    2.94    0.24
  -1 -16   1    2.42    0.27
  -1 -16   1    3.00    0.26
   1 -16  -1    2.71    0.23
  -1 -16   1    2.24    0.22
  -1 -16   1    2.77    0.25
  -1 -16   1    3.02    0.23
  -1  16   1    2.85    0.38
  -1  16   1    2.71    0.23
   1  16  -1    2.88    0.24
  -1  16   1    2.47    0.23
  -1  16   1    2.77    0.24
  -1  16   1    2.60    0.24
   1  16  -1    2.03    0.23
   1  16  -1    2.30    0.24
  -1  16   1    2.49    0.23
  -1  16   1    2.50    0.22
   0 -16  -1    4.93    0.33
   0 -16   1    4.77    0.28
   0 -16  -1    4.93    0.27
   0 -16   1    5.08    0.29
   0 -16   1    4.76    0.27
   0 -16   1    4.73    0.28
   0 -16  -1    4.89    0.28
   0 -16   1    5.15    0.31
   0 -16   1    4.78    0.34
   0 -16  -1    4.56    0.26
   0 -16  -1    4.91    0.29
   0  16   1    4.68    0.30
   0  16  -1    4.62    0.28
   0  16  -1    5.00    0.29
   0  16  -1    5.13    0.32
   0  16   1    4.25    0.28
   0  16  -1    4.53    0.31
   0  16   1    4.93    0.29
   0  16   1    4.81    0.27
   0  16   1    4.33    0.30
   1 -16   1    2.63    0.23
   1 -16   1    2.59    0.23
  -1 -16  -1    2.34    0.23
   1 -16   1    2.53    0.22
   1 -16   1    2.39    0.22
  -1 -16  -1    2.47    0.22
  -1 -16  -1    2.55    0.27
  -1 -16  -1    2.93    0.24
  -1 -16  -1    2.56    0.24
  -1 -16  -1    2.50    0.23
   1 -16   1    2.55    0.26
   1 -16   1    2.20    0.22
  -1  16  -1    2.68    0.23
  -1  16  -1    2.42    0.23
   1  16   1    2.51    0.24
   1  16   1    2.53    0.25
   1  16   1    2.53    0.25
  -1  16  -1    2.26    0.23
  -1  16  -1    2.60    0.25
  -1  16  -1    1.91    0.21
   1  16   1    2.32    0.22
  -2 -16  -1    3.52    0.26
  -2 -16  -1    3.84    0.27
  -2 -16  -1    4.18    0.30
   2 -16   1    4.11    0.28
  -2 -16  -1    3.94    0.30
   2 -16   1    4.23    0.28
   2 -16   1    4.23    0.26
  -2 -16  -1    4.14    0.30
  -2 -16  -1    3.95    0.25
  -2 -16  -1    3.38    0.28
  -2  16  -1    4.22    0.43
  -2  16  -1    4.63    0.29
  -2  16  -1    4.74    0.31
   2  16   1    4.38    0.32
   2  16   1    3.92    0.32
  -2  16  -1    4.57    0.32
  -2  16  -1    4.31    0.31
   2  16   1    4.55    0.29
  -3 -16  -1   14.21    0.50
  -3 -16  -1   13.14    0.51
  -3 -16  -1   13.63    0.51
  -3 -16  -1   14.62    0.51
  -3 -16  -1   13.61    0.52
   3 -16   1   13.65    0.56
  -3 -16  -1   12.96    0.53
   3  16   1   13.58    0.53
  -3  16  -1   14.35    0.53
  -3  16  -1   12.81    0.52
   3  16   1   13.51    0.55
  -3  16  -1   13.18    0.49
  -3  16  -1   13.09    0.53
  -3  16  -1   14.04    0.53
  -3  16  -1   14.38    0.66
  -3  16  -1   13.74    0.53
  -4 -16  -1   21.06    0.73
  -4 -16  -1   21.37    0.68
  -4 -16  -1   21.16    0.70
  -4 -16  -1   20.89    0.69
  -4 -16  -1   22.83    0.73
   4 -16   1   20.51    0.72
  -4 -16  -1   22.74    0.74
  -4 -16  -1   21.89    0.71
  -4  16  -1   19.93    0.71
  -4  16  -1   20.44    0.69
   4  16   1   21.28    0.74
  -4  16  -1   20.82    0.71
  -4  16  -1   21.65    0.68
  -4  16  -1   20.82    0.72
  -4  16  -1   22.37    0.88
  -4  16  -1   21.30    0.71
   4  16   1   21.38    0.68
  -5 -16  -1    4.96    0.34
   5 -16   1    5.53    0.35
  -5 -16  -1    5.19    0.35
  -5 -16  -1    5.11    0.37
  -5 -16  -1    5.70    0.37
  -5 -16  -1    5.06    0.34
  -5 -16  -1    4.50    0.34
  -5 -16  -1    5.12    0.35
  -5  16  -1    4.59    0.34
  -5  16  -1    5.37    0.33
  -5  16  -1    5.31    0.33
   5  16   1    4.60    0.36
  -5  16  -1    4.51    0.34
  -5  16  -1    4.43    0.34
  -5  16  -1    5.00    0.43
  -6 -16  -1    0.70    0.20
  -6 -16  -1    0.82    0.22
  -6 -16  -1    0.81    0.24
  -6 -16  -1    0.32    0.20
  -6 -16  -1    0.55    0.22
  -6 -16  -1    0.62    0.21
   6 -16   1    0.70    0.18
  -6  16  -1    0.90    0.20
  -6  16  -1    0.31    0.16
  -6  16  -1    0.67    0.21
  -6  16  -1    0.69    0.22
  -7 -16  -1    1.07    0.28
  -7 -16  -1    1.49    0.26
  -7 -16  -1    1.43    0.30
  -7 -16  -1    1.32    0.27
  -7 -16  -1    0.88    0.24
  -7 -16  -1    1.19    0.27
  -7  16  -1    1.22    0.22
  -7  16  -1    1.63    0.30
  -7  16  -1    1.49    0.29
  -7 -17   1    1.91    0.29
  -7 -17   1    1.57    0.24
  -7 -17   1    1.75    0.32
  -7 -17   1    1.54    0.26
   7 -17  -1    1.66    0.28
  -7 -17   1    2.08    0.33
  -7  17   1    1.68    0.32
  -7  17   1    1.45    0.29
  -7  17   1    1.56    0.29
  -7  17   1    1.96    0.40
  -7  17   1    1.34    0.26
  -7  17   1    1.43    0.30
   6 -17  -1    5.34    0.38
  -6 -17   1    5.06    0.36
  -6 -17   1    4.86    0.37
  -6 -17   1    5.01    0.39
  -6 -17   1    4.63    0.36
  -6 -17   1    5.24    0.40
  -6  17   1    4.49    0.35
  -6  17   1    4.56    0.38
  -6  17   1    4.93    0.33
  -6  17   1    4.66    0.42
  -6  17   1    5.68    0.52
  -6  17   1    4.77    0.37
  -5 -17   1    2.04    0.25
  -5 -17   1    1.84    0.26
   5 -17  -1    1.66    0.22
  -5 -17   1    2.19    0.27
   5 -17  -1    1.88    0.25
  -5 -17   1    1.70    0.24
  -5 -17   1    1.40    0.24
  -5 -17   1    2.19    0.28
  -5  17   1    1.73    0.22
  -5  17   1    1.79    0.26
  -5  17   1    1.67    0.27
  -5  17   1    2.12    0.36
  -5  17   1    1.96    0.25
   5  17  -1    1.43    0.25
  -5  17   1    2.21    0.26
   5  17  -1    1.81    0.25
  -4 -17   1    4.33    0.33
   4 -17  -1    4.43    0.32
  -4 -17   1    4.06    0.31
  -4 -17   1    4.58    0.31
  -4 -17   1    4.62    0.33
   4 -17  -1    4.21    0.31
  -4 -17   1    4.52    0.32
  -4  17   1    4.46    0.31
  -4  17   1    4.18    0.29
   4  17  -1    4.43    0.33
  -4  17   1    3.90    0.41
   4  17  -1    4.26    0.35
  -4  17   1    4.74    0.30
  -4  17   1    4.05    0.31
  -4  17   1    4.14    0.32
  -3 -17   1   19.22    0.63
  -3 -17   1   18.08    0.66
  -3 -17   1   19.88    0.60
   3 -17  -1   18.93    0.63
  -3 -17   1   19.54    0.64
  -3 -17   1   18.16    0.62
   3 -17  -1   19.62    0.69
  -3 -17   1   18.86    0.66
   3  17  -1   18.90    0.66
   3  17  -1   18.70    0.64
  -3  17   1   17.91    0.63
  -3  17   1   17.56    0.59
  -3  17   1   18.47    0.60
  -3  17   1   18.15    0.80
  -3  17   1   18.33    0.63
  -3  17   1   18.41    0.63
  -2 -17   1    5.73    0.33
  -2 -17   1    6.04    0.39
  -2 -17   1    6.04    0.31
  -2 -17   1    6.18    0.34
  -2 -17   1    5.28    0.34
   2 -17  -1    5.56    0.32
  -2 -17   1    6.20    0.32
   2 -17  -1    5.73    0.36
  -2 -17   1    6.25    0.36
  -2  17   1    6.04    0.31
  -2  17   1    6.02    0.33
   2  17  -1    5.65    0.33
  -2  17   1    5.72    0.34
   2  17  -1    5.66    0.36
   2  17  -1    5.93    0.37
  -2  17   1    5.88    0.32
  -2  17   1    5.67    0.34
  -2  17   1    5.23    0.49
  -1 -17   1    0.88    0.19
  -1 -17   1    0.52    0.17
   1 -17  -1    0.60    0.15
  -1 -17   1    0.83    0.18
  -1 -17   1    0.60    0.17
   1 -17  -1    0.62    0.15
  -1 -17   1    0.82    0.16
  -1 -17   1    0.18    0.14
  -1 -17   1    0.53    0.16
   1  17  -1    0.56    0.18
  -1  17   1    0.78    0.16
  -1  17   1    0.69    0.18
  -1  17   1    0.44    0.15
   1  17  -1    0.67    0.17
  -1  17   1    0.48    0.15
   1  17  -1    0.64    0.16
  -1  17   1    0.84    0.33
  -1  17   1    0.35    0.16
  -1  17   1    0.65    0.17
   0 -17  -1    0.26    0.13
   0 -17   1    0.16    0.12
   0 -17   1    0.18    0.13
   0 -17   1    0.02    0.13
   0 -17   1    0.01    0.14
   0 -17   1    0.32    0.15
   0 -17  -1    0.02    0.12
   0 -17  -1   -0.04    0.13
   0 -17  -1   -0.15    0.12
   0 -17  -1    0.12    0.15
   0  17   1    0.12    0.13
   0  17   1    0.05    0.13
   0  17   1    0.00    0.15
   0  17  -1    0.07    0.13
   0  17  -1    0.01    0.15
   0  17  -1    0.10    0.14
   0  17   1    0.10    0.12
   0  17   1    0.19    0.14
   0  17   1    0.01    0.13
   0  17  -1   -0.01    0.13
   0  17  -1   -0.10    0.12
  -1 -17  -1    2.93    0.23
  -1 -17  -1    2.29    0.24
  -1 -17  -1    2.74    0.25
   1 -17   1    2.47    0.23
  -1 -17  -1    2.60    0.24
  -1 -17  -1    2.70    0.29
   1 -17   1    2.76    0.25
   1 -17   1    2.70    0.25
   1 -17   1    2.38    0.23
   1 -17   1    2.75    0.28
  -1  17  -1    2.38    0.23
   1  17   1    2.71    0.27
  -1  17  -1    2.56    0.24
   1  17   1    2.72    0.26
  -1  17  -1    2.93    0.26
  -1  17  -1    2.36    0.25
  -1  17  -1    2.53    0.24
   1  17   1    2.71    0.25
   1  17   1    2.82    0.26
  -2 -17  -1    1.96    0.23
   2 -17   1    2.37    0.27
  -2 -17  -1    2.31    0.25
  -2 -17  -1    2.25    0.23
  -2 -17  -1    2.03    0.25
  -2 -17  -1    2.24    0.27
  -2 -17  -1    2.31    0.22
   2 -17   1    2.31    0.22
   2 -17   1    2.12    0.22
  -2  17  -1    2.10    0.35
  -2  17  -1    2.13    0.23
   2  17   1    2.09    0.25
   2  17   1    2.45    0.26
  -2  17  -1    2.38    0.24
  -2  17  -1    2.38    0.25
  -2  17  -1    2.17    0.23
   2  17   1    2.43    0.25
  -2  17  -1    2.87    0.25
   3 -17   1    0.50    0.16
  -3 -17  -1    0.54    0.17
   3 -17   1    0.31    0.15
  -3 -17  -1    0.72    0.18
  -3 -17  -1    0.38    0.17
  -3 -17  -1    0.33    0.16
  -3 -17  -1    0.43    0.15
   3  17   1    0.29    0.17
  -3  17  -1    0.44    0.22
  -3  17  -1    0.52    0.17
   3  17   1    0.31    0.16
  -3  17  -1    0.23    0.16
  -3  17  -1    0.58    0.15
  -3  17  -1    0.36    0.16
  -3  17  -1    0.41    0.16
  -3  17  -1    0.42    0.16
  -4 -17  -1    1.96    0.25
  -4 -17  -1    1.70    0.25
  -4 -17  -1    1.78    0.24
  -4 -17  -1    1.71    0.24
  -4 -17  -1    1.73    0.25
  -4 -17  -1    2.15    0.24
   4 -17   1    2.04    0.24
  -4 -17  -1    1.72    0.23
  -4  17  -1    1.83    0.25
  -4  17  -1    1.92    0.25
  -4  17  -1    1.95    0.26
  -4  17  -1    1.64    0.27
   4  17   1    2.00    0.26
   4  17   1    2.20    0.26
  -4  17  -1    1.50    0.22
  -4  17  -1    1.58    0.29
  -4  17  -1    2.00    0.23
  -5 -17  -1    1.86    0.25
  -5 -17  -1    2.35    0.29
   5 -17   1    2.20    0.25
  -5 -17  -1    2.38    0.27
  -5 -17  -1    2.92    0.29
  -5 -17  -1    2.55    0.29
  -5 -17  -1    1.87    0.25
  -5 -17  -1    1.84    0.26
   5  17   1    1.80    0.26
  -5  17  -1    1.91    0.26
  -5  17  -1    2.00    0.29
   5  17   1    2.26    0.30
  -5  17  -1    1.97    0.24
  -5  17  -1    1.99    0.24
  -5  17  -1    2.07    0.28
  -5  17  -1    2.03    0.33
  -6 -17  -1    3.31    0.32
  -6 -17  -1    3.70    0.37
  -6 -17  -1    3.24    0.34
  -6 -17  -1    3.37    0.36
  -6 -17  -1    3.14    0.34
  -6  17  -1    3.03    0.29
  -6  17  -1    3.05    0.31
  -6  17  -1    3.32    0.35
  -6  17  -1    2.88    0.33
  -6 -18   1    8.89    0.52
  -6 -18   1    8.46    0.48
   6 -18  -1    8.84    0.48
  -6 -18   1    9.18    0.51
  -6 -18   1    8.02    0.47
  -6 -18   1    9.51    0.54
  -6 -18   1    7.74    0.45
  -6  18   1    8.83    0.44
  -6  18   1    8.79    0.48
  -6  18   1    9.05    0.52
  -6  18   1    8.86    0.66
  -6  18   1    8.47    0.49
  -6  18   1    8.98    0.51
  -5 -18   1    0.17    0.16
   5 -18  -1    0.51    0.19
   5 -18  -1    0.54    0.16
  -5 -18   1    0.40    0.19
  -5 -18   1    0.29    0.20
  -5 -18   1    0.23    0.16
  -5 -18   1    0.34    0.17
   5  18  -1    0.62    0.20
  -5  18   1    0.28    0.15
  -5  18   1    0.27    0.16
  -5  18   1    0.35    0.22
  -5  18   1    0.37    0.25
   5  18  -1    0.30    0.17
  -5  18   1    0.39    0.20
  -5  18   1    0.21    0.15
  -4 -18   1    3.34    0.31
  -4 -18   1    3.47    0.29
   4 -18  -1    3.11    0.30
  -4 -18   1    3.75    0.31
  -4 -18   1    3.10    0.31
  -4 -18   1    3.62    0.31
   4 -18  -1    3.65    0.30
   4  18  -1    3.30    0.31
   4  18  -1    4.19    0.33
  -4  18   1    3.14    0.31
  -4  18   1    3.28    0.28
  -4  18   1    3.51    0.33
  -4  18   1    3.44    0.28
  -4  18   1    3.92    0.28
  -4  18   1    3.02    0.40
  -3 -18   1   17.06    0.64
  -3 -18   1   17.33    0.58
  -3 -18   1   17.67    0.61
  -3 -18   1   17.63    0.61
   3 -18  -1   17.97    0.66
   3 -18  -1   16.41    0.60
  -3 -18   1   16.35    0.62
  -3 -18   1   16.49    0.59
  -3  18   1   16.27    0.60
  -3  18   1   16.24    0.59
   3  18  -1   16.44    0.62
  -3  18   1   15.61    0.56
  -3  18   1   16.36    0.57
  -3  18   1   16.21    0.76
   3  18  -1   16.49    0.61
  -3  18   1   16.19    0.60
  -2 -18   1    2.56    0.25
   2 -18  -1    2.36    0.25
  -2 -18   1    2.91    0.25
  -2 -18   1    2.51    0.24
  -2 -18   1    2.85    0.28
  -2 -18   1    2.54    0.25
   2 -18  -1    2.60    0.27
  -2 -18   1    2.48    0.28
   2  18  -1    3.03    0.29
  -2  18   1    2.51    0.25
  -2  18   1    2.59    0.26
  -2  18   1    2.46    0.25
  -2  18   1    2.37    0.24
   2  18  -1    3.13    0.28
  -2  18   1    2.61    0.24
   2  18  -1    2.86    0.28
  -2  18   1    3.05    0.38
  -1 -18   1    4.06    0.32
  -1 -18   1    3.80    0.34
  -1 -18   1    4.06    0.29
   1 -18  -1    4.17    0.29
  -1 -18   1    4.00    0.30
   1 -18  -1    3.88    0.28
   1 -18  -1    4.02    0.33
  -1 -18   1    4.24    0.30
  -1  18   1    3.71    0.30
  -1  18   1    3.55    0.30
  -1  18   1    3.33    0.27
   1  18  -1    3.86    0.29
  -1  18   1    4.18    0.29
   1  18  -1    3.70    0.31
  -1  18   1    4.34    0.47
  -1  18   1    3.45    0.27
   1  18  -1    4.05    0.32
   0 -18   1    9.78    0.42
   0 -18  -1    9.87    0.41
   0 -18   1    9.85    0.43
   0 -18  -1   10.18    0.42
   0 -18   1   10.06    0.50
   0 -18  -1    9.54    0.41
   0 -18   1    9.32    0.40
   0 -18  -1   10.31    0.45
   0 -18  -1    9.72    0.43
   0 -18   1    9.75    0.43
   0 -18  -1   10.51    0.51
   0  18  -1    9.53    0.42
   0  18   1    9.77    0.41
   0  18   1   10.15    0.41
   0  18  -1   10.28    0.42
   0  18   1    9.74    0.44
   0  18   1   10.11    0.46
   0  18   1   10.46    0.44
   0  18  -1   10.14    0.47
   0  18   1    9.56    0.43
   0  18  -1   10.16    0.45
  -1 -18  -1   10.78    0.45
   1 -18   1   10.09    0.43
   1 -18   1    9.93    0.50
  -1 -18  -1   10.47    0.52
  -1 -18  -1   10.59    0.46
  -1 -18  -1   10.59    0.45
   1 -18   1   10.21    0.44
  -1 -18  -1   10.58    0.43
   1 -18   1   10.02    0.43
   1 -18   1   10.06    0.42
  -1 -18  -1   11.48    0.43
   1  18   1   10.83    0.45
  -1  18  -1   11.53    0.46
  -1  18  -1    9.65    0.43
  -1  18  -1   10.08    0.44
   1  18   1   10.34    0.48
  -1  18  -1   10.22    0.44
   1  18   1   10.48    0.46
  -1  18  -1   10.57    0.43
  -2 -18  -1    1.60    0.21
  -2 -18  -1    1.76    0.23
   2 -18   1    1.49    0.23
   2 -18   1    1.89    0.21
  -2 -18  -1    1.73    0.23
  -2 -18  -1    1.71    0.22
  -2 -18  -1    2.13    0.21
  -2 -18  -1    1.72    0.26
   2 -18   1    1.52    0.19
   2  18   1    1.41    0.21
  -2  18  -1    1.67    0.21
  -2  18  -1    1.54    0.22
   2  18   1    1.39    0.22
  -2  18  -1    1.61    0.32
  -2  18  -1    1.48    0.22
   2  18   1    1.90    0.25
  -2  18  -1    2.05    0.24
  -2  18  -1    1.19    0.18
   3 -18   1    9.75    0.44
  -3 -18  -1    9.36    0.43
  -3 -18  -1   10.13    0.45
  -3 -18  -1    9.33    0.43
   3 -18   1   10.42    0.50
  -3 -18  -1   10.01    0.45
  -3 -18  -1   10.09    0.48
  -3  18  -1    9.68    0.43
  -3  18  -1    9.61    0.44
   3  18   1    9.81    0.45
  -3  18  -1    9.47    0.45
   3  18   1    9.78    0.48
  -3  18  -1   10.16    0.59
  -3  18  -1    8.74    0.44
  -3  18  -1   10.04    0.45
  -4 -18  -1   12.52    0.55
   4 -18   1   11.50    0.51
   4 -18   1   12.52    0.53
  -4 -18  -1   11.93    0.54
  -4 -18  -1   12.04    0.52
  -4 -18  -1   12.63    0.51
  -4 -18  -1   12.21    0.51
  -4 -18  -1   11.54    0.49
  -4 -18  -1   11.66    0.51
  -4  18  -1   11.06    0.52
  -4  18  -1   12.14    0.50
   4  18   1   12.15    0.53
  -4  18  -1   12.03    0.53
  -4  18  -1   11.44    0.52
  -4  18  -1   11.96    0.66
   4  18   1   12.41    0.55
  -4  18  -1   11.25    0.50
  -5 -18  -1   -0.07    0.16
   5 -18   1    0.19    0.15
  -5 -18  -1    0.03    0.16
  -5 -18  -1    0.23    0.19
  -5 -18  -1    0.03    0.17
  -5 -18  -1   -0.16    0.14
  -5 -18  -1   -0.05    0.15
  -5 -18  -1    0.23    0.18
   5  18   1   -0.09    0.17
  -5  18  -1    0.08    0.18
  -5  18  -1   -0.10    0.14
  -5  18  -1   -0.05    0.20
  -5  18  -1    0.11    0.15
  -5  18  -1    0.01    0.15
  -5  18  -1    0.10    0.15
  -6 -18  -1   13.84    0.63
  -6 -18  -1   12.90    0.60
  -6 -18  -1   13.48    0.64
  -6 -18  -1   12.88    0.58
  -6 -18  -1   12.54    0.57
  -6  18  -1   13.31    0.55
  -6  18  -1   12.82    0.56
  -6  18  -1   13.78    0.63
  -6  18  -1   12.51    0.61
  -6 -19   1    5.79    0.40
  -6 -19   1    6.25    0.45
  -6 -19   1    6.05    0.45
  -6 -19   1    6.36    0.44
   6 -19  -1    5.69    0.42
  -6 -19   1    5.54    0.42
  -6 -19   1    5.96    0.45
  -6  19   1    5.35    0.40
  -6  19   1    6.43    0.57
  -6  19   1    6.02    0.45
  -6  19   1    5.85    0.44
  -6  19   1    5.96    0.38
  -6  19   1    6.64    0.42
  -5 -19   1    2.24    0.30
  -5 -19   1    2.32    0.28
   5 -19  -1    2.58    0.29
   5 -19  -1    2.52    0.26
  -5 -19   1    2.91    0.31
  -5 -19   1    2.75    0.32
  -5 -19   1    1.85    0.27
  -5  19   1    2.01    0.30
  -5  19   1    2.17    0.38
  -5  19   1    2.02    0.27
  -5  19   1    1.91    0.24
   5  19  -1    1.84    0.28
  -5  19   1    2.27    0.29
  -5  19   1    2.29    0.27
  -4 -19   1    6.85    0.40
   4 -19  -1    6.03    0.37
  -4 -19   1    6.25    0.40
  -4 -19   1    6.48    0.37
  -4 -19   1    6.24    0.40
   4 -19  -1    6.17    0.39
  -4 -19   1    5.70    0.37
   4  19  -1    5.79    0.39
  -4  19   1    5.59    0.38
  -4  19   1    5.67    0.50
  -4  19   1    5.23    0.35
  -4  19   1    6.24    0.39
   4  19  -1    5.41    0.38
  -4  19   1    6.25    0.36
  -4  19   1    6.09    0.36
  -3 -19   1   17.65    0.60
   3 -19  -1   18.12    0.69
  -3 -19   1   17.10    0.62
  -3 -19   1   17.11    0.61
  -3 -19   1   16.84    0.66
   3 -19  -1   17.32    0.62
  -3 -19   1   17.24    0.62
   3  19  -1   17.81    0.68
  -3  19   1   16.16    0.80
  -3  19   1   17.96    0.62
  -3  19   1   18.48    0.61
  -3  19   1   17.71    0.64
  -3  19   1   17.12    0.64
   3  19  -1   17.48    0.65
  -3  19   1   17.17    0.63
  -2 -19   1    3.59    0.32
  -2 -19   1    3.49    0.29
  -2 -19   1    3.77    0.28
   2 -19  -1    3.84    0.33
   2 -19  -1    3.39    0.28
   2 -19  -1    3.48    0.27
  -2 -19   1    3.42    0.29
  -2 -19   1    3.26    0.29
  -2 -19   1    3.66    0.26
  -2  19   1    3.31    0.28
   2  19  -1    3.54    0.30
  -2  19   1    3.04    0.26
  -2  19   1    3.24    0.27
  -2  19   1    3.14    0.29
  -2  19   1    3.31    0.27
   2  19  -1    3.59    0.32
  -2  19   1    3.59    0.40
   2  19  -1    3.93    0.32
  -1 -19   1   17.80    0.61
   1 -19  -1   17.86    0.62
  -1 -19   1   17.52    0.58
  -1 -19   1   18.03    0.71
  -1 -19   1   16.99    0.60
   1 -19  -1   17.86    0.61
   1 -19  -1   17.99    0.61
  -1 -19   1   17.41    0.63
   1 -19  -1   17.16    0.68
   1  19  -1   16.54    0.55
  -1  19   1   16.63    0.59
  -1  19   1   16.21    0.58
  -1  19   1   16.17    0.58
  -1  19   1   17.34    0.64
   1  19  -1   17.95    0.61
   1  19  -1   16.44    0.60
  -1  19   1   16.79    0.83
   1  19  -1   16.90    0.64
   0 -19   1    5.65    0.33
   0 -19   1    5.85    0.32
   0 -19  -1    5.59    0.35
   0 -19   1    5.38    0.33
   0 -19  -1    5.96    0.35
   0 -19   1    6.12    0.41
   0 -19  -1    5.95    0.33
   0 -19  -1    5.23    0.38
   0 -19   1    5.28    0.33
   0 -19  -1    5.22    0.32
   0 -19  -1    5.88    0.33
   0  19  -1    5.32    0.35
   0  19   1    5.53    0.37
   0  19  -1    5.44    0.33
   0  19  -1    5.53    0.33
   0  19   1    6.10    0.37
   0  19   1    6.20    0.32
   0  19   1    5.75    0.31
   0  19   1    6.10    0.34
  -1 -19  -1    6.98    0.42
   1 -19   1    6.32    0.41
  -1 -19  -1    6.72    0.37
   1 -19   1    6.45    0.34
   1 -19   1    6.72    0.36
   1 -19   1    6.68    0.36
   1 -19   1    6.29    0.34
  -1 -19  -1    6.58    0.34
  -1 -19  -1    6.65    0.35
  -1 -19  -1    6.50    0.36
  -1 -19  -1    7.47    0.38
  -1  19  -1    7.05    0.37
   1  19   1    7.00    0.33
  -1  19  -1    6.60    0.36
   1  19   1    6.74    0.40
  -1  19  -1    7.24    0.36
   1  19   1    6.50    0.38
  -1  19  -1    6.33    0.37
   1  19   1    6.72    0.37
  -2 -19  -1    5.79    0.36
  -2 -19  -1    5.31    0.39
  -2 -19  -1    5.46    0.31
  -2 -19  -1    6.19    0.34
   2 -19   1    5.45    0.32
  -2 -19  -1    5.47    0.34
  -2 -19  -1    5.94    0.36
   2 -19   1    5.73    0.38
   2 -19   1    6.32    0.35
   2  19   1    4.59    0.34
  -2  19  -1    5.36    0.36
   2  19   1    5.65    0.37
   2  19   1    5.72    0.35
  -2  19  -1    4.86    0.48
  -2  19  -1    5.00    0.32
  -2  19  -1    5.67    0.33
  -2  19  -1    5.46    0.33
  -2  19  -1    5.15    0.32
  -3 -19  -1    3.35    0.30
   3 -19   1    3.34    0.31
  -3 -19  -1    3.12    0.31
   3 -19   1    2.91    0.31
  -3 -19  -1    3.00    0.29
  -3 -19  -1    2.87    0.29
  -3 -19  -1    3.51    0.30
  -3  19  -1    3.16    0.30
  -3  19  -1    3.53    0.41
  -3  19  -1    2.55    0.27
   3  19   1    2.81    0.30
  -3  19  -1    2.72    0.29
   3  19   1    3.03    0.30
  -3  19  -1    3.20    0.30
  -3  19  -1    3.17    0.30
  -4 -19  -1   11.89    0.50
  -4 -19  -1   10.35    0.50
  -4 -19  -1   11.08    0.53
   4 -19   1   10.20    0.50
  -4 -19  -1   11.48    0.51
  -4 -19  -1   11.02    0.50
  -4 -19  -1   11.35    0.53
  -4  19  -1   10.97    0.49
   4  19   1    9.97    0.52
  -4  19  -1   10.27    0.63
  -4  19  -1   10.71    0.51
  -4  19  -1   11.08    0.50
   4  19   1   10.38    0.49
  -4  19  -1   10.98    0.52
  -4  19  -1   10.72    0.48
  -5 -19  -1    0.53    0.20
  -5 -19  -1    0.80    0.21
  -5 -19  -1    0.18    0.18
  -5 -19  -1    0.68    0.21
  -5 -19  -1    1.02    0.24
  -5 -19  -1    0.58    0.19
  -5 -19  -1    0.63    0.21
   5 -19   1    0.21    0.17
  -5  19  -1    0.25    0.17
  -5  19  -1    0.47    0.18
   5  19   1    0.75    0.21
  -5  19  -1    0.44    0.22
  -5  19  -1    1.21    0.31
  -5  19  -1    0.26    0.17
  -5  19  -1    0.74    0.21
  -6 -19  -1    2.46    0.33
  -6 -19  -1    2.25    0.32
  -6 -19  -1    2.54    0.31
  -6 -19  -1    3.21    0.38
  -6 -19  -1    2.47    0.31
  -6  19  -1    2.68    0.31
  -6  19  -1    2.85    0.30
  -6  19  -1    2.74    0.35
  -6  19  -1    1.83    0.30
  -6 -20   1    3.60    0.37
   6 -20  -1    2.72    0.33
  -6 -20   1    2.98    0.37
  -6 -20   1    3.50    0.38
  -6 -20   1    3.10    0.35
  -6 -20   1    3.24    0.33
  -6 -20   1    3.24    0.36
  -6  20   1    3.77    0.34
  -6  20   1    4.11    0.42
  -6  20   1    3.69    0.42
  -6  20   1    3.85    0.39
  -6  20   1    3.58    0.49
  -6  20   1    3.64    0.37
  -5 -20   1    2.29    0.30
  -5 -20   1    1.72    0.27
   5 -20  -1    1.97    0.27
  -5 -20   1    1.67    0.27
  -5 -20   1    2.47    0.32
  -5 -20   1    2.20    0.28
  -5  20   1    1.34    0.28
   5  20  -1    1.89    0.29
  -5  20   1    1.43    0.25
  -5  20   1    1.83    0.36
  -5  20   1    1.75    0.27
  -5  20   1    1.65    0.28
  -5  20   1    1.59    0.24
  -4 -20   1    9.72    0.46
   4 -20  -1    9.80    0.49
  -4 -20   1    9.22    0.46
  -4 -20   1    8.43    0.48
   4 -20  -1    9.00    0.46
  -4 -20   1    9.17    0.46
  -4 -20   1    9.05    0.48
  -4  20   1    9.06    0.43
  -4  20   1    8.98    0.46
  -4  20   1    8.72    0.48
   4  20  -1    9.76    0.50
  -4  20   1    8.97    0.61
  -4  20   1    8.57    0.47
   4  20  -1    8.25    0.47
  -4  20   1    9.01    0.44
   3 -20  -1    6.93    0.40
  -3 -20   1    7.70    0.39
  -3 -20   1    7.38    0.39
  -3 -20   1    6.98    0.42
  -3 -20   1    6.90    0.42
   3 -20  -1    7.46    0.44
  -3 -20   1    7.86    0.42
  -3  20   1    7.52    0.42
   3  20  -1    7.47    0.44
   3  20  -1    8.06    0.44
  -3  20   1    7.13    0.40
  -3  20   1    7.41    0.40
  -3  20   1    6.77    0.38
  -3  20   1    7.58    0.57
  -3  20   1    7.28    0.41
  -2 -20   1    5.46    0.32
  -2 -20   1    4.64    0.38
   2 -20  -1    4.36    0.35
  -2 -20   1    4.82    0.33
   2 -20  -1    4.34    0.31
   2 -20  -1    4.51    0.31
  -2 -20   1    4.60    0.33
  -2 -20   1    4.85    0.34
   2  20  -1    4.83    0.35
  -2  20   1    4.51    0.32
   2  20  -1    4.51    0.35
   2  20  -1    4.74    0.36
  -2  20   1    3.77    0.28
  -2  20   1    4.62    0.31
  -2  20   1    5.11    0.34
  -2  20   1    4.44    0.31
  -2  20   1    3.85    0.44
  -1 -20   1   22.17    0.73
  -1 -20   1   22.49    0.70
  -1 -20   1   22.31    0.83
  -1 -20   1   22.77    0.73
   1 -20  -1   23.15    0.74
   1 -20  -1   23.01    0.75
   1 -20  -1   22.54    0.82
   1 -20  -1   22.29    0.71
  -1 -20   1   23.15    0.77
   1  20  -1   23.52    0.79
  -1  20   1   23.14    0.73
  -1  20   1   22.75    0.72
   1  20  -1   23.01    0.75
  -1  20   1   21.64    0.72
   1  20  -1   22.63    0.73
  -1  20   1   22.79    0.98
   0 -20   1    0.56    0.16
   0 -20  -1    0.36    0.15
   0 -20  -1    1.16    0.23
   0 -20   1    0.48    0.17
   0 -20   1    0.76    0.20
   0 -20  -1    0.61    0.18
   0 -20  -1    0.91    0.18
   0 -20  -1    0.62    0.19
   0 -20  -1    0.77    0.16
   0 -20   1    0.66    0.17
   0 -20   1    0.80    0.18
   0  20  -1    1.02    0.21
   0  20  -1    0.29    0.16
   0  20   1    0.75    0.18
   0  20   1    0.52    0.19
   0  20   1    0.82    0.19
   0  20  -1    0.82    0.19
   0  20   1    1.08    0.20
   0  20   1    0.50    0.16
  -1 -20  -1   21.56    0.71
  -1 -20  -1   22.80    0.84
   1 -20   1   20.56    0.70
  -1 -20  -1   23.38    0.77
  -1 -20  -1   21.91    0.72
  -1 -20  -1   22.78    0.73
   1 -20   1   23.29    0.74
  -1 -20  -1   22.88    0.71
   1 -20   1   23.93    0.85
   1 -20   1   22.14    0.71
  -1  20  -1   21.25    0.71
   1  20   1   21.32    0.72
  -1  20  -1   22.28    0.72
   1  20   1   21.43    0.72
   1  20   1   23.04    0.78
  -1  20  -1   20.99    0.72
  -1  20  -1   22.85    0.72
   2 -20   1    0.92    0.19
  -2 -20  -1    1.31    0.19
   2 -20   1    1.17    0.20
   2 -20   1    1.27    0.23
  -2 -20  -1    1.39    0.23
  -2 -20  -1    1.33    0.21
  -2 -20  -1    1.01    0.21
  -2 -20  -1    0.96    0.20
  -2 -20  -1    1.20    0.24
  -2  20  -1    1.12    0.20
  -2  20  -1    1.27    0.20
  -2  20  -1    1.40    0.22
   2  20   1    0.94    0.21
   2  20   1    1.18    0.22
  -2  20  -1    1.40    0.23
  -2  20  -1    1.35    0.33
   2  20   1    1.57    0.23
  -3 -20  -1    0.44    0.19
  -3 -20  -1    0.39    0.19
   3 -20   1    0.21    0.15
   3 -20   1    0.43    0.18
  -3 -20  -1    0.17    0.15
  -3 -20  -1    0.34    0.17
  -3  20  -1    0.27    0.18
  -3  20  -1    0.30    0.16
  -3  20  -1    0.08    0.14
  -3  20  -1    0.24    0.16
   3  20   1    0.12    0.18
  -3  20  -1    0.23    0.18
  -3  20  -1    0.24    0.24
   3  20   1    0.32    0.17
  -4 -20  -1    0.67    0.21
  -4 -20  -1    1.24    0.22
  -4 -20  -1    1.09    0.24
   4 -20   1    1.00    0.22
  -4 -20  -1    0.73    0.22
  -4 -20  -1    1.15    0.24
  -4 -20  -1    0.74    0.22
  -4  20  -1    0.51    0.19
  -4  20  -1    0.85    0.20
   4  20   1    0.82    0.24
   4  20   1    1.29    0.24
  -4  20  -1    1.24    0.22
  -4  20  -1    0.54    0.25
  -4  20  -1    1.23    0.25
  -4  20  -1    0.71    0.18
  -5 -20  -1    0.35    0.19
  -5 -20  -1    0.40    0.22
  -5 -20  -1    0.34    0.19
  -5 -20  -1    0.61    0.22
   5 -20   1    0.27    0.19
  -5 -20  -1    0.31    0.19
  -5 -20  -1    0.39    0.20
  -5  20  -1    0.29    0.18
  -5  20  -1    0.21    0.21
  -5  20  -1   -0.05    0.17
  -5  20  -1    0.44    0.19
  -5  20  -1    0.70    0.30
  -5  20  -1    0.61    0.20
  -6 -20  -1    1.40    0.28
  -6 -20  -1    1.51    0.30
  -6 -20  -1    1.59    0.29
  -6 -20  -1    1.84    0.30
  -6 -20  -1    1.68    0.28
   6 -20   1    1.12    0.26
  -6  20  -1    1.52    0.26
  -6  20  -1    1.30    0.27
  -6  20  -1    2.02    0.31
   6 -21  -1    5.65    0.43
  -6 -21   1    4.97    0.41
  -6 -21   1    5.37    0.45
  -6 -21   1    5.90    0.45
  -6 -21   1    6.01    0.44
  -6 -21   1    4.81    0.43
  -6 -21   1    4.44    0.42
  -6  21   1    5.43    0.44
  -6  21   1    5.31    0.49
  -6  21   1    5.97    0.58
  -6  21   1    5.26    0.44
  -6  21   1    4.93    0.39
  -5 -21   1    0.49    0.23
  -5 -21   1    0.16    0.19
   5 -21  -1   -0.11    0.17
  -5 -21   1    0.14    0.18
  -5 -21   1    0.05    0.18
  -5 -21   1    0.32    0.21
  -5  21   1    0.31    0.19
  -5  21   1    0.26    0.18
  -5  21   1    0.21    0.28
  -5  21   1    0.10    0.23
   5  21  -1    0.27    0.22
  -5  21   1    0.34    0.22
   4 -21  -1    3.94    0.37
   4 -21  -1    4.72    0.38
  -4 -21   1    4.68    0.38
  -4 -21   1    5.03    0.38
  -4 -21   1    5.49    0.39
  -4 -21   1    4.45    0.35
  -4  21   1    3.79    0.32
  -4  21   1    4.13    0.32
  -4  21   1    4.24    0.48
  -4  21   1    4.59    0.38
  -4  21   1    3.98    0.31
   4  21  -1    3.71    0.35
  -4  21   1    4.03    0.37
  -3 -21   1    3.09    0.30
  -3 -21   1    3.66    0.34
  -3 -21   1    3.81    0.32
  -3 -21   1    3.56    0.35
   3 -21  -1    3.00    0.30
   3 -21  -1    3.31    0.34
  -3  21   1    3.22    0.42
  -3  21   1    3.25    0.30
   3  21  -1    3.21    0.33
   3  21  -1    3.23    0.32
  -3  21   1    3.44    0.32
  -3  21   1    3.10    0.31
  -3  21   1    3.42    0.31
  -3  21   1    3.14    0.33
  -2 -21   1    0.12    0.16
  -2 -21   1   -0.15    0.15
   2 -21  -1    0.23    0.16
  -2 -21   1    0.20    0.16
  -2 -21   1    0.52    0.19
   2 -21  -1    0.19    0.16
  -2 -21   1    0.10    0.14
   2 -21  -1    0.21    0.15
   2  21  -1    0.41    0.19
  -2  21   1    0.35    0.16
  -2  21   1   -0.14    0.25
   2  21  -1    0.12    0.16
  -2  21   1    0.12    0.16
  -2  21   1    0.12    0.15
  -2  21   1    0.15    0.18
  -2  21   1    0.17    0.15
  -1 -21   1    7.54    0.47
   1 -21  -1    7.19    0.39
   1 -21  -1    7.78    0.42
  -1 -21   1    7.75    0.41
   1 -21  -1    7.40    0.40
  -1 -21   1    7.56    0.39
  -1 -21   1    7.66    0.42
   1 -21  -1    7.68    0.46
  -1 -21   1    8.43    0.39
  -1 -21   1    7.75    0.41
  -1  21   1    7.41    0.40
   1  21  -1    7.60    0.43
  -1  21   1    8.06    0.40
  -1  21   1    7.34    0.39
  -1  21   1    7.76    0.62
   1  21  -1    7.29    0.43
   1  21  -1    6.56    0.39
   0 -21   1   15.38    0.66
   0 -21  -1   14.74    0.57
   0 -21  -1   14.96    0.66
   0 -21   1   15.98    0.60
   0 -21   1   14.09    0.55
   0 -21   1   15.84    0.58
   0 -21  -1   14.97    0.58
   0 -21  -1   15.29    0.57
   0 -21  -1   15.28    0.60
   0 -21   1   15.87    0.58
   0 -21  -1   15.13    0.57
   0  21  -1   14.71    0.58
   0  21   1   14.50    0.57
   0  21   1   15.41    0.62
   0  21  -1   14.43    0.57
   0  21  -1   15.15    0.56
   0  21   1   15.17    0.56
   0  21   1   15.79    0.56
   0  21   1   14.89    0.58
   1 -21   1    8.98    0.44
  -1 -21  -1    9.84    0.47
   1 -21   1    9.48    0.44
   1 -21   1   10.74    0.55
  -1 -21  -1   10.66    0.50
  -1 -21  -1    9.83    0.43
  -1 -21  -1   10.10    0.45
   1 -21   1    9.93    0.46
  -1 -21  -1   10.62    0.56
  -1 -21  -1   10.20    0.46
  -1  21  -1    8.60    0.66
   1  21   1    9.90    0.48
  -1  21  -1    9.59    0.45
   1  21   1   10.44    0.50
  -1  21  -1    9.95    0.46
  -1  21  -1    9.39    0.44
   1  21   1    9.57    0.47
  -1  21  -1    9.57    0.45
   2 -21   1   15.55    0.58
  -2 -21  -1   14.15    0.53
  -2 -21  -1   14.11    0.57
  -2 -21  -1   14.59    0.67
  -2 -21  -1   14.99    0.62
  -2 -21  -1   13.46    0.58
   2 -21   1   15.08    0.66
   2 -21   1   14.62    0.58
  -2 -21  -1   13.65    0.55
  -2  21  -1   12.05    0.73
  -2  21  -1   13.31    0.55
   2  21   1   13.62    0.55
   2  21   1   14.74    0.58
   2  21   1   14.23    0.61
  -2  21  -1   13.37    0.54
  -2  21  -1   14.65    0.58
  -2  21  -1   13.09    0.56
   3 -21   1    1.88    0.28
  -3 -21  -1    1.48    0.25
  -3 -21  -1    1.40    0.26
   3 -21   1    1.46    0.23
  -3 -21  -1    1.57    0.24
  -3 -21  -1    1.66    0.25
   3  21   1    1.53    0.25
   3  21   1    1.40    0.25
  -3  21  -1    1.20    0.24
  -3  21  -1    1.27    0.23
  -3  21  -1    1.15    0.22
  -3  21  -1    1.37    0.32
  -3  21  -1    1.40    0.23
  -4 -21  -1    5.61    0.38
   4 -21   1    5.70    0.40
  -4 -21  -1    5.86    0.38
  -4 -21  -1    5.73    0.40
  -4 -21  -1    5.76    0.40
  -4 -21  -1    5.99    0.41
  -4 -21  -1    5.84    0.42
  -4  21  -1    5.63    0.40
  -4  21  -1    5.15    0.37
  -4  21  -1    5.76    0.39
  -4  21  -1    5.36    0.49
   4  21   1    6.07    0.42
  -4  21  -1    5.82    0.39
   5 -21   1    0.80    0.24
  -5 -21  -1    1.34    0.26
  -5 -21  -1    0.66    0.24
  -5 -21  -1    0.99    0.25
  -5 -21  -1    1.07    0.25
  -5 -21  -1    1.42    0.26
  -5 -21  -1    1.34    0.26
  -5  21  -1    1.08    0.26
  -5  21  -1    1.23    0.32
  -5  21  -1    0.78    0.24
  -5  21  -1    0.93    0.22
   6 -21   1    6.99    0.48
  -5 -22   1   12.65    0.60
  -5 -22   1   12.25    0.58
   5 -22  -1   12.99    0.62
  -5 -22   1   12.65    0.63
  -5 -22   1   13.11    0.61
  -5 -22   1   12.95    0.64
  -5  22   1   12.43    0.79
  -5  22   1   13.53    0.58
  -5  22   1   12.18    0.62
  -5  22   1   12.24    0.61
   5  22  -1   12.14    0.60
  -5  22   1   12.80    0.63
  -4 -22   1    5.54    0.39
  -4 -22   1    5.46    0.41
  -4 -22   1    5.40    0.39
   4 -22  -1    5.43    0.40
  -4  22   1    6.26    0.40
  -4  22   1    5.91    0.42
   4  22  -1    5.13    0.44
  -4  22   1    5.91    0.39
  -4  22   1    5.33    0.53
  -4  22   1    4.51    0.38
  -3 -22   1    1.60    0.24
  -3 -22   1    1.36    0.24
  -3 -22   1    1.43    0.25
   3 -22  -1    1.72    0.28
  -3 -22   1    1.39    0.25
   3 -22  -1    1.74    0.26
   3  22  -1    1.47    0.25
  -3  22   1    1.54    0.26
  -3  22   1    1.46    0.24
   3  22  -1    1.73    0.28
  -3  22   1    1.94    0.29
  -3  22   1    1.42    0.35
  -3  22   1    1.38    0.23
  -2 -22   1    2.77    0.30
   2 -22  -1    2.60    0.29
   2 -22  -1    2.27    0.28
  -2 -22   1    3.52    0.37
  -2 -22   1    2.69    0.29
  -2 -22   1    3.13    0.29
   2 -22  -1    2.83    0.32
  -2 -22   1    2.48    0.28
  -2  22   1    2.61    0.29
  -2  22   1    2.53    0.28
  -2  22   1    3.01    0.44
   2  22  -1    2.87    0.32
   2  22  -1    2.57    0.31
  -2  22   1    2.68    0.29
  -2  22   1    3.13    0.32
   1 -22  -1    1.30    0.21
   1 -22  -1    1.20    0.22
  -1 -22   1    1.22    0.23
  -1 -22   1    1.07    0.22
  -1 -22   1    1.01    0.20
   1 -22  -1    0.87    0.20
  -1 -22   1    0.82    0.23
   1 -22  -1    1.24    0.24
  -1 -22   1    0.97    0.20
  -1 -22   1    1.08    0.22
   1  22  -1    1.32    0.23
  -1  22   1    1.45    0.22
  -1  22   1    0.87    0.35
   1  22  -1    1.19    0.22
  -1  22   1    1.05    0.21
  -1  22   1    1.56    0.25
   1  22  -1    0.92    0.22
   0 -22  -1   10.77    0.47
   0 -22  -1   10.25    0.48
   0 -22   1   10.45    0.47
   0 -22   1   10.07    0.48
   0 -22   1   11.67    0.57
   0 -22  -1   10.30    0.50
   0 -22  -1   10.32    0.56
   0 -22  -1   10.98    0.48
   0 -22   1   10.11    0.48
   0 -22   1    9.64    0.48
   0 -22  -1   10.46    0.47
   0  22  -1   10.85    0.49
   0  22   1   10.49    0.46
   0  22   1   10.11    0.48
   0  22  -1    9.92    0.46
   0  22   1    9.83    0.49
   0  22  -1    9.73    0.49
   0  22   1   10.38    0.52
  -1 -22  -1   14.23    0.60
  -1 -22  -1   15.02    0.60
  -1 -22  -1   14.54    0.57
  -1 -22  -1   14.34    0.55
   1 -22   1   14.51    0.58
   1 -22   1   14.19    0.56
   1 -22   1   14.03    0.66
  -1 -22  -1   14.96    0.67
  -1 -22  -1   13.42    0.57
   1  22   1   13.64    0.57
   1  22   1   15.13    0.63
  -1  22  -1   13.79    0.81
  -1  22  -1   14.51    0.58
  -1  22  -1   15.01    0.58
  -1  22  -1   13.37    0.56
  -1  22  -1   13.74    0.57
   1  22   1   13.15    0.58
  -2 -22  -1    5.09    0.43
   2 -22   1    3.87    0.38
  -2 -22  -1    3.72    0.36
  -2 -22  -1    3.73    0.35
   2 -22   1    4.05    0.32
  -2 -22  -1    3.74    0.32
  -2 -22  -1    4.17    0.34
   2  22   1    3.62    0.34
  -2  22  -1    3.81    0.48
  -2  22  -1    3.63    0.30
  -2  22  -1    4.67    0.34
  -2  22  -1    4.08    0.33
   2  22   1    4.13    0.37
  -2  22  -1    3.66    0.34
   2  22   1    3.98    0.33
  -3 -22  -1    1.75    0.26
  -3 -22  -1    1.89    0.28
   3 -22   1    1.84    0.28
  -3 -22  -1    2.00    0.27
   3 -22   1    1.65    0.26
  -3 -22  -1    2.25    0.28
   3  22   1    1.70    0.27
   3  22   1    1.74    0.28
  -3  22  -1    1.92    0.36
  -3  22  -1    1.66    0.25
  -3  22  -1    1.69    0.25
  -3  22  -1    2.29    0.29
  -3  22  -1    1.46    0.23
  -4 -22  -1    3.15    0.34
  -4 -22  -1    3.31    0.34
  -4 -22  -1    3.07    0.35
   4 -22   1    3.15    0.33
  -4 -22  -1    2.55    0.32
  -4 -22  -1    2.84    0.35
  -4  22  -1    2.64    0.31
   4  22   1    3.04    0.35
  -4  22  -1    3.09    0.32
  -4  22  -1    3.20    0.36
  -4  22  -1    2.91    0.42
  -4  22  -1    3.22    0.34
  -5 -22  -1    9.53    0.54
  -5 -22  -1    9.36    0.52
  -5 -22  -1    8.82    0.53
  -5 -22  -1    9.14    0.52
  -5 -22  -1   10.12    0.56
   5 -22   1    9.04    0.52
  -5  22  -1   10.03    0.52
  -5  22  -1    9.60    0.70
  -5  22  -1    8.80    0.52
  -5  22  -1    9.39    0.52
   5 -23  -1    2.17    0.33
  -5 -23   1    2.51    0.34
  -5 -23   1    2.82    0.36
  -5 -23   1    3.72    0.37
  -5  23   1    3.16    0.48
  -5  23   1    3.21    0.36
  -5  23   1    3.40    0.41
   5  23  -1    2.84    0.37
  -5  23   1    2.69    0.32
  -5  23   1    3.13    0.39
  -4 -23   1    4.94    0.41
   4 -23  -1    5.21    0.41
  -4 -23   1    4.69    0.39
  -4 -23   1    5.87    0.42
  -4  23   1    4.93    0.43
  -4  23   1    4.39    0.36
  -4  23   1    4.82    0.39
  -4  23   1    4.80    0.54
   4  23  -1    3.56    0.38
  -4  23   1    4.41    0.37
  -3 -23   1    1.55    0.26
  -3 -23   1    1.45    0.24
  -3 -23   1    0.81    0.22
  -3 -23   1    1.47    0.25
   3 -23  -1    1.01    0.23
  -3  23   1    1.39    0.27
  -3  23   1    1.39    0.24
  -3  23   1    1.43    0.33
  -3  23   1    1.27    0.25
  -3  23   1    1.16    0.23
   3  23  -1    0.69    0.23
  -2 -23   1    7.06    0.44
   2 -23  -1    8.31    0.50
   2 -23  -1    6.78    0.41
  -2 -23   1    6.91    0.42
  -2 -23   1    6.84    0.39
   2 -23  -1    7.33    0.43
  -2 -23   1    7.61    0.44
  -2  23   1    7.13    0.42
   2  23  -1    7.42    0.47
  -2  23   1    7.37    0.42
   2  23  -1    7.39    0.46
  -2  23   1    7.28    0.64
  -2  23   1    6.48    0.41
  -2  23   1    6.83    0.41
   1 -23  -1    2.14    0.27
  -1 -23   1    2.15    0.28
  -1 -23   1    1.78    0.25
  -1 -23   1    2.23    0.28
  -1 -23   1    2.24    0.33
   1 -23  -1    1.98    0.28
  -1 -23   1    1.59    0.23
   1 -23  -1    2.27    0.27
  -1 -23   1    1.97    0.28
   1 -23  -1    2.28    0.32
  -1  23   1    2.12    0.27
  -1  23   1    1.90    0.43
  -1  23   1    1.65    0.24
  -1  23   1    2.15    0.27
  -1  23   1    2.29    0.29
   1  23  -1    1.62    0.26
   1  23  -1    1.90    0.28
   1  23  -1    1.96    0.28
   0 -23  -1    0.25    0.16
   0 -23  -1    0.58    0.22
   0 -23  -1    0.60    0.19
   0 -23  -1    0.78    0.22
   0 -23  -1    0.18    0.17
   0 -23   1    0.55    0.21
   0 -23   1    0.60    0.19
   0 -23   1    0.27    0.17
   0 -23   1    0.72    0.19
   0 -23   1    0.29    0.18
   0  23  -1    0.41    0.19
   0  23   1    0.19    0.16
   0  23   1    0.27    0.16
   0  23  -1    0.45    0.18
   0  23  -1    0.39    0.20
   0  23   1    0.33    0.18
   0  23   1    0.24    0.20
  -1 -23  -1    2.63    0.30
  -1 -23  -1    3.00    0.35
   1 -23   1    2.48    0.28
  -1 -23  -1    3.11    0.30
  -1 -23  -1    2.66    0.32
   1 -23   1    2.86    0.30
  -1 -23  -1    2.67    0.28
  -1 -23  -1    2.60    0.29
   1 -23   1    3.20    0.36
   1  23   1    2.87    0.32
  -1  23  -1    2.74    0.30
  -1  23  -1    3.29    0.32
  -1  23  -1    2.26    0.27
  -1  23  -1    2.61    0.29
  -1  23  -1    2.58    0.45
   1  23   1    2.28    0.28
   1  23   1    2.39    0.31
  -2 -23  -1    1.18    0.24
  -2 -23  -1    1.28    0.25
  -2 -23  -1    1.30    0.29
   2 -23   1    1.28    0.23
   2 -23   1    1.05    0.25
  -2 -23  -1    1.71    0.26
  -2 -23  -1    1.57    0.25
  -2  23  -1    1.04    0.24
   2  23   1    1.10    0.25
  -2  23  -1    1.03    0.21
  -2  23  -1    1.66    0.27
  -2  23  -1    1.63    0.37
   2  23   1    0.89    0.22
   2  23   1    1.49    0.26
  -2  23  -1    1.15    0.23
  -3 -23  -1    4.61    0.38
  -3 -23  -1    5.59    0.39
  -3 -23  -1    4.90    0.40
   3 -23   1    4.61    0.37
  -3 -23  -1    5.07    0.39
  -3  23  -1    4.38    0.37
  -3  23  -1    6.02    0.54
  -3  23  -1    5.03    0.37
  -3  23  -1    4.93    0.37
   3  23   1    4.25    0.39
  -3  23  -1    4.94    0.37
  -4 -23  -1    0.83    0.25
   4 -23   1    1.43    0.27
  -4 -23  -1    1.74    0.30
  -4 -23  -1    1.53    0.27
  -4 -23  -1    0.83    0.25
  -4 -23  -1    1.51    0.26
  -4  23  -1    1.84    0.39
  -4  23  -1    1.42    0.25
   4  23   1    1.20    0.28
  -4  23  -1    1.05    0.25
  -4  23  -1    1.52    0.26
  -4  23  -1    1.03    0.24
  -5 -23  -1    2.41    0.34
   5 -23   1    2.16    0.32
  -5 -23  -1    2.46    0.35
  -5 -23  -1    1.97    0.32
  -5 -23  -1    1.89    0.31
  -5 -23  -1    2.38    0.34
  -5  23  -1    1.83    0.31
  -5  23  -1    2.23    0.43
  -5  23  -1    0.87    0.24
  -5  23  -1    1.86    0.30
  -5 -24   1    3.97    0.43
  -5 -24   1    4.48    0.42
   5 -24  -1    4.14    0.41
  -5  24   1    4.26    0.43
   5  24  -1    4.40    0.44
  -5  24   1    3.73    0.45
  -5  24   1    4.14    0.56
  -5  24   1    4.64    0.47
  -5  24   1    4.72    0.41
  -4 -24   1    1.24    0.26
  -4 -24   1    1.50    0.28
  -4 -24   1    1.34    0.28
   4 -24  -1    1.66    0.29
  -4  24   1    1.91    0.30
   4  24  -1    1.69    0.31
  -4  24   1    2.05    0.35
  -4  24   1    2.02    0.31
  -4  24   1    1.93    0.41
  -4  24   1    1.71    0.27
  -3 -24   1    3.01    0.34
  -3 -24   1    2.84    0.32
  -3 -24   1    3.21    0.32
   3 -24  -1    2.43    0.30
  -3 -24   1    2.21    0.30
  -3  24   1    2.56    0.30
  -3  24   1    3.05    0.35
  -3  24   1    2.37    0.31
  -3  24   1    2.37    0.30
   3  24  -1    2.70    0.33
  -3  24   1    3.02    0.44
   2 -24  -1    1.02    0.22
  -2 -24   1    1.16    0.25
  -2 -24   1    1.27    0.23
   2 -24  -1    1.04    0.23
   2 -24  -1    0.81    0.22
  -2 -24   1    1.37    0.26
  -2 -24   1    1.35    0.26
  -2  24   1    1.03    0.23
   2  24  -1    1.49    0.27
  -2  24   1    1.04    0.26
  -2  24   1    0.88    0.35
  -2  24   1    1.35    0.25
  -2  24   1    1.35    0.23
   2  24  -1    1.15    0.26
   1 -24  -1    2.57    0.29
  -1 -24   1    2.65    0.32
  -1 -24   1    2.71    0.31
  -1 -24   1    2.45    0.29
   1 -24  -1    2.57    0.35
  -1 -24   1    2.69    0.36
  -1 -24   1    2.45    0.30
   1 -24  -1    3.05    0.31
   1 -24  -1    2.57    0.30
  -1 -24   1    2.89    0.29
  -1  24   1    2.13    0.28
   1  24  -1    2.59    0.32
  -1  24   1    2.58    0.31
  -1  24   1    3.21    0.33
   1  24  -1    2.98    0.33
  -1  24   1    2.61    0.47
  -1  24   1    2.80    0.30
   0 -24   1    4.07    0.33
   0 -24   1    4.17    0.43
   0 -24  -1    4.16    0.41
   0 -24  -1    4.21    0.37
   0 -24  -1    4.06    0.35
   0 -24   1    3.69    0.35
   0 -24  -1    4.74    0.37
   0 -24  -1    3.69    0.38
   0 -24   1    4.44    0.35
   0 -24   1    4.38    0.35
   0  24  -1    4.29    0.38
   0  24  -1    3.56    0.36
   0  24  -1    3.48    0.33
   0  24   1    3.91    0.36
   0  24   1    4.14    0.33
   1 -24   1    5.01    0.36
   1 -24   1    5.59    0.44
   1 -24   1    5.17    0.36
  -1 -24  -1    4.74    0.39
  -1 -24  -1    4.74    0.35
  -1 -24  -1    4.18    0.37
  -1 -24  -1    5.26    0.37
  -1 -24  -1    4.79    0.38
  -1 -24  -1    5.68    0.46
  -1  24  -1    4.64    0.35
  -1  24  -1    4.47    0.36
  -1  24  -1    5.06    0.39
   1  24   1    4.78    0.41
  -1  24  -1    4.13    0.54
   1  24   1    5.45    0.41
  -1  24  -1    4.84    0.36
   1  24   1    4.70    0.37
   2 -24   1    8.31    0.46
  -2 -24  -1    7.73    0.46
  -2 -24  -1    8.27    0.48
  -2 -24  -1    8.04    0.48
  -2 -24  -1    8.56    0.56
  -2 -24  -1    8.20    0.45
  -2  24  -1    9.56    0.70
  -2  24  -1    8.43    0.47
  -2  24  -1    8.05    0.45
  -2  24  -1    8.82    0.48
  -2  24  -1    8.55    0.47
   2  24   1    7.79    0.49
   2  24   1    9.81    0.54
   2  24   1    7.69    0.46
  -3 -24  -1    4.82    0.39
  -3 -24  -1    3.70    0.39
  -3 -24  -1    3.34    0.36
   3 -24   1    3.46    0.35
  -3 -24  -1    4.22    0.37
  -3  24  -1    3.69    0.37
  -3  24  -1    3.90    0.34
  -3  24  -1    3.83    0.49
  -3  24  -1    4.14    0.37
   3  24   1    4.38    0.40
  -3  24  -1    4.00    0.39
   4 -24   1    1.97    0.30
  -4 -24  -1    1.69    0.31
  -4 -24  -1    2.50    0.34
  -4 -24  -1    2.56    0.32
  -4 -24  -1    2.04    0.33
  -4 -24  -1    1.90    0.30
  -4  24  -1    2.08    0.31
  -4  24  -1    1.48    0.27
  -4  24  -1    1.54    0.28
  -4  24  -1    2.06    0.33
  -4  24  -1    1.70    0.38
  -5 -24  -1    5.62    0.46
   5 -24   1    5.46    0.44
  -5  24  -1    5.09    0.42
  -4 -25   1   10.62    0.60
  -4 -25   1   10.24    0.56
   4 -25  -1   10.92    0.57
  -4 -25   1   11.78    0.59
  -4  25   1   10.07    0.54
   4  25  -1   10.23    0.58
  -4  25   1    9.94    0.77
  -4  25   1   10.13    0.59
  -4  25   1   10.66    0.58
  -4  25   1   10.88    0.56
  -3 -25   1    5.82    0.44
  -3 -25   1    5.99    0.42
  -3 -25   1    7.13    0.47
  -3 -25   1    6.33    0.42
   3 -25  -1    5.73    0.42
  -3  25   1    6.06    0.42
  -3  25   1    5.45    0.57
   3  25  -1    6.01    0.46
  -3  25   1    5.78    0.43
  -3  25   1    5.58    0.44
  -3  25   1    4.67    0.40
   2 -25  -1    0.21    0.17
  -2 -25   1    0.10    0.19
   2 -25  -1    0.02    0.19
  -2 -25   1    0.04    0.18
  -2 -25   1    0.36    0.21
   2 -25  -1   -0.08    0.16
  -2 -25   1    0.06    0.16
  -2  25   1    0.11    0.17
  -2  25   1    0.12    0.22
  -2  25   1    0.61    0.34
  -2  25   1    0.06    0.18
   2  25  -1    0.28    0.21
  -2  25   1   -0.28    0.15
  -1 -25   1    1.39    0.26
  -1 -25   1    0.95    0.21
  -1 -25   1    1.06    0.22
  -1 -25   1    1.45    0.27
   1 -25  -1    1.27    0.25
   1 -25  -1    1.10    0.23
  -1 -25   1    1.37    0.28
  -1 -25   1    0.82    0.23
   1 -25  -1    0.52    0.19
  -1  25   1    0.87    0.21
  -1  25   1    0.83    0.39
  -1  25   1    1.06    0.23
   1  25  -1    1.08    0.24
   1  25  -1    1.10    0.26
  -1  25   1    1.10    0.23
   0 -25  -1    4.60    0.37
   0 -25   1    4.56    0.37
   0 -25   1    4.66    0.45
   0 -25  -1    4.00    0.42
   0 -25   1    4.37    0.35
   0 -25   1    4.15    0.36
   0 -25  -1    4.63    0.35
   0 -25  -1    3.64    0.35
   0  25   1    3.60    0.54
   0  25   1    4.09    0.32
   0  25  -1    4.08    0.36
   0  25  -1    3.83    0.37
   0  25  -1    3.83    0.36
   0  25   1    4.30    0.38
   1 -25   1    9.33    0.49
  -1 -25  -1   10.00    0.58
  -1 -25  -1    9.17    0.49
  -1 -25  -1    9.00    0.48
  -1 -25  -1    9.31    0.46
  -1 -25  -1    8.58    0.48
   1 -25   1    8.73    0.48
  -1 -25  -1    8.89    0.51
  -1  25  -1    7.89    0.71
  -1  25  -1    8.72    0.47
  -1  25  -1    9.05    0.49
   1  25   1    8.38    0.52
   1  25   1    8.76    0.48
  -1  25  -1    7.95    0.46
   1  25   1    7.86    0.49
  -1  25  -1    9.23    0.49
  -2 -25  -1    1.64    0.28
  -2 -25  -1    2.42    0.35
  -2 -25  -1    1.78    0.28
  -2 -25  -1    1.54    0.26
  -2 -25  -1    1.73    0.27
   2 -25   1    1.29    0.25
  -2  25  -1    1.67    0.28
  -2  25  -1    1.94    0.27
  -2  25  -1    2.31    0.31
  -2  25  -1    1.94    0.29
   2  25   1    2.33    0.31
  -2  25  -1    2.26    0.44
   2  25   1    1.77    0.30
   3 -25   1    0.00    0.16
  -3 -25  -1    0.35    0.22
  -3 -25  -1   -0.10    0.18
  -3 -25  -1    0.31    0.20
  -3 -25  -1    0.14    0.19
  -3  25  -1   -0.11    0.17
  -3  25  -1   -0.11    0.15
  -3  25  -1   -0.22    0.17
   3  25   1    0.22    0.23
  -3  25  -1    0.16    0.21
  -3  25  -1   -0.05    0.28
  -4 -25  -1    2.34    0.35
   4 -25   1    1.78    0.30
  -4 -25  -1    1.73    0.31
  -4 -25  -1    2.05    0.31
  -4 -25  -1    2.56    0.35
  -4 -25  -1    1.39    0.32
  -4  25  -1    1.73    0.29
  -4  25  -1    1.38    0.28
  -4  25  -1    1.89    0.30
  -4  25  -1    1.94    0.41
  -4 -26   1    2.56    0.37
  -4 -26   1    3.25    0.37
   4 -26  -1    2.93    0.36
  -4 -26   1    2.84    0.37
  -4  26   1    2.52    0.39
  -4  26   1    2.76    0.36
   4  26  -1    2.52    0.37
  -4  26   1    2.59    0.49
  -4  26   1    3.41    0.36
  -4  26   1    2.54    0.37
  -3 -26   1    0.55    0.23
  -3 -26   1    0.95    0.24
  -3 -26   1    0.90    0.26
   3 -26  -1    0.96    0.24
  -3 -26   1    0.46    0.23
   3 -26  -1    0.81    0.24
  -3  26   1    0.19    0.20
   3  26  -1    1.09    0.28
  -3  26   1    1.04    0.35
  -3  26   1    0.70    0.28
  -3  26   1    0.89    0.26
  -3  26   1    0.94    0.25
  -2 -26   1    0.29    0.21
  -2 -26   1    0.54    0.22
   2 -26  -1    0.64    0.22
  -2 -26   1    0.42    0.22
  -2 -26   1    0.48    0.21
   2 -26  -1    0.63    0.21
   2 -26  -1    0.31    0.20
  -2  26   1    0.18    0.20
  -2  26   1    0.26    0.19
  -2  26   1    0.42    0.36
   2  26  -1    0.52    0.26
  -2  26   1    0.20    0.18
  -1 -26   1    2.49    0.33
  -1 -26   1    2.73    0.33
   1 -26  -1    2.67    0.33
  -1 -26   1    2.72    0.33
  -1 -26   1    2.37    0.36
   1 -26  -1    3.16    0.34
  -1 -26   1    2.68    0.29
   1 -26  -1    2.45    0.31
  -1 -26   1    2.74    0.31
  -1  26   1    2.91    0.34
  -1  26   1    2.39    0.31
  -1  26   1    2.35    0.48
  -1  26   1    2.66    0.31
   1  26  -1    2.24    0.30
   1  26  -1    2.75    0.34
   0 -26  -1    1.15    0.24
   0 -26   1    1.68    0.26
   0 -26  -1    1.36    0.27
   0 -26  -1    1.19    0.25
   0 -26   1    1.83    0.27
   0 -26   1    1.58    0.28
   0 -26   1    1.35    0.26
   0  26   1    0.59    0.42
   0  26  -1    1.16    0.26
   0  26   1    1.02    0.26
   0  26  -1    1.81    0.28
   0  26  -1    1.03    0.24
   0  26   1    1.49    0.26
   1 -26   1    1.22    0.25
  -1 -26  -1    1.05    0.24
  -1 -26  -1    1.25    0.25
  -1 -26  -1    1.39    0.25
  -1 -26  -1    1.66    0.28
  -1 -26  -1    1.07    0.24
   1 -26   1    1.33    0.26
  -1  26  -1    1.55    0.45
  -1  26  -1    0.77    0.25
  -1  26  -1    1.06    0.24
   1  26   1    1.21    0.27
   1  26   1    1.20    0.25
  -1  26  -1    1.19    0.24
  -1  26  -1    1.01    0.25
  -2 -26  -1    1.17    0.25
  -2 -26  -1    1.08    0.26
  -2 -26  -1    1.66    0.28
  -2 -26  -1    1.07    0.26
   2 -26   1    1.40    0.25
  -2  26  -1    0.72    0.23
  -2  26  -1    1.41    0.40
  -2  26  -1    1.43    0.29
  -2  26  -1    0.75    0.22
  -2  26  -1    1.32    0.27
  -3 -26  -1    0.95    0.27
   3 -26   1    0.51    0.23
  -3 -26  -1    0.76    0.23
  -3 -26  -1    0.67    0.25
  -3 -26  -1    0.93    0.25
  -3  26  -1    0.56    0.22
  -3  26  -1    0.46    0.21
  -3  26  -1    0.78    0.38
  -3  26  -1    0.53    0.22
  -3  26  -1    0.93    0.27
  -4 -26  -1    1.62    0.29
  -4 -26  -1    2.05    0.34
  -4 -26  -1    1.52    0.31
   4 -26   1    1.79    0.30
  -4 -26  -1    1.50    0.31
  -4 -26  -1    1.24    0.30
  -4  26  -1    1.92    0.43
  -4  26  -1    1.71    0.29
  -4  26  -1    1.47    0.30
  -4  26  -1    1.98    0.32
  -3 -27   1   -0.06    0.19
  -3 -27   1   -0.33    0.17
  -3 -27   1    0.00    0.22
  -3 -27   1    0.38    0.22
   3 -27  -1   -0.02    0.19
   3 -27  -1    0.12    0.20
  -3  27   1   -0.02    0.19
   3  27  -1   -0.07    0.24
  -3  27   1    0.55    0.24
  -3  27   1    0.16    0.30
  -3  27   1   -0.04    0.18
   2 -27  -1    0.51    0.21
  -2 -27   1    0.35    0.23
   2 -27  -1    0.03    0.18
  -2 -27   1    0.65    0.23
  -2 -27   1    0.44    0.21
  -2 -27   1    0.27    0.21
   2 -27  -1    0.35    0.24
  -2  27   1    0.40    0.20
  -2  27   1    0.53    0.23
   2  27  -1   -0.01    0.23
  -2  27   1    0.69    0.25
  -2  27   1   -0.01    0.33
  -1 -27   1    4.04    0.40
   1 -27  -1    3.76    0.38
   1 -27  -1    3.36    0.36
  -1 -27   1    4.31    0.38
   1 -27  -1    4.09    0.40
  -1 -27   1    3.84    0.40
  -1 -27   1    3.81    0.38
  -1  27   1    3.43    0.36
   1  27  -1    4.16    0.42
  -1  27   1    3.62    0.37
  -1  27   1    3.85    0.56
   1  27  -1    4.18    0.40
  -1  27   1    4.25    0.40
   0 -27   1   16.96    0.71
   0 -27  -1   16.61    0.70
   0 -27   1   16.05    0.67
   0 -27  -1   14.88    0.69
   0 -27  -1   16.76    0.68
   0 -27   1   17.06    0.69
   0  27  -1   15.23    0.68
   0  27   1   16.28    0.65
   0  27  -1   15.18    0.68
   0  27   1   16.57    0.70
   0  27  -1   15.17    0.67
   0  27   1   16.84    1.01
  -1 -27  -1    4.42    0.41
   1 -27   1    3.73    0.38
  -1 -27  -1    5.40    0.43
   1 -27   1    3.90    0.38
  -1 -27  -1    3.98    0.40
  -1 -27  -1    4.33    0.39
   1  27   1    5.16    0.45
  -1  27  -1    4.56    0.42
  -1  27  -1    4.69    0.43
  -1  27  -1    4.51    0.62
  -1  27  -1    5.04    0.42
  -1  27  -1    4.94    0.39
  -2 -27  -1    3.48    0.40
  -2 -27  -1    3.18    0.37
  -2 -27  -1    4.16    0.41
   2 -27   1    3.28    0.36
  -2 -27  -1    3.37    0.37
  -2  27  -1    3.31    0.35
  -2  27  -1    3.24    0.37
  -2  27  -1    3.35    0.52
  -2  27  -1    3.26    0.36
  -2  27  -1    3.85    0.40
  -3 -27  -1    3.28    0.38
  -3 -27  -1    3.51    0.41
  -3 -27  -1    3.45    0.38
   3 -27   1    3.11    0.36
  -3 -27  -1    3.73    0.40
  -3  27  -1    3.48    0.53
  -3  27  -1    3.14    0.38
  -3  27  -1    3.48    0.37
  -3  27  -1    2.53    0.34
   3 -28  -1    0.90    0.25
  -3 -28   1    0.06    0.21
   3 -28  -1   -0.01    0.20
  -3  28   1    0.11    0.35
  -2 -28   1    0.60    0.24
  -2 -28   1    0.51    0.24
  -2 -28   1    0.44    0.25
   2 -28  -1    0.47    0.22
  -2 -28   1    0.36    0.23
   2 -28  -1    0.65    0.23
  -2  28   1    0.61    0.25
  -2  28   1    0.86    0.27
  -2  28   1    0.39    0.22
   2  28  -1    0.80    0.29
  -2  28   1    0.32    0.39
  -1 -28   1   19.35    0.81
   1 -28  -1   20.55    0.79
  -1 -28   1   19.04    0.77
   1 -28  -1   19.09    0.79
   1 -28  -1   19.03    0.79
  -1 -28   1   19.52    0.76
  -1 -28   1   20.18    0.79
  -1  28   1   19.32    0.77
  -1  28   1   19.29    0.77
  -1  28   1   19.36    0.77
  -1  28   1   17.13    1.10
   1  28  -1   20.58    0.80
   1  28  -1   18.50    0.79
   0 -28  -1    3.41    0.37
   0 -28  -1    3.91    0.42
   0 -28   1    3.89    0.38
   0 -28  -1    3.29    0.37
   0 -28   1    4.03    0.42
   0 -28   1    4.21    0.40
   0  28   1    3.88    0.41
   0  28   1    3.52    0.43
   0  28  -1    3.52    0.39
   0  28   1    3.84    0.63
   0  28  -1    3.42    0.39
   0  28  -1    3.72    0.39
  -1 -28  -1   10.96    0.58
   1 -28   1   11.63    0.59
   1 -28   1   12.13    0.60
  -1 -28  -1   11.55    0.62
  -1 -28  -1   11.89    0.62
  -1 -28  -1   12.33    0.59
  -1  28  -1   11.71    0.94
   1  28   1   12.19    0.63
  -1  28  -1   11.06    0.58
  -1  28  -1   11.31    0.62
  -1  28  -1   11.40    0.60
  -2 -28  -1    3.58    0.39
   2 -28   1    3.04    0.36
  -2 -28  -1    3.32    0.39
  -2 -28  -1    2.90    0.37
  -2 -28  -1    3.45    0.40
  -2  28  -1    3.22    0.38
  -2  28  -1    4.09    0.57
  -2  28  -1    3.28    0.37
  -2  28  -1    3.77    0.41
  -2 -29   1    0.23    0.25
  -2 -29   1    0.28    0.24
  -2 -29   1    0.41    0.24
   2 -29  -1    0.29    0.20
   2 -29  -1    0.44    0.22
  -2  29   1    0.03    0.23
   2  29  -1    0.65    0.27
  -2  29   1    0.43    0.37
   1 -29  -1   12.59    0.63
  -1 -29   1   12.51    0.67
  -1 -29   1   14.03    0.64
   1 -29  -1   12.71    0.66
  -1 -29   1   13.59    0.68
   1 -29  -1   12.02    0.65
  -1 -29   1   14.47    0.69
  -1  29   1   12.22    0.63
  -1  29   1   12.56    0.65
  -1  29   1   12.18    0.93
   1  29  -1   13.90    0.67
   1  29  -1   12.84    0.66
  -1  29   1   13.19    0.63
   0 -29  -1    2.57    0.35
   0 -29   1    2.59    0.35
   0 -29   1    3.05    0.37
   0 -29  -1    2.74    0.38
   0 -29   1    2.70    0.36
   0 -29  -1    2.62    0.34
   0  29  -1    3.39    0.41
   0  29   1    2.90    0.60
   0  29   1    3.11    0.38
   0  29  -1    2.89    0.37
   0  29  -1    2.40    0.59
   0  29  -1    2.50    0.37
  -1 -29  -1    3.46    0.39
   1 -29   1    3.87    0.40
  -1 -29  -1    4.14    0.41
   1 -29   1    4.26    0.42
  -1 -29  -1    3.28    0.41
   1 -29   1    3.22    0.38
   1  29   1    4.37    0.44
  -1  29  -1    3.84    0.42
  -1  29  -1    4.04    0.42
  -1  29  -1    4.31    0.43
  -1  29  -1    3.55    0.64
  -2 -29  -1    2.64    0.36
  -8   0   2    0.37    0.21
  -8   0   2    0.01    0.18
  -8   0   2   -0.10    0.16
  -8   0   2    0.08    0.17
  -7   0   2    0.65    0.20
  -7   0   2    0.87    0.21
  -7   0   2    0.64    0.19
  -7   0   2    0.67    0.20
  -7   0   2    0.97    0.22
  -7   0   2    0.34    0.19
  -6   0   2    3.91    0.32
  -6   0   2    4.04    0.29
  -6   0   2    4.12    0.31
  -6   0   2    4.03    0.29
  -6   0   2    3.72    0.29
  -6   0   2    3.80    0.30
  -6   0   2    3.57    0.30
  -5   0   2   32.31    0.93
  -5   0   2   31.71    1.12
  -5   0   2   32.37    0.92
  -5   0   2   32.39    0.90
  -5   0   2   31.67    0.90
  -4   0   2    0.07    0.10
  -4   0   2   -0.01    0.08
  -4   0   2    0.09    0.09
  -1   0   2    0.20    0.04
  -1   0   2    0.29    0.05
  -1   0   2    0.40    0.07
  -1   0   2    0.24    0.05
  -1   0   2    0.30    0.06
   1   0  -2    0.19    0.05
   1   0  -2    0.31    0.05
   1   0  -2    0.17    0.05
   0   0   2  537.36   12.32
   0   0  -2  556.51   11.75
   0   0  -2  584.40   11.96
   0   0  -2  567.68   12.31
   0   0   2  546.78   11.70
   0   0   2  544.01   11.76
   1   0   2    0.70    0.09
   1   0   2    0.52    0.08
   1   0   2    0.62    0.09
  -1   0  -2    0.62    0.08
  -1   0  -2    0.51    0.08
  -1   0  -2    0.68    0.09
   2   0   2   39.96    0.95
   2   0   2   41.44    1.01
  -2   0  -2   41.71    0.98
   2   0   2   41.04    0.95
  -2   0  -2   40.71    0.96
  -2   0  -2   43.70    0.96
  -3   0  -2   18.93    0.50
  -3   0  -2   17.43    0.51
   3   0   2   18.31    0.50
   3   0   2   18.30    0.53
  -3   0  -2   17.64    0.50
   3   0   2   18.20    0.49
  -4   0  -2    4.13    0.23
   4   0   2    4.23    0.24
  -4   0  -2    4.46    0.24
  -4   0  -2    4.32    0.24
   4   0   2    4.23    0.23
  -5   0  -2   36.32    1.00
  -5   0  -2   34.14    0.98
  -5   0  -2   35.34    0.93
  -5   0  -2   35.10    0.99
   5   0   2   34.60    0.95
  -5   0  -2   35.56    0.90
  -6   0  -2    0.48    0.14
  -6   0  -2    0.75    0.19
  -6   0  -2    0.92    0.20
  -6   0  -2    1.04    0.20
  -6   0  -2    0.94    0.20
  -6   0  -2    0.57    0.16
  -6   0  -2    0.65    0.17
  -6   0  -2    0.62    0.17
  -6   0  -2    0.78    0.16
   6   0   2    0.65    0.15
  -7   0  -2    2.90    0.33
  -7   0  -2    3.65    0.36
  -7   0  -2    3.02    0.34
   7   0   2    3.86    0.29
  -7   0  -2    3.33    0.34
  -7   0  -2    2.45    0.29
  -7   0  -2    3.85    0.30
  -7   0  -2    3.57    0.35
  -7   0  -2    3.62    0.28
  -7   0  -2    2.97    0.33
  -8   0  -2    2.83    0.36
  -8   0  -2    3.78    0.33
  -8   0  -2    3.86    0.41
  -8   0  -2    3.76    0.39
  -8   0  -2    3.38    0.39
  -8  -1   2    0.06    0.19
  -8  -1   2    0.09    0.19
  -8  -1   2    0.09    0.17
  -8  -1   2    0.19    0.19
  -8   1   2    0.20    0.20
  -8   1   2   -0.06    0.17
  -8   1   2   -0.15    0.16
  -8   1   2    0.07    0.18
  -7  -1   2    0.71    0.19
  -7  -1   2    1.41    0.24
  -7  -1   2    0.91    0.21
  -7  -1   2    0.74    0.21
  -7  -1   2    0.91    0.21
  -7  -1   2    0.58    0.19
  -7   1   2    1.05    0.22
  -7   1   2    0.97    0.21
  -7   1   2    1.01    0.22
  -7   1   2    0.87    0.21
  -7   1   2    1.14    0.23
  -7   1   2    0.98    0.23
  -6  -1   2    2.39    0.26
  -6  -1   2    2.19    0.26
  -6  -1   2    2.67    0.29
  -6  -1   2    2.08    0.25
  -6  -1   2    1.90    0.24
  -6  -1   2    2.00    0.24
  -6  -1   2    2.46    0.26
  -6   1   2    2.60    0.27
  -6   1   2    2.19    0.26
  -6   1   2    2.05    0.25
  -6   1   2    2.00    0.26
  -6   1   2    2.24    0.26
  -6   1   2    2.42    0.25
  -6   1   2    2.12    0.25
  -5  -1   2    0.34    0.14
  -5  -1   2    0.29    0.14
  -5  -1   2    0.26    0.14
  -5  -1   2    0.38    0.14
  -5  -1   2    0.31    0.13
  -5  -1   2    0.19    0.12
  -5  -1   2    0.27    0.14
  -5   1   2    0.50    0.14
  -5   1   2    0.15    0.12
  -5   1   2    0.49    0.15
  -5   1   2    0.31    0.19
  -5   1   2    0.35    0.14
  -4  -1   2    9.06    0.38
  -4  -1   2    9.19    0.36
  -4  -1   2    9.18    0.37
  -4  -1   2    9.11    0.35
  -4  -1   2    8.89    0.37
  -4  -1   2    8.62    0.35
  -4   1   2    8.51    0.35
  -4   1   2    8.30    0.33
  -4   1   2    8.47    0.34
  -3   1   2   22.24    0.65
  -3   1   2   23.31    0.65
  -2  -1   2  185.20    3.91
  -2  -1   2  192.20    3.82
   1  -1  -2   86.60    1.80
  -1  -1   2   82.61    1.81
   1  -1  -2   86.41    1.80
   1  -1  -2   88.68    1.91
  -1  -1   2   86.29    1.92
  -1  -1   2   84.19    1.81
  -1   1   2   82.39    1.75
  -1   1   2   85.50    1.86
   1   1  -2   83.93    1.76
   1   1  -2   85.33    1.76
  -1   1   2   81.15    1.75
  -1   1   2   82.04    1.89
  -1   1   2   82.05    1.87
   1   1  -2   85.63    1.96
   0  -1  -2  778.39   16.90
   0  -1   2  741.30   16.00
   0  -1  -2  780.09   15.98
   0  -1   2  749.62   15.99
   0  -1  -2  786.27   16.36
   0  -1   2  720.25   16.89
   0   1   2  743.13   15.67
   0   1   2  729.66   16.64
   0   1  -2  749.99   15.77
   0   1   2  736.50   15.71
   0   1  -2  775.93   16.11
  -1  -1  -2   83.84    1.81
  -1  -1  -2   85.90    1.87
   1  -1   2   82.08    1.81
  -1  -1  -2   84.47    1.81
  -1   1  -2   82.79    1.81
  -1   1  -2   86.76    1.86
   1   1   2   84.45    1.81
  -1   1  -2   84.49    1.81
   1   1   2   82.40    1.92
   1   1   2   82.81    1.81
   2  -1   2   26.86    0.70
   2  -1   2   26.31    0.66
  -2  -1  -2   27.65    0.67
  -2  -1  -2   27.42    0.69
   2  -1   2   27.40    0.66
  -2  -1  -2   28.33    0.67
   2   1   2   26.12    0.64
   2   1   2   23.09    0.70
  -2   1  -2   26.91    0.67
  -2   1  -2   28.17    0.65
  -2   1  -2   27.64    0.65
  -3  -1  -2    2.69    0.17
  -3  -1  -2    2.98    0.17
   3  -1   2    2.72    0.18
   3  -1   2    2.59    0.16
  -3  -1  -2    2.72    0.18
   3  -1   2    2.56    0.16
   3   1   2    2.70    0.18
  -3   1  -2    2.90    0.18
  -3   1  -2    2.63    0.17
  -3   1  -2    2.66    0.17
   3   1   2    2.90    0.17
   4  -1   2    2.43    0.20
  -4  -1  -2    2.69    0.20
   4  -1   2    2.81    0.20
  -4  -1  -2    2.60    0.19
  -4  -1  -2    1.83    0.21
  -4  -1  -2    2.68    0.20
  -4   1  -2    2.86    0.19
  -4   1  -2    2.86    0.21
  -4   1  -2    3.05    0.22
   4   1   2    2.68    0.19
   4   1   2    2.60    0.21
  -5  -1  -2    2.35    0.25
  -5  -1  -2    2.21    0.23
  -5  -1  -2    1.86    0.22
  -5  -1  -2    2.02    0.22
  -5  -1  -2    2.32    0.21
  -5  -1  -2    2.30    0.21
  -5  -1  -2    2.34    0.23
   5  -1   2    2.35    0.21
  -5   1  -2    2.35    0.24
   5   1   2    2.07    0.20
  -5   1  -2    2.03    0.23
  -5   1  -2    2.15    0.21
  -5   1  -2    2.26    0.20
  -5   1  -2    2.09    0.24
  -6  -1  -2    8.36    0.44
  -6  -1  -2    8.70    0.43
  -6  -1  -2    9.04    0.45
  -6  -1  -2    9.40    0.39
  -6  -1  -2    8.89    0.44
  -6  -1  -2    8.44    0.44
   6  -1   2    9.38    0.40
  -6  -1  -2    9.45    0.39
  -6  -1  -2    9.23    0.45
  -6  -1  -2    9.44    0.43
   6   1   2    9.32    0.40
  -6   1  -2    8.64    0.45
  -6   1  -2    9.16    0.44
  -6   1  -2    8.85    0.45
  -6   1  -2    8.93    0.45
  -6   1  -2    8.31    0.43
  -6   1  -2    8.79    0.38
  -6   1  -2    9.37    0.48
  -6   1  -2    9.99    0.39
  -6   1  -2    8.81    0.44
  -7  -1  -2   26.11    0.89
   7  -1   2   25.87    0.78
  -7  -1  -2   25.68    0.77
  -7  -1  -2   23.41    0.87
  -7  -1  -2   25.63    0.89
  -7  -1  -2   26.12    0.92
  -7  -1  -2   27.67    0.92
  -7  -1  -2   24.82    0.90
  -7  -1  -2   25.22    0.77
  -7   1  -2   24.61    0.89
  -7   1  -2   25.55    0.75
  -7   1  -2   24.37    0.88
  -7   1  -2   25.52    0.88
   7   1   2   23.92    0.76
  -7   1  -2   25.66    0.88
  -7   1  -2   24.11    0.89
  -7   1  -2   23.76    0.86
  -7   1  -2   23.88    0.74
  -7   1  -2   23.56    0.83
  -8  -1  -2   -0.09    0.18
  -8  -1  -2    0.03    0.18
  -8  -1  -2   -0.09    0.18
  -8  -1  -2    0.15    0.17
  -8  -1  -2    0.39    0.20
  -8   1  -2   -0.10    0.19
  -8   1  -2    0.24    0.19
  -8   1  -2    0.29    0.21
  -8   1  -2    0.15    0.16
  -8   1  -2    0.08    0.19
  -8  -2   2    0.33    0.20
  -8  -2   2    0.52    0.21
  -8  -2   2    0.62    0.23
  -8  -2   2    1.04    0.25
  -8   2   2    0.59    0.22
  -8   2   2    0.41    0.21
  -8   2   2    0.31    0.21
  -8   2   2    0.33    0.22
  -7  -2   2    0.52    0.19
  -7  -2   2    0.27    0.17
  -7  -2   2    0.52    0.20
  -7  -2   2    0.75    0.21
  -7  -2   2    0.82    0.20
  -7  -2   2    0.62    0.20
  -7   2   2    0.75    0.20
  -7   2   2    0.65    0.23
  -7   2   2    0.38    0.17
  -7   2   2    0.68    0.19
  -7   2   2    0.73    0.20
  -7   2   2    0.38    0.21
  -6  -2   2    5.49    0.35
  -6  -2   2    5.12    0.33
  -6  -2   2    4.75    0.32
  -6  -2   2    4.82    0.35
  -6  -2   2    5.66    0.35
  -6  -2   2    5.68    0.35
  -6  -2   2    5.87    0.36
  -6   2   2    5.16    0.33
  -6   2   2    5.54    0.35
  -6   2   2    6.01    0.44
  -6   2   2    5.73    0.35
  -6   2   2    5.20    0.36
  -6   2   2    5.51    0.35
  -6   2   2    5.41    0.36
  -6   2   2    5.49    0.34
  -5  -2   2    3.45    0.28
  -5  -2   2    3.04    0.17
  -5  -2   2    3.18    0.25
  -5  -2   2    3.45    0.26
  -5  -2   2    3.35    0.14
  -5  -2   2    3.03    0.25
  -5  -2   2    3.32    0.25
  -5  -2   2    3.29    0.25
  -5  -2   2    3.11    0.27
  -5   2   2    3.15    0.33
  -5   2   2    3.22    0.26
  -5   2   2    3.15    0.23
  -5   2   2    3.18    0.24
  -5   2   2    3.29    0.26
  -5   2   2    3.27    0.24
  -4  -2   2   21.25    0.63
  -4  -2   2   21.90    0.65
  -4  -2   2   22.39    0.68
  -4  -2   2   20.66    0.66
  -4  -2   2   22.86    0.67
  -4  -2   2   21.36    0.63
  -4  -2   2   21.93    0.52
  -4   2   2   21.31    0.63
  -4   2   2   21.78    0.64
  -4   2   2   21.58    0.69
  -4   2   2   21.35    0.71
  -4   2   2   22.29    0.67
   4   2  -2   22.91    0.53
  -3  -2   2  136.69    3.17
  -3  -2   2  137.50    3.11
  -3  -2   2  133.36    2.85
  -3  -2   2  139.92    2.93
  -3  -2   2  138.24    2.78
  -3  -2   2  135.84    3.15
  -3  -2   2  133.25    2.85
   3   2  -2  133.65    3.02
  -3   2   2  136.19    3.10
   3   2  -2  136.54    2.85
   3   2  -2  137.56    2.85
  -3   2   2  137.13    3.14
  -2  -2   2   34.81    0.77
  -2  -2   2   35.82    0.75
  -2  -2   2   35.95    0.86
  -2  -2   2   34.58    0.77
   2   2  -2   35.25    0.78
   2   2  -2   36.12    0.78
   1  -2  -2  106.95    2.32
   1  -2  -2  106.16    2.19
   1  -2  -2  104.08    2.19
  -1  -2   2  101.60    2.20
  -1  -2   2  102.58    2.20
  -1   2   2  101.11    2.14
  -1   2   2  101.62    2.27
   1   2  -2  105.54    2.40
   1   2  -2  101.39    2.15
  -1   2   2  103.79    2.28
   1   2  -2  103.66    2.16
  -1   2   2   99.00    2.14
  -1   2   2  101.67    2.30
   0  -2  -2  270.91    5.46
   0  -2   2  272.76    5.60
   0  -2  -2  267.35    5.59
   0  -2   2  264.44    5.94
   0  -2   2  265.83    5.60
   0  -2  -2  271.02    5.75
   0   2  -2  277.48    5.65
   0   2   2  257.87    5.49
   0   2   2  263.33    5.49
   0   2   2  255.08    5.82
   0   2  -2  264.81    5.50
  -1  -2  -2    0.93    0.10
  -1  -2  -2    0.83    0.10
  -1  -2  -2    0.91    0.10
   1  -2   2    0.93    0.10
  -1  -2  -2    0.81    0.10
  -1   2  -2    0.68    0.10
   1   2   2    0.84    0.10
  -1   2  -2    0.68    0.09
   1   2   2    0.86    0.11
   1   2   2    0.90    0.10
  -1   2  -2    0.64    0.09
   2  -2   2   29.48    0.75
  -2  -2  -2   29.75    0.71
  -2  -2  -2   28.95    0.71
   2  -2   2   28.83    0.70
   2  -2   2   28.45    0.70
  -2  -2  -2   28.97    0.73
   2   2   2   28.80    0.70
  -2   2  -2   29.54    0.72
  -2   2  -2   28.50    0.70
   3  -2   2    7.97    0.30
   3  -2   2    7.84    0.28
  -3  -2  -2    8.04    0.29
  -3  -2  -2    7.80    0.29
  -3  -2  -2    7.85    0.30
   3  -2   2    7.37    0.27
  -3   2  -2    7.96    0.28
   3   2   2    7.46    0.28
  -3   2  -2    7.82    0.29
   3   2   2    7.44    0.29
   3   2   2    7.41    0.28
  -3   2  -2    7.64    0.28
  -4  -2  -2    6.92    0.29
  -4  -2  -2    6.72    0.30
   4  -2   2    6.61    0.30
  -4  -2  -2    7.42    0.33
  -4  -2  -2    6.38    0.31
  -4  -2  -2    7.45    0.32
   4  -2   2    7.01    0.29
  -4   2  -2    7.06    0.29
   4   2   2    6.72    0.29
  -4   2  -2    7.01    0.30
  -4   2  -2    7.14    0.32
  -4   2  -2    6.39    0.31
   4   2   2    7.22    0.31
   5  -2   2    4.56    0.28
  -5  -2  -2    4.26    0.27
  -5  -2  -2    4.87    0.30
  -5  -2  -2    4.66    0.28
  -5  -2  -2    4.55    0.27
  -5  -2  -2    4.84    0.30
  -5  -2  -2    4.94    0.31
  -5  -2  -2    4.69    0.31
  -5  -2  -2    4.35    0.29
  -5  -2  -2    4.88    0.31
  -5   2  -2    4.48    0.26
  -5   2  -2    4.99    0.30
  -5   2  -2    4.30    0.28
  -5   2  -2    4.29    0.28
  -5   2  -2    4.66    0.30
  -5   2  -2    4.18    0.26
   5   2   2    4.64    0.29
  -6  -2  -2   13.91    0.50
  -6  -2  -2   14.66    0.56
  -6  -2  -2   13.78    0.56
  -6  -2  -2   13.23    0.57
  -6  -2  -2   13.97    0.50
  -6  -2  -2   13.78    0.58
   6  -2   2   14.32    0.51
  -6  -2  -2   14.39    0.58
  -6  -2  -2   13.98    0.58
  -6   2  -2   13.64    0.48
   6   2   2   14.51    0.52
  -6   2  -2   13.86    0.48
  -6   2  -2   13.40    0.57
  -6   2  -2   14.94    0.56
  -6   2  -2   13.28    0.56
  -6   2  -2   14.06    0.58
  -6   2  -2   13.45    0.55
  -7  -2  -2   -0.06    0.14
  -7  -2  -2    0.12    0.17
  -7  -2  -2    0.00    0.15
  -7  -2  -2   -0.06    0.16
  -7  -2  -2    0.28    0.18
  -7  -2  -2    0.03    0.16
   7  -2   2    0.05    0.13
  -7  -2  -2    0.02    0.15
  -7  -2  -2    0.25    0.17
   7   2   2    0.00    0.13
  -7   2  -2   -0.04    0.14
  -7   2  -2    0.22    0.18
  -7   2  -2   -0.06    0.13
  -7   2  -2    0.18    0.16
  -7   2  -2    0.05    0.16
  -7   2  -2    0.09    0.17
  -7   2  -2    0.34    0.18
  -7   2  -2   -0.12    0.14
  -7   2  -2    0.30    0.19
  -8  -2  -2    0.94    0.25
  -8  -2  -2    1.20    0.26
  -8  -2  -2    1.05    0.26
  -8  -2  -2    0.80    0.24
  -8  -2  -2    0.87    0.21
  -8   2  -2    0.97    0.26
  -8   2  -2    0.98    0.25
  -8   2  -2    1.12    0.21
  -8   2  -2    0.78    0.24
  -8   2  -2    0.88    0.24
  -8   2  -2    0.99    0.28
  -8  -3   2    0.34    0.21
  -8  -3   2    0.44    0.23
  -8  -3   2    0.28    0.20
  -8  -3   2    0.31    0.21
  -8   3   2    0.75    0.24
  -8   3   2    0.58    0.22
  -8   3   2    0.41    0.21
  -8   3   2    0.21    0.20
  -7  -3   2    1.21    0.24
  -7  -3   2    1.29    0.24
  -7  -3   2    1.50    0.26
  -7  -3   2    1.02    0.22
  -7  -3   2    1.17    0.23
  -7  -3   2    1.41    0.24
  -7   3   2    1.14    0.30
  -7   3   2    0.84    0.21
  -7   3   2    1.33    0.24
  -7   3   2    1.30    0.24
  -7   3   2    0.84    0.20
  -6  -3   2    3.34    0.29
  -6  -3   2    3.48    0.30
  -6  -3   2    3.24    0.28
  -6  -3   2    3.35    0.31
  -6  -3   2    3.22    0.31
  -6  -3   2    3.59    0.29
  -6  -3   2    2.82    0.28
  -6   3   2    3.54    0.30
  -6   3   2    3.03    0.26
  -6   3   2    3.62    0.29
  -6   3   2    3.77    0.37
  -6   3   2    3.40    0.27
  -6   3   2    2.76    0.29
  -6   3   2    3.06    0.30
  -6   3   2    3.52    0.28
  -6   3   2    3.42    0.28
  -5  -3   2    1.33    0.19
  -5  -3   2    1.32    0.18
  -5  -3   2    1.28    0.20
  -5  -3   2    1.82    0.22
  -5  -3   2    1.95    0.23
  -5  -3   2    1.34    0.19
  -5  -3   2    2.11    0.22
  -5  -3   2    2.07    0.15
  -5  -3   2    1.72    0.12
   5   3  -2    1.74    0.12
  -5   3   2    1.53    0.19
  -5   3   2    1.85    0.28
  -5   3   2    1.68    0.18
  -5   3   2    1.47    0.20
   5   3  -2    1.57    0.13
  -5   3   2    1.79    0.20
  -5   3   2    1.43    0.21
  -4  -3   2    2.32    0.19
  -4  -3   2    2.36    0.22
  -4  -3   2    2.34    0.12
  -4  -3   2    2.16    0.19
  -4  -3   2    1.97    0.19
  -4  -3   2    2.55    0.21
  -4  -3   2    2.34    0.13
  -4  -3   2    2.61    0.13
  -4   3   2    2.49    0.18
  -4   3   2    2.07    0.20
   4   3  -2    2.40    0.12
   4   3  -2    2.40    0.13
  -4   3   2    2.10    0.20
  -4   3   2    2.61    0.21
  -3  -3   2   46.01    1.00
  -3  -3   2   44.72    1.16
  -3  -3   2   47.29    0.98
  -3  -3   2   46.22    1.12
  -3  -3   2   44.92    1.01
  -3  -3   2   45.66    1.15
   3   3  -2   45.31    1.00
   3   3  -2   46.33    1.00
  -3   3   2   45.84    1.16
   3   3  -2   45.37    1.06
  -3   3   2   45.64    1.14
   2  -3  -2   54.10    1.26
  -2  -3   2   54.70    1.30
  -2  -3   2   55.19    1.14
  -2  -3   2   52.74    1.16
  -2  -3   2   53.17    1.17
   2   3  -2   54.39    1.16
   2   3  -2   53.08    1.16
   1  -3  -2  138.16    2.94
  -1  -3   2  128.46    2.78
  -1  -3   2  127.59    3.09
   1  -3  -2  131.23    2.77
   1  -3  -2  135.35    2.77
  -1  -3   2  131.38    2.78
  -1   3   2  128.76    2.85
  -1   3   2  130.48    2.71
  -1   3   2  129.26    2.90
   1   3  -2  126.60    2.72
   1   3  -2  131.01    3.03
  -1   3   2  127.69    2.71
  -1   3   2  131.37    2.88
   1   3  -2  129.95    2.73
   0  -3   2   30.93    0.72
   0  -3   2   29.75    0.76
   0  -3  -2   31.69    0.74
   0  -3  -2   31.24    0.72
   0  -3  -2   30.94    0.70
   0   3   2   31.50    0.73
   0   3  -2   33.01    0.76
   0   3   2   30.80    0.77
   0   3   2   30.55    0.73
   1  -3   2    6.97    0.23
   1  -3   2    6.87    0.25
  -1  -3  -2    7.04    0.24
  -1  -3  -2    7.08    0.23
  -1  -3  -2    7.70    0.25
   1   3   2    6.76    0.25
   1   3   2    7.24    0.24
  -1   3  -2    6.68    0.24
  -1   3  -2    7.08    0.24
  -1   3  -2    7.51    0.24
   2  -3   2   23.08    0.61
   2  -3   2   23.04    0.58
  -2  -3  -2   22.39    0.57
   2  -3   2   22.62    0.57
  -2  -3  -2   22.57    0.60
  -2  -3  -2   23.03    0.58
  -2  -3  -2   22.92    0.58
  -2   3  -2   23.06    0.57
   2   3   2   21.73    0.57
  -2   3  -2   22.45    0.58
  -2   3  -2   22.52    0.57
   3  -3   2    5.17    0.22
   3  -3   2    4.99    0.24
  -3  -3  -2    4.69    0.22
  -3  -3  -2    5.39    0.23
   3  -3   2    5.34    0.22
  -3  -3  -2    5.18    0.24
  -3  -3  -2    5.48    0.24
  -3  -3  -2    4.82    0.22
  -3   3  -2    5.28    0.23
   3   3   2    5.21    0.25
  -3   3  -2    5.43    0.23
   3   3   2    5.40    0.24
   3   3   2    4.86    0.22
  -3   3  -2    5.18    0.23
  -4  -3  -2   35.14    0.96
  -4  -3  -2   35.98    0.92
   4  -3   2   34.97    0.93
  -4  -3  -2   34.71    0.94
  -4  -3  -2   36.35    0.88
  -4  -3  -2   34.90    0.93
  -4  -3  -2   35.37    0.96
   4  -3   2   35.39    0.88
  -4  -3  -2   35.66    0.96
  -4   3  -2   32.69    0.91
   4   3   2   34.25    0.92
  -4   3  -2   34.64    0.94
  -4   3  -2   34.82    0.85
   4   3   2   34.29    0.87
  -4   3  -2   35.08    0.89
  -5  -3  -2    2.47    0.25
  -5  -3  -2    2.34    0.23
   5  -3   2    2.55    0.22
  -5  -3  -2    2.60    0.23
  -5  -3  -2    2.77    0.24
  -5  -3  -2    2.64    0.22
  -5  -3  -2    2.17    0.23
  -5  -3  -2    2.64    0.25
  -5  -3  -2    2.14    0.23
  -5  -3  -2    2.46    0.22
  -5   3  -2    2.86    0.24
   5   3   2    2.33    0.22
  -5   3  -2    2.87    0.23
  -5   3  -2    2.50    0.21
  -5   3  -2    2.56    0.26
  -5   3  -2    2.32    0.25
  -5   3  -2    2.33    0.21
  -6  -3  -2    7.09    0.39
  -6  -3  -2    6.91    0.34
  -6  -3  -2    7.11    0.38
  -6  -3  -2    6.89    0.39
  -6  -3  -2    7.00    0.39
  -6  -3  -2    6.88    0.35
  -6  -3  -2    8.01    0.42
   6  -3   2    6.75    0.34
  -6  -3  -2    6.82    0.39
  -6  -3  -2    6.92    0.40
  -6   3  -2    6.94    0.40
  -6   3  -2    6.59    0.39
  -6   3  -2    7.50    0.34
  -6   3  -2    7.83    0.41
  -6   3  -2    6.85    0.40
  -6   3  -2    7.53    0.34
   6   3   2    7.09    0.36
  -7  -3  -2    0.25    0.16
   7  -3   2    0.06    0.13
  -7  -3  -2    0.29    0.17
  -7  -3  -2   -0.18    0.15
  -7  -3  -2    0.35    0.18
  -7  -3  -2    0.64    0.20
  -7  -3  -2    0.18    0.16
  -7  -3  -2    0.23    0.17
  -7  -3  -2    0.17    0.14
  -7   3  -2    0.47    0.18
  -7   3  -2    0.04    0.17
  -7   3  -2    0.05    0.17
   7   3   2    0.04    0.14
  -7   3  -2    0.02    0.17
  -7   3  -2    0.03    0.17
  -7   3  -2    0.23    0.15
  -7   3  -2    0.14    0.14
  -8  -3  -2    0.52    0.23
  -8  -3  -2    0.53    0.21
  -8  -3  -2    0.51    0.23
  -8  -3  -2    0.33    0.21
  -8  -3  -2    0.63    0.19
  -8   3  -2    0.68    0.19
  -8   3  -2    0.48    0.22
  -8   3  -2    0.20    0.20
  -8   3  -2    0.41    0.23
  -8   3  -2    0.65    0.24
  -8   3  -2    0.35    0.21
  -8  -4   2    2.86    0.36
  -8  -4   2    3.04    0.36
  -8  -4   2    3.06    0.37
  -8  -4   2    2.65    0.34
  -8   4   2    2.47    0.32
  -8   4   2    2.57    0.34
  -8   4   2    2.45    0.34
  -8   4   2    2.53    0.33
  -7  -4   2    2.87    0.32
  -7  -4   2    3.27    0.34
  -7  -4   2    2.39    0.31
  -7  -4   2    2.55    0.31
  -7  -4   2    2.62    0.32
  -7  -4   2    2.17    0.29
  -7   4   2    3.27    0.33
  -7   4   2    2.93    0.32
  -7   4   2    2.79    0.38
  -7   4   2    2.63    0.31
  -7   4   2    2.41    0.28
  -6  -4   2    3.60    0.29
  -6  -4   2    4.05    0.31
  -6  -4   2    3.26    0.32
  -6  -4   2    3.33    0.28
  -6  -4   2    3.39    0.28
  -6  -4   2    3.53    0.31
  -6  -4   2    3.48    0.29
  -6   4   2    3.70    0.31
  -6   4   2    3.64    0.37
  -6   4   2    3.27    0.29
  -6   4   2    3.26    0.31
  -6   4   2    3.74    0.31
  -6   4   2    3.34    0.31
  -6   4   2    3.37    0.27
  -6   4   2    3.47    0.28
  -6   4   2    3.53    0.27
  -5  -4   2    9.00    0.41
  -5  -4   2    9.32    0.42
  -5  -4   2    9.60    0.40
  -5  -4   2    9.74    0.30
  -5  -4   2    9.59    0.45
  -5  -4   2    9.42    0.44
  -5  -4   2    8.37    0.41
  -5  -4   2    9.33    0.42
  -5  -4   2    9.71    0.31
  -5   4   2    8.72    0.39
  -5   4   2    8.70    0.51
  -5   4   2    8.03    0.41
   5   4  -2    9.81    0.28
  -5   4   2    8.82    0.36
  -5   4   2    7.90    0.39
  -5   4   2    9.78    0.44
  -5   4   2    9.66    0.39
   5   4  -2    9.07    0.30
  -5   4   2    8.85    0.42
  -4  -4   2   11.84    0.33
  -4  -4   2   11.16    0.44
  -4  -4   2   11.78    0.45
  -4  -4   2   11.89    0.44
  -4  -4   2   11.66    0.43
  -4  -4   2   12.21    0.34
  -4  -4   2   12.12    0.32
  -4  -4   2   11.39    0.43
   4   4  -2   11.09    0.31
  -4   4   2   11.86    0.45
  -4   4   2   10.97    0.42
  -4   4   2   11.97    0.44
   4   4  -2   11.20    0.33
  -4   4   2   11.65    0.41
  -3  -4   2   24.50    0.58
  -3  -4   2   24.86    0.56
  -3  -4   2   23.91    0.69
  -3  -4   2   23.89    0.58
  -3  -4   2   24.83    0.64
  -3  -4   2   24.13    0.68
   3   4  -2   25.43    0.59
   3   4  -2   24.75    0.62
   3   4  -2   24.47    0.58
   2  -4  -2  101.12    2.12
  -2  -4   2  101.08    2.16
   2  -4  -2   99.74    2.36
  -2  -4   2  101.35    2.40
  -2  -4   2   99.93    2.15
   2  -4  -2   99.46    2.12
   2  -4  -2  102.18    2.25
  -2  -4   2  104.01    2.10
  -2   4   2   96.19    2.09
   2   4  -2  101.13    2.25
  -2   4   2   97.80    2.09
   2   4  -2  100.23    2.12
   2   4  -2  101.50    2.12
  -2   4   2  100.45    2.21
  -1  -4   2   48.28    1.02
  -1  -4   2   46.37    1.04
  -1  -4   2   45.93    1.17
   1  -4  -2   47.28    1.04
   1  -4  -2   48.30    1.10
  -1  -4   2   47.43    1.05
   1  -4  -2   48.12    1.03
  -1   4   2   47.59    1.09
   1   4  -2   48.00    1.05
   1   4  -2   47.99    1.08
  -1   4   2   47.13    1.03
  -1   4   2   46.32    1.03
   1   4  -2   47.00    1.04
   1   4  -2   47.32    1.17
   0  -4   2  282.05    6.00
   0  -4  -2  289.74    6.16
   0  -4  -2  283.86    6.00
   0  -4  -2  293.44    5.85
   0  -4   2  288.23    6.01
   0   4  -2  281.44    5.97
   0   4  -2  293.25    5.97
   0   4  -2  285.52    6.13
   0   4   2  288.82    5.96
   0   4   2  283.67    6.32
   0   4   2  282.24    5.96
  -1  -4  -2  260.41    5.32
  -1  -4  -2  253.45    5.18
   1  -4   2  243.33    5.31
  -1  -4  -2  252.83    5.32
  -1  -4  -2  255.19    5.46
  -1  -4  -2  254.56    5.50
  -1  -4  -2  254.07    5.58
  -1   4  -2  257.46    5.50
  -1   4  -2  255.73    5.34
   1   4   2  253.04    5.35
  -1   4  -2  243.41    5.34
   1   4   2  256.09    5.67
   1   4   2  263.16    5.35
  -2  -4  -2   35.21    0.85
  -2  -4  -2   35.72    0.89
   2  -4   2   35.00    0.85
  -2  -4  -2   37.30    0.87
  -2  -4  -2   36.81    0.88
  -2  -4  -2   36.79    0.87
   2  -4   2   37.26    0.87
  -2  -4  -2   37.03    0.87
   2  -4   2   36.49    0.92
  -2   4  -2   36.04    0.84
  -2   4  -2   34.77    0.85
  -2   4  -2   35.89    0.87
   2   4   2   35.84    0.85
  -3  -4  -2   13.13    0.42
  -3  -4  -2   13.83    0.43
  -3  -4  -2   13.52    0.41
  -3  -4  -2   13.33    0.42
  -3  -4  -2   14.17    0.42
   3  -4   2   13.90    0.44
   3  -4   2   14.12    0.41
   3  -4   2   13.15    0.40
  -3  -4  -2   14.14    0.43
  -3   4  -2   12.83    0.40
   3   4   2   13.10    0.40
   3   4   2   13.38    0.41
   3   4   2   12.30    0.42
  -3   4  -2   13.59    0.40
  -3   4  -2   12.84    0.41
  -4  -4  -2   12.03    0.43
   4  -4   2   11.57    0.39
  -4  -4  -2   11.56    0.43
  -4  -4  -2   11.62    0.43
  -4  -4  -2   11.21    0.41
  -4  -4  -2   11.52    0.40
  -4  -4  -2   11.89    0.43
   4  -4   2   11.88    0.42
   4   4   2   11.32    0.39
  -4   4  -2   11.53    0.39
  -4   4  -2   11.58    0.40
   4   4   2   11.48    0.42
  -4   4  -2   12.21    0.45
  -5  -4  -2   15.36    0.56
  -5  -4  -2   15.69    0.57
  -5  -4  -2   15.30    0.52
  -5  -4  -2   14.54    0.56
  -5  -4  -2   16.21    0.55
  -5  -4  -2   15.01    0.55
  -5  -4  -2   15.43    0.50
  -5  -4  -2   15.37    0.55
  -5  -4  -2   16.11    0.54
   5  -4   2   15.32    0.52
  -5   4  -2   16.11    0.52
  -5   4  -2   14.72    0.56
  -5   4  -2   15.86    0.57
   5   4   2   15.51    0.54
  -5   4  -2   17.05    0.53
  -5   4  -2   15.09    0.57
  -5   4  -2   15.94    0.50
  -6  -4  -2    1.83    0.21
  -6  -4  -2    0.99    0.19
  -6  -4  -2    1.32    0.22
  -6  -4  -2    1.33    0.21
  -6  -4  -2    1.20    0.21
   6  -4   2    1.29    0.18
  -6  -4  -2    1.59    0.23
  -6  -4  -2    0.86    0.18
  -6  -4  -2    1.30    0.19
  -6  -4  -2    1.32    0.22
  -6   4  -2    1.19    0.17
  -6   4  -2    1.30    0.22
  -6   4  -2    1.51    0.19
  -6   4  -2    1.04    0.21
   6   4   2    1.33    0.19
  -6   4  -2    1.07    0.21
  -7  -4  -2    4.77    0.32
  -7  -4  -2    4.58    0.39
  -7  -4  -2    4.67    0.32
  -7  -4  -2    5.03    0.39
   7  -4   2    4.63    0.34
  -7  -4  -2    5.19    0.38
  -7  -4  -2    5.18    0.36
  -7  -4  -2    5.55    0.39
  -7  -4  -2    5.07    0.39
  -7   4  -2    4.83    0.30
  -7   4  -2    4.41    0.36
  -7   4  -2    4.52    0.29
   7   4   2    4.34    0.31
  -7   4  -2    4.63    0.36
  -7   4  -2    3.85    0.37
  -7   4  -2    4.41    0.36
  -7   4  -2    4.29    0.36
  -8  -4  -2    0.29    0.21
  -8  -4  -2    0.07    0.17
  -8  -4  -2   -0.09    0.18
  -8  -4  -2    0.18    0.17
  -8  -4  -2   -0.25    0.19
  -8   4  -2    0.04    0.20
  -8   4  -2    0.03    0.19
  -8   4  -2   -0.08    0.17
  -8   4  -2   -0.03    0.19
  -8   4  -2   -0.12    0.16
  -8   4  -2    0.10    0.19
  -8  -5   2    0.99    0.26
  -8  -5   2    1.34    0.28
  -8  -5   2    1.22    0.28
  -8  -5   2    1.30    0.28
  -8   5   2    1.67    0.30
  -8   5   2    1.53    0.28
  -8   5   2    1.35    0.28
  -8   5   2    1.65    0.28
  -7  -5   2    0.75    0.20
  -7  -5   2    0.59    0.22
  -7  -5   2    0.33    0.18
  -7  -5   2    0.64    0.20
  -7  -5   2    1.01    0.23
  -7  -5   2    0.54    0.21
  -7   5   2    0.24    0.18
  -7   5   2    0.36    0.18
  -7   5   2    0.51    0.18
  -7   5   2    0.55    0.19
  -7   5   2    0.65    0.24
  -6  -5   2   15.62    0.63
  -6  -5   2   15.11    0.60
  -6  -5   2   15.61    0.63
  -6  -5   2   14.75    0.55
  -6  -5   2   15.26    0.61
  -6  -5   2   14.01    0.58
  -6  -5   2   15.16    0.45
  -6  -5   2   15.35    0.60
  -6   5   2   14.12    0.53
  -6   5   2   14.92    0.61
  -6   5   2   15.34    0.57
  -6   5   2   13.74    0.57
  -6   5   2   14.82    0.56
  -6   5   2   14.77    0.61
  -6   5   2   14.26    0.61
  -6   5   2   15.07    0.71
  -6   5   2   14.21    0.59
  -5  -5   2   98.75    2.33
  -5  -5   2   96.97    2.46
  -5  -5   2  104.03    2.15
  -5  -5   2  101.28    2.28
  -5  -5   2  100.68    2.44
  -5  -5   2   97.56    2.38
  -5  -5   2   96.43    2.39
  -5  -5   2  101.16    2.37
  -5  -5   2   99.79    2.22
  -5  -5   2   99.53    2.11
  -5   5   2  100.27    2.34
  -5   5   2   95.67    2.39
  -5   5   2  101.51    2.32
   5   5  -2   98.15    2.28
   5   5  -2  100.21    2.15
  -5   5   2   99.48    2.43
  -5   5   2   98.31    2.88
  -5   5   2  102.11    2.39
  -5   5   2   98.54    2.46
  -5   5   2  101.91    2.24
  -4  -5   2   22.58    0.70
  -4  -5   2   22.89    0.58
  -4  -5   2   23.52    0.72
  -4  -5   2   22.88    0.56
  -4  -5   2   23.08    0.59
  -4  -5   2   23.46    0.68
  -4  -5   2   23.75    0.70
  -4   5   2   22.85    0.64
   4   5  -2   22.50    0.58
   4   5  -2   22.59    0.55
  -4   5   2   20.84    0.66
  -4   5   2   22.66    0.69
  -4   5   2   22.93    0.83
  -4   5   2   22.21    0.62
  -4   5   2   18.94    0.64
  -3  -5   2   39.12    0.99
  -3  -5   2   39.28    0.87
  -3  -5   2   38.33    0.88
  -3  -5   2   38.64    0.89
   3  -5  -2   38.41    0.89
   3   5  -2   38.86    0.89
   3   5  -2   39.42    0.95
   3   5  -2   39.01    0.90
   2  -5  -2   29.91    0.67
   2  -5  -2   30.18    0.70
  -2  -5   2   28.36    0.77
   2  -5  -2   30.16    0.74
   2  -5  -2   29.99    0.66
  -2  -5   2   29.48    0.67
  -2  -5   2   29.11    0.69
  -2  -5   2   29.41    0.69
  -2   5   2   27.76    0.65
   2   5  -2   30.10    0.69
  -2   5   2   29.25    0.65
  -2   5   2   30.19    0.70
   2   5  -2   28.99    0.68
   2   5  -2   29.43    0.72
  -1  -5   2    5.95    0.21
  -1  -5   2    5.75    0.23
  -1  -5   2    5.70    0.20
   1  -5  -2    6.33    0.20
  -1  -5   2    6.26    0.20
   1  -5  -2    6.09    0.21
   1  -5  -2    5.95    0.20
  -1   5   2    6.17    0.21
  -1   5   2    5.94    0.20
  -1   5   2    5.86    0.19
   1   5  -2    5.73    0.21
   1   5  -2    5.90    0.21
   1   5  -2    6.12    0.21
   0  -5  -2  325.79    6.83
   0  -5   2  312.88    6.64
   0  -5   2  318.62    6.65
   0  -5  -2  317.13    6.64
   0  -5   2  310.56    7.39
   0  -5  -2  324.96    6.48
   0   5  -2  321.11    6.61
   0   5  -2  315.73    6.80
   0   5   2  314.76    6.61
   0   5   2  307.61    7.00
   0   5   2  325.17    6.60
   0   5  -2  315.00    6.61
   1  -5   2   80.68    1.79
  -1  -5  -2   83.00    1.75
  -1  -5  -2   80.83    1.79
  -1  -5  -2   82.54    1.80
  -1  -5  -2   82.87    1.84
   1   5   2   79.38    1.90
  -1   5  -2   85.74    1.79
   1   5   2   81.70    1.80
  -1   5  -2   81.87    1.80
  -1   5  -2   83.69    1.85
   1   5   2   79.99    1.79
   2  -5   2   63.59    1.43
  -2  -5  -2   62.85    1.48
  -2  -5  -2   66.22    1.45
  -2  -5  -2   63.47    1.48
  -2  -5  -2   63.07    1.46
   2  -5   2   65.08    1.53
  -2  -5  -2   64.25    1.44
   2  -5   2   62.97    1.43
  -2  -5  -2   63.20    1.41
  -2   5  -2   63.09    1.42
   2   5   2   62.87    1.42
  -2   5  -2   63.56    1.41
  -2   5  -2   61.72    1.45
  -3  -5  -2   26.95    0.73
  -3  -5  -2   26.94    0.71
  -3  -5  -2   27.90    0.70
  -3  -5  -2   28.21    0.72
  -3  -5  -2   27.80    0.70
   3  -5   2   26.69    0.74
   3  -5   2   27.75    0.70
  -3  -5  -2   28.56    0.73
   3  -5   2   27.44    0.70
  -3  -5  -2   26.59    0.72
   3   5   2   27.67    0.71
   3   5   2   26.94    0.75
  -3   5  -2   26.95    0.72
   3   5   2   26.92    0.70
  -3   5  -2   27.26    0.70
  -3   5  -2   27.92    0.70
  -4  -5  -2   18.35    0.54
  -4  -5  -2   18.38    0.57
  -4  -5  -2   18.08    0.56
   4  -5   2   17.77    0.56
  -4  -5  -2   19.36    0.60
   4  -5   2   18.77    0.54
  -4  -5  -2   17.93    0.57
  -4  -5  -2   17.63    0.57
  -4   5  -2   18.56    0.59
  -4   5  -2   18.24    0.55
  -4   5  -2   17.55    0.52
   4   5   2   17.91    0.57
  -4   5  -2   17.64    0.54
  -5  -5  -2    9.22    0.40
  -5  -5  -2    8.43    0.40
  -5  -5  -2    8.96    0.38
  -5  -5  -2    8.39    0.39
  -5  -5  -2    9.14    0.36
  -5  -5  -2    8.92    0.41
  -5  -5  -2    8.15    0.39
  -5  -5  -2    8.81    0.39
  -5  -5  -2    8.88    0.42
   5  -5   2    8.89    0.38
  -5   5  -2    8.90    0.37
  -5   5  -2    8.89    0.42
  -5   5  -2    8.90    0.42
   5   5   2    9.57    0.41
  -5   5  -2   10.07    0.40
  -5   5  -2    8.83    0.41
  -5   5  -2    9.98    0.37
  -6  -5  -2    3.46    0.30
  -6  -5  -2    3.09    0.30
  -6  -5  -2    3.39    0.27
  -6  -5  -2    3.69    0.31
   6  -5   2    3.88    0.27
  -6  -5  -2    3.38    0.32
  -6  -5  -2    3.90    0.28
  -6  -5  -2    3.78    0.29
  -6  -5  -2    3.66    0.31
  -6  -5  -2    3.33    0.28
  -6   5  -2    3.61    0.26
  -6   5  -2    3.20    0.31
  -6   5  -2    3.35    0.31
   6   5   2    3.65    0.28
  -6   5  -2    3.25    0.25
  -6   5  -2    2.72    0.29
  -7  -5  -2    1.55    0.22
  -7  -5  -2    1.22    0.25
  -7  -5  -2    1.44    0.26
  -7  -5  -2    1.51    0.24
  -7  -5  -2    1.66    0.25
  -7  -5  -2    1.50    0.26
  -7  -5  -2    1.80    0.23
  -7  -5  -2    1.72    0.26
  -7   5  -2    1.16    0.24
  -7   5  -2    1.78    0.27
  -7   5  -2    1.10    0.26
  -7   5  -2    1.48    0.20
   7   5   2    1.67    0.22
  -7   5  -2    1.85    0.22
  -7   5  -2    1.47    0.26
  -7   5  -2    1.58    0.26
  -8  -5  -2    6.96    0.43
  -8  -5  -2    7.81    0.51
  -8  -5  -2    7.11    0.48
  -8  -5  -2    7.20    0.50
  -8  -5  -2    7.88    0.49
  -8   5  -2    7.20    0.48
  -8   5  -2    7.31    0.49
  -8   5  -2    6.49    0.40
  -8   5  -2    7.37    0.50
  -8   5  -2    6.86    0.49
  -8   5  -2    7.06    0.49
  -8  -6   2    1.84    0.31
  -8  -6   2    2.09    0.32
  -8  -6   2    2.06    0.32
  -8  -6   2    1.58    0.29
  -8   6   2    2.16    0.31
  -8   6   2    1.94    0.38
  -8   6   2    1.23    0.29
  -8   6   2    2.10    0.32
  -8   6   2    2.10    0.30
  -7  -6   2    8.25    0.47
  -7  -6   2    8.45    0.47
  -7  -6   2    7.21    0.44
  -7  -6   2    8.23    0.46
  -7  -6   2    8.09    0.54
  -7  -6   2    7.31    0.52
  -7   6   2    8.63    0.49
  -7   6   2    7.98    0.58
  -7   6   2    8.20    0.48
  -7   6   2    8.43    0.46
  -7   6   2    8.54    0.45
  -6  -6   2    4.98    0.34
  -6  -6   2    6.05    0.39
  -6  -6   2    5.56    0.35
  -6  -6   2    5.97    0.27
  -6  -6   2    5.37    0.36
  -6  -6   2    5.08    0.35
  -6  -6   2    6.04    0.40
  -6   6   2    5.17    0.32
  -6   6   2    5.36    0.32
  -6   6   2    5.25    0.38
  -6   6   2    5.14    0.35
  -6   6   2    5.03    0.35
  -6   6   2    4.64    0.35
  -6   6   2    5.91    0.38
  -6   6   2    5.12    0.31
  -6   6   2    5.83    0.34
  -6   6   2    5.57    0.44
  -5  -6   2   58.35    1.57
  -5  -6   2   55.18    1.51
  -5  -6   2   60.07    1.55
  -5  -6   2   59.44    1.43
  -5  -6   2   59.34    1.52
  -5  -6   2   57.58    1.52
  -5  -6   2   62.42    1.34
  -5  -6   2   59.78    1.38
  -5  -6   2   57.30    1.49
  -5  -6   2   59.41    1.31
  -5   6   2   58.60    1.46
  -5   6   2   54.73    1.46
   5   6  -2   59.16    1.41
  -5   6   2   59.68    1.42
  -5   6   2   57.17    1.52
  -5   6   2   58.23    1.55
  -5   6   2   59.74    1.47
  -5   6   2   58.73    1.83
   5   6  -2   58.68    1.33
  -5   6   2   61.36    1.58
  -4  -6   2   32.91    0.79
  -4  -6   2   33.07    0.77
  -4  -6   2   32.88    0.92
  -4   6   2   32.46    0.87
  -4   6   2   32.15    0.83
   4   6  -2   32.21    0.76
  -4   6   2   32.49    1.08
   4   6  -2   31.09    0.81
  -4   6   2   30.19    0.84
  -4   6   2   31.53    0.89
   3  -6  -2   46.59    1.10
   3  -6  -2   49.18    1.15
  -3  -6   2   47.91    1.05
  -3  -6   2   48.65    1.09
   3  -6  -2   47.25    1.04
   3  -6  -2   45.84    1.03
  -3  -6   2   46.96    1.21
  -3  -6   2   47.90    1.08
  -3   6   2   46.74    1.03
  -3   6   2   47.38    1.04
   3   6  -2   46.99    1.08
   3   6  -2   47.95    1.08
   3   6  -2   48.16    1.14
  -2  -6   2   30.46    0.71
  -2  -6   2   29.45    0.79
   2  -6  -2   29.34    0.75
   2  -6  -2   29.20    0.67
  -2  -6   2   28.67    0.70
   2  -6  -2   29.51    0.68
  -2  -6   2   29.51    0.68
   2  -6  -2   29.89    0.71
   2   6  -2   28.59    0.73
  -2   6   2   29.19    0.66
   2   6  -2   29.65    0.70
   2   6  -2   29.49    0.69
  -2   6   2   29.54    0.71
  -2   6   2   28.29    0.67
   1  -6  -2   74.36    1.61
  -1  -6   2   76.16    1.64
   1  -6  -2   73.24    1.62
   1  -6  -2   75.96    1.58
   1  -6  -2   78.04    1.72
  -1  -6   2   73.30    1.59
  -1  -6   2   72.18    1.82
  -1  -6   2   73.14    1.63
   1   6  -2   73.77    1.66
   1   6  -2   74.57    1.62
  -1   6   2   72.54    1.60
  -1   6   2   71.95    1.69
  -1   6   2   75.23    1.59
   0  -6  -2   29.27    0.65
   0  -6   2   26.19    0.66
   0  -6  -2   27.27    0.66
   0   6   2   26.47    0.69
   0   6  -2   27.93    0.68
   0   6   2   26.00    0.65
   0   6  -2   27.84    0.67
   0   6   2   27.05    0.65
   1  -6   2   41.94    0.99
  -1  -6  -2   44.16    0.97
  -1  -6  -2   42.82    1.02
  -1  -6  -2   42.12    0.99
   1   6   2   41.36    1.00
   1   6   2   44.31    0.97
  -1   6  -2   42.16    1.00
  -1   6  -2   42.56    1.03
   1   6   2   45.07    0.98
  -1   6  -2   43.25    1.00
  -2  -6  -2  216.69    4.84
   2  -6   2  215.38    4.61
   2  -6   2  218.73    4.60
  -2  -6  -2  218.25    4.77
  -2  -6  -2  216.75    4.51
  -2  -6  -2  218.24    4.62
  -2  -6  -2  215.98    4.75
   2  -6   2  219.90    4.89
  -2   6  -2  210.83    4.51
   2   6   2  211.81    4.56
   2   6   2  211.23    4.80
  -2   6  -2  217.52    4.64
  -2   6  -2  214.09    4.50
   2   6   2  210.89    4.52
  -3  -6  -2    8.66    0.31
  -3  -6  -2    8.34    0.32
   3  -6   2    8.18    0.33
  -3  -6  -2    8.77    0.32
   3  -6   2    8.34    0.31
  -3  -6  -2    8.95    0.33
   3  -6   2    8.77    0.31
  -3  -6  -2    8.49    0.30
  -3   6  -2    8.57    0.32
   3   6   2    8.72    0.32
   3   6   2    8.60    0.34
   3   6   2    8.30    0.31
  -3   6  -2    8.80    0.31
  -3   6  -2    8.47    0.31
  -4  -6  -2   49.86    1.29
  -4  -6  -2   49.94    1.27
  -4  -6  -2   50.50    1.29
  -4  -6  -2   49.89    1.26
   4  -6   2   49.46    1.28
  -4  -6  -2   50.52    1.21
   4  -6   2   50.81    1.22
  -4  -6  -2   51.17    1.26
  -4  -6  -2   51.66    1.20
  -4   6  -2   51.50    1.30
  -4   6  -2   49.72    1.25
  -4   6  -2   51.14    1.20
   4   6   2   49.70    1.30
  -4   6  -2   51.32    1.23
  -5  -6  -2   11.50    0.45
  -5  -6  -2   11.65    0.46
  -5  -6  -2   11.60    0.43
  -5  -6  -2   12.09    0.46
  -5  -6  -2   11.36    0.46
  -5  -6  -2   11.76    0.47
  -5  -6  -2   11.52    0.49
  -5  -6  -2   11.95    0.46
   5  -6   2   11.37    0.44
  -5  -6  -2   10.95    0.48
  -5   6  -2   11.24    0.44
  -5   6  -2   11.48    0.48
   5   6   2   11.91    0.46
  -5   6  -2   11.40    0.48
  -5   6  -2   11.34    0.41
  -5   6  -2   10.91    0.47
  -5   6  -2   10.95    0.41
  -6  -6  -2    7.22    0.38
  -6  -6  -2    6.78    0.39
   6  -6   2    6.62    0.35
  -6  -6  -2    6.90    0.40
  -6  -6  -2    7.50    0.37
  -6  -6  -2    7.05    0.41
  -6  -6  -2    6.49    0.35
  -6  -6  -2    7.02    0.39
  -6  -6  -2    6.94    0.38
  -6  -6  -2    7.22    0.39
  -6   6  -2    6.90    0.34
  -6   6  -2    6.78    0.40
  -6   6  -2    6.40    0.33
  -6   6  -2    6.92    0.40
   6   6   2    7.20    0.37
  -6   6  -2    6.90    0.39
  -7  -6  -2    5.45    0.37
  -7  -6  -2    4.80    0.36
  -7  -6  -2    4.34    0.36
  -7  -6  -2    4.64    0.36
  -7  -6  -2    5.37    0.36
  -7  -6  -2    5.03    0.39
  -7  -6  -2    4.62    0.32
  -7   6  -2    4.95    0.38
  -7   6  -2    5.14    0.38
  -7   6  -2    4.81    0.30
  -7   6  -2    4.21    0.37
   7   6   2    4.71    0.33
  -7   6  -2    4.70    0.37
  -7   6  -2    5.30    0.33
  -8  -6  -2    2.22    0.35
  -8  -6  -2    2.49    0.34
  -8  -6  -2    2.86    0.31
  -8  -6  -2    3.08    0.38
  -8   6  -2    2.62    0.36
  -8   6  -2    2.74    0.36
  -8   6  -2    2.45    0.34
  -8   6  -2    2.62    0.35
  -8   6  -2    2.76    0.29
  -8   6  -2    2.48    0.34
  -8  -7   2    0.33    0.21
  -8  -7   2    0.61    0.25
  -8  -7   2    0.91    0.25
  -8  -7   2    0.64    0.24
  -8   7   2    0.30    0.21
  -8   7   2    1.05    0.26
  -8   7   2    0.50    0.22
  -8   7   2    0.47    0.30
  -8   7   2    0.23    0.21
  -7  -7   2    4.35    0.36
  -7  -7   2    4.60    0.37
  -7  -7   2    4.65    0.36
  -7  -7   2    4.25    0.36
  -7   7   2    4.94    0.36
  -7   7   2    5.15    0.38
  -7   7   2    4.42    0.34
  -7   7   2    4.48    0.45
  -7   7   2    4.12    0.40
  -6  -7   2   13.00    0.54
  -6  -7   2   12.24    0.53
  -6  -7   2   13.03    0.43
  -6  -7   2   11.89    0.41
  -6  -7   2   12.42    0.54
  -6  -7   2   12.51    0.54
  -6   7   2   11.96    0.56
  -6   7   2   12.09    0.55
  -6   7   2   11.86    0.53
  -6   7   2   12.78    0.57
  -6   7   2   11.41    0.52
  -6   7   2   11.82    0.64
  -6   7   2   12.26    0.48
  -6   7   2   12.06    0.49
  -6   7   2   12.39    0.50
  -6   7   2   12.77    0.53
   6   7  -2   10.99    0.41
  -5  -7   2   13.03    0.52
  -5  -7   2   13.74    0.53
  -5  -7   2   13.93    0.42
  -5  -7   2   12.98    0.52
  -5  -7   2   13.39    0.43
  -5  -7   2   13.78    0.41
  -5  -7   2   13.38    0.53
  -5  -7   2   13.86    0.48
  -5   7   2   13.73    0.54
  -5   7   2   13.92    0.65
  -5   7   2   14.03    0.50
   5   7  -2   12.95    0.44
  -5   7   2   12.80    0.52
  -5   7   2   13.86    0.49
  -5   7   2   13.65    0.50
  -5   7   2   14.58    0.49
   4  -7  -2   13.94    0.38
  -4  -7   2   14.41    0.51
  -4  -7   2   14.23    0.41
  -4  -7   2   14.13    0.42
   4  -7  -2   13.72    0.35
  -4   7   2   14.02    0.47
   4   7  -2   14.41    0.42
  -4   7   2   13.88    0.62
   4   7  -2   13.62    0.44
  -4   7   2   14.12    0.50
  -4   7   2   14.62    0.48
  -4   7   2   13.99    0.36
  -4   7   2   14.55    0.50
   3  -7  -2   21.53    0.57
  -3  -7   2   21.87    0.56
   3  -7  -2   21.54    0.51
  -3  -7   2   20.32    0.55
   3  -7  -2   20.14    0.53
  -3  -7   2   21.17    0.53
   3  -7  -2   21.09    0.50
  -3  -7   2   21.11    0.62
  -3  -7   2   20.71    0.61
  -3   7   2   20.94    0.50
   3   7  -2   20.01    0.57
   3   7  -2   20.67    0.54
  -3   7   2   21.36    0.50
   3   7  -2   21.06    0.55
   2  -7  -2  230.60    4.75
   2  -7  -2  223.13    4.75
  -2  -7   2  224.91    5.32
  -2  -7   2  227.86    4.66
   2  -7  -2  229.46    5.03
  -2  -7   2  218.81    4.77
   2  -7  -2  226.06    5.28
  -2  -7   2  231.39    4.78
   2   7  -2  222.24    4.73
   2   7  -2  219.50    5.00
  -2   7   2  220.84    4.97
  -2   7   2  224.53    4.69
  -2   7   2  225.90    4.69
   2   7  -2  229.54    4.72
   1  -7  -2   24.62    0.58
  -1  -7   2   24.46    0.60
   1  -7  -2   23.69    0.59
  -1  -7   2   24.28    0.59
   1  -7  -2   23.62    0.59
  -1  -7   2   24.42    0.68
  -1  -7   2   24.95    0.62
   1   7  -2   24.04    0.61
  -1   7   2   23.62    0.62
   1   7  -2   23.81    0.62
  -1   7   2   25.43    0.59
  -1   7   2   24.29    0.59
   0  -7  -2   16.51    0.44
   0  -7   2   16.30    0.44
   0  -7   2   16.46    0.43
   0  -7   2   15.79    0.50
   0  -7  -2   17.04    0.43
   0  -7   2   16.38    0.45
   0   7   2   15.74    0.46
   0   7  -2   16.30    0.45
   0   7   2   16.83    0.44
   0   7   2   15.87    0.44
   0   7  -2   16.48    0.46
  -1  -7  -2   21.69    0.55
   1  -7   2   20.82    0.56
  -1  -7  -2   21.03    0.56
  -1  -7  -2   21.77    0.58
   1  -7   2   21.41    0.56
  -1   7  -2   19.95    0.57
  -1   7  -2   20.91    0.56
  -1   7  -2   21.83    0.55
   1   7   2   21.27    0.50
   1   7   2   21.41    0.50
   1   7   2   20.14    0.55
   2  -7   2   16.69    0.51
   2  -7   2   16.17    0.47
  -2  -7  -2   16.21    0.50
  -2  -7  -2   17.56    0.49
  -2  -7  -2   17.12    0.48
   2  -7   2   16.82    0.47
   2   7   2   17.11    0.48
  -2   7  -2   16.36    0.47
   2   7   2   16.46    0.48
  -2   7  -2   16.56    0.47
  -2   7  -2   16.04    0.48
   2   7   2   16.15    0.50
  -3  -7  -2   26.69    0.70
  -3  -7  -2   26.89    0.70
  -3  -7  -2   27.68    0.71
   3  -7   2   26.05    0.70
  -3  -7  -2   26.56    0.70
   3  -7   2   26.08    0.69
  -3  -7  -2   26.73    0.73
   3  -7   2   26.25    0.74
  -3   7  -2   26.47    0.68
   3   7   2   27.03    0.75
   3   7   2   26.07    0.70
  -3   7  -2   26.31    0.72
  -3   7  -2   26.09    0.69
   3   7   2   26.65    0.71
  -4  -7  -2    1.72    0.19
  -4  -7  -2    1.95    0.20
  -4  -7  -2    2.23    0.20
  -4  -7  -2    2.55    0.21
  -4  -7  -2    2.00    0.21
   4  -7   2    1.95    0.19
  -4  -7  -2    2.44    0.20
  -4  -7  -2    2.28    0.22
  -4  -7  -2    2.59    0.20
  -4  -7  -2    2.20    0.21
  -4   7  -2    2.40    0.21
   4   7   2    2.05    0.20
  -4   7  -2    2.52    0.23
  -4   7  -2    2.12    0.19
  -4   7  -2    2.07    0.22
  -4   7  -2    2.14    0.22
  -5  -7  -2   19.39    0.65
  -5  -7  -2   19.83    0.63
  -5  -7  -2   20.14    0.65
  -5  -7  -2   19.94    0.62
  -5  -7  -2   20.70    0.65
  -5  -7  -2   20.16    0.68
  -5  -7  -2   21.22    0.67
  -5  -7  -2   19.05    0.65
  -5  -7  -2   21.16    0.69
   5  -7   2   20.55    0.64
  -5   7  -2   19.24    0.67
  -5   7  -2   19.63    0.68
   5   7   2   20.01    0.66
  -5   7  -2   20.79    0.69
  -5   7  -2   20.87    0.61
  -5   7  -2   20.49    0.64
  -5   7  -2   20.25    0.62
  -6  -7  -2    2.58    0.26
  -6  -7  -2    2.90    0.29
  -6  -7  -2    2.28    0.26
  -6  -7  -2    2.42    0.26
  -6  -7  -2    2.42    0.25
   6  -7   2    2.24    0.23
  -6  -7  -2    2.73    0.29
  -6  -7  -2    2.43    0.26
  -6  -7  -2    2.39    0.26
  -6  -7  -2    2.19    0.28
  -6   7  -2    2.67    0.25
   6   7   2    2.58    0.25
  -6   7  -2    2.03    0.26
  -6   7  -2    2.37    0.22
  -6   7  -2    2.50    0.28
  -6   7  -2    2.79    0.30
  -7  -7  -2   -0.14    0.14
  -7  -7  -2   -0.09    0.13
  -7  -7  -2    0.15    0.18
  -7  -7  -2    0.14    0.18
  -7  -7  -2    0.12    0.18
  -7  -7  -2   -0.32    0.15
   7   7   2    0.00    0.14
  -7   7  -2   -0.25    0.13
  -7   7  -2    0.01    0.12
  -7   7  -2   -0.08    0.16
  -7   7  -2   -0.25    0.13
  -7   7  -2    0.28    0.16
  -8  -7  -2    1.93    0.27
  -8  -7  -2    1.16    0.29
  -8  -7  -2    1.49    0.29
  -8  -7  -2    2.06    0.34
  -8   7  -2    0.67    0.21
  -8   7  -2    1.70    0.30
  -8   7  -2    1.85    0.31
  -8   7  -2    1.53    0.30
  -8   7  -2    1.28    0.28
  -8   7  -2    1.73    0.32
  -8  -8   2    0.13    0.20
  -8  -8   2    0.24    0.20
  -8  -8   2    0.27    0.22
  -8  -8   2    0.19    0.21
  -8   8   2    0.38    0.21
  -8   8   2    0.10    0.25
  -8   8   2    0.46    0.23
  -8   8   2    0.17    0.20
  -7  -8   2    3.22    0.34
  -7  -8   2    2.82    0.25
  -7  -8   2    3.38    0.35
  -7  -8   2    2.44    0.32
  -7  -8   2    3.24    0.34
  -7   8   2    2.61    0.38
  -7   8   2    2.50    0.30
  -7   8   2    2.64    0.32
  -7   8   2    2.37    0.29
  -7   8   2    2.93    0.34
  -6  -8   2   10.61    0.49
  -6  -8   2   11.09    0.51
  -6  -8   2   10.27    0.39
  -6  -8   2    9.94    0.50
  -6  -8   2   10.65    0.37
  -6  -8   2   11.08    0.50
  -6  -8   2   10.62    0.49
  -6  -8   2   10.15    0.38
  -6   8   2   10.68    0.46
  -6   8   2   10.97    0.48
  -6   8   2   10.06    0.49
  -6   8   2   10.50    0.52
  -6   8   2   10.53    0.51
   6   8  -2    9.71    0.38
  -6   8   2   10.63    0.53
  -6   8   2    9.57    0.49
  -6   8   2   10.15    0.60
  -6   8   2   11.62    0.47
  -6   8   2   10.43    0.46
  -5  -8   2    5.61    0.30
  -5  -8   2    6.01    0.35
  -5  -8   2    6.24    0.35
  -5  -8   2    5.47    0.32
  -5  -8   2    5.99    0.27
  -5  -8   2    6.15    0.27
  -5  -8   2    6.53    0.35
  -5  -8   2    6.05    0.26
  -5  -8   2    5.92    0.30
  -5   8   2    6.12    0.43
   5   8  -2    6.28    0.29
  -5   8   2    6.43    0.35
  -5   8   2    6.11    0.31
  -5   8   2    5.47    0.34
  -5   8   2    5.82    0.33
  -5   8   2    6.26    0.31
  -5   8   2    5.67    0.32
  -4  -8   2   64.89    1.46
  -4  -8   2   65.58    1.56
   4  -8  -2   65.18    1.52
  -4  -8   2   65.61    1.48
   4  -8  -2   66.51    1.44
  -4  -8   2   66.47    1.64
  -4   8   2   66.82    1.56
  -4   8   2   64.56    1.58
  -4   8   2   67.71    1.98
  -4   8   2   68.81    1.44
   4   8  -2   62.70    1.58
  -4   8   2   65.51    1.43
  -4   8   2   65.54    1.55
   4   8  -2   63.91    1.49
  -3  -8   2  102.85    2.24
   3  -8  -2  102.01    2.19
   3  -8  -2   99.48    2.18
  -3  -8   2  101.01    2.49
  -3  -8   2  105.19    2.18
  -3  -8   2  102.35    2.35
  -3  -8   2  102.09    2.19
   3  -8  -2  101.00    2.43
  -3   8   2   98.78    2.12
  -3   8   2   98.25    2.11
   3   8  -2  100.12    2.17
   3   8  -2   98.42    2.29
   3   8  -2   98.64    2.16
  -3   8   2   97.58    2.18
   2  -8  -2   68.99    1.54
  -2  -8   2   68.92    1.52
   2  -8  -2   71.44    1.63
   2  -8  -2   71.84    1.53
  -2  -8   2   71.50    1.57
  -2  -8   2   69.01    1.56
  -2  -8   2   68.03    1.74
   2  -8  -2   69.02    1.71
  -2   8   2   66.17    1.60
  -2   8   2   70.22    1.52
   2   8  -2   69.86    1.55
   2   8  -2   69.74    1.64
   2   8  -2   69.15    1.55
  -2   8   2   69.47    1.52
  -1  -8   2   23.43    0.59
  -1  -8   2   24.00    0.60
  -1  -8   2   24.51    0.62
   1  -8  -2   23.01    0.59
  -1  -8   2   22.53    0.67
   1  -8  -2   23.70    0.60
   1  -8  -2   24.42    0.58
  -1   8   2   22.78    0.62
  -1   8   2   23.34    0.59
   1   8  -2   24.32    0.63
  -1   8   2   24.13    0.59
   1   8  -2   23.07    0.61
   0  -8   2   33.61    0.79
   0  -8  -2   34.56    0.79
   0  -8  -2   33.21    0.81
   0  -8   2   33.27    0.81
   0   8  -2   32.90    0.83
   0   8   2   33.61    0.79
   0   8   2   33.93    0.80
   0   8   2   32.16    0.84
   0   8  -2   32.03    0.80
  -1  -8  -2   65.68    1.53
   1  -8   2   70.72    1.54
  -1  -8  -2   67.16    1.53
   1  -8   2   66.71    1.52
   1  -8   2   66.93    1.70
  -1  -8  -2   68.14    1.49
  -1   8  -2   67.63    1.52
   1   8   2   66.40    1.61
   1   8   2   66.73    1.52
   1   8   2   68.16    1.52
  -1   8  -2   66.61    1.56
  -2  -8  -2    2.55    0.19
   2  -8   2    2.44    0.17
  -2  -8  -2    2.69    0.18
  -2  -8  -2    2.34    0.18
  -2  -8  -2    2.81    0.19
   2   8   2    2.52    0.19
  -2   8  -2    2.65    0.18
   2   8   2    2.62    0.18
  -2   8  -2    2.80    0.19
  -2   8  -2    2.80    0.18
   2   8   2    2.84    0.19
  -3  -8  -2    3.14    0.22
  -3  -8  -2    3.21    0.21
  -3  -8  -2    3.09    0.22
   3  -8   2    3.00    0.20
   3  -8   2    2.93    0.22
  -3  -8  -2    3.09    0.18
   3  -8   2    2.90    0.20
  -3  -8  -2    3.19    0.19
  -3  -8  -2    2.62    0.21
  -3   8  -2    3.21    0.20
  -3   8  -2    2.97    0.22
  -3   8  -2    2.85    0.21
  -3   8  -2    2.96    0.22
   3   8   2    3.05    0.22
  -3   8  -2    3.28    0.20
  -3   8  -2    3.01    0.22
  -4  -8  -2   42.51    1.11
  -4  -8  -2   42.56    1.06
  -4  -8  -2   43.84    1.07
   4  -8   2   40.41    1.11
  -4  -8  -2   41.15    1.12
  -4  -8  -2   41.30    1.11
  -4  -8  -2   43.12    1.10
  -4  -8  -2   41.67    1.13
  -4  -8  -2   43.26    1.06
  -4  -8  -2   42.99    1.10
  -4   8  -2   42.14    1.07
  -4   8  -2   42.54    1.11
  -4   8  -2   40.47    1.10
   4   8   2   40.43    1.12
  -4   8  -2   41.85    1.07
  -4   8  -2   41.59    1.02
  -5  -8  -2    2.25    0.23
  -5  -8  -2    1.94    0.25
  -5  -8  -2    2.28    0.25
  -5  -8  -2    1.85    0.21
  -5  -8  -2    2.36    0.23
   5  -8   2    1.61    0.19
  -5  -8  -2    2.42    0.25
  -5  -8  -2    2.26    0.22
  -5  -8  -2    2.56    0.22
  -5  -8  -2    1.86    0.22
  -5   8  -2    1.32    0.22
  -5   8  -2    1.95    0.22
   5   8   2    1.73    0.21
  -5   8  -2    1.96    0.24
  -5   8  -2    2.50    0.21
  -5   8  -2    1.80    0.20
   6  -8   2   12.70    0.50
  -6  -8  -2   13.37    0.58
  -6  -8  -2   13.31    0.51
  -6  -8  -2   13.78    0.53
  -6  -8  -2   12.38    0.51
  -6  -8  -2   12.93    0.58
  -6  -8  -2   14.10    0.57
  -6   8  -2   13.10    0.49
  -6   8  -2   12.76    0.56
  -6   8  -2   12.60    0.57
  -6   8  -2   12.83    0.56
  -6   8  -2   13.13    0.49
   6   8   2   13.52    0.53
  -7  -8  -2    1.36    0.22
  -7  -8  -2    1.30    0.26
  -7  -8  -2    1.35    0.25
  -7  -8  -2    1.78    0.24
  -7  -8  -2    1.55    0.27
  -7   8  -2    1.03    0.23
  -7   8  -2    1.12    0.24
  -7   8  -2    1.37    0.20
  -7   8  -2    1.44    0.22
  -7   8  -2    1.03    0.24
  -8  -8  -2    0.18    0.18
  -8  -8  -2    0.28    0.23
  -8  -8  -2    0.41    0.20
  -8   8  -2   -0.12    0.21
  -8   8  -2    0.40    0.22
  -8   8  -2    0.32    0.18
  -8  -9   2    2.94    0.38
  -8  -9   2    2.15    0.34
  -8  -9   2    2.83    0.36
  -8  -9   2    2.50    0.35
  -8   9   2    2.63    0.37
  -8   9   2    2.59    0.34
  -8   9   2    2.63    0.36
  -8   9   2    2.59    0.45
  -7  -9   2    0.14    0.17
  -7  -9   2    0.24    0.15
  -7  -9   2    0.36    0.18
  -7  -9   2    0.33    0.18
  -7  -9   2    0.56    0.20
  -7   9   2    0.49    0.20
  -7   9   2    0.14    0.17
  -7   9   2    0.09    0.24
  -7   9   2    0.12    0.16
  -6  -9   2    1.67    0.19
  -6  -9   2    2.36    0.27
  -6  -9   2    2.14    0.26
  -6  -9   2    1.68    0.25
  -6  -9   2    1.62    0.25
  -6  -9   2    1.71    0.23
  -6  -9   2    1.54    0.17
  -6  -9   2    1.99    0.19
  -6   9   2    1.90    0.24
  -6   9   2    1.88    0.27
  -6   9   2    1.98    0.32
  -6   9   2    2.18    0.25
  -6   9   2    1.55    0.25
  -6   9   2    1.49    0.25
  -6   9   2    2.10    0.28
   6   9  -2    1.92    0.19
  -6   9   2    2.02    0.24
  -5  -9   2    7.89    0.32
  -5  -9   2    7.55    0.35
  -5  -9   2    7.32    0.36
  -5  -9   2    7.04    0.37
  -5  -9   2    7.28    0.38
  -5  -9   2    6.63    0.37
  -5  -9   2    7.20    0.30
  -5  -9   2    7.23    0.31
  -5  -9   2    7.08    0.38
  -5   9   2    7.32    0.38
  -5   9   2    7.86    0.36
   5   9  -2    7.47    0.33
  -5   9   2    6.52    0.34
  -5   9   2    7.40    0.48
  -5   9   2    7.23    0.27
  -5   9   2    6.54    0.37
  -5   9   2    7.93    0.35
  -5   9   2    7.19    0.36
  -5   9   2    7.80    0.36
  -4  -9   2   32.47    0.81
  -4  -9   2   33.04    0.89
  -4  -9   2   32.83    0.92
  -4  -9   2   33.57    0.82
  -4  -9   2   31.84    0.93
   4  -9  -2   32.26    0.82
   4  -9  -2   32.58    0.77
  -4   9   2   32.35    0.88
  -4   9   2   33.50    0.88
  -4   9   2   32.54    0.89
  -4   9   2   33.90    0.78
   4   9  -2   31.75    0.87
  -4   9   2   32.09    0.88
  -4   9   2   31.35    1.11
  -3  -9   2   73.06    1.61
  -3  -9   2   72.25    1.65
   3  -9  -2   73.05    1.60
  -3  -9   2   73.34    1.73
  -3  -9   2   73.90    1.70
  -3  -9   2   72.06    1.73
   3  -9  -2   72.78    1.78
  -3  -9   2   72.19    1.60
  -3  -9   2   69.66    1.83
   3   9  -2   72.44    1.61
  -3   9   2   69.92    1.58
  -3   9   2   73.28    1.66
   3   9  -2   69.47    1.62
   3   9  -2   72.06    1.72
  -3   9   2   71.75    1.65
  -2  -9   2  120.02    2.58
   2  -9  -2  119.44    2.54
  -2  -9   2  114.41    2.86
   2  -9  -2  118.89    2.48
   2  -9  -2  117.98    2.70
  -2  -9   2  118.41    2.57
   2  -9  -2  120.87    2.84
   2  -9  -2  115.31    2.55
  -2  -9   2  117.89    2.51
   2   9  -2  119.22    2.53
   2   9  -2  117.51    2.54
  -2   9   2  117.53    2.50
  -2   9   2  115.93    2.65
  -2   9   2  113.93    2.50
   2   9  -2  111.96    2.67
   1  -9  -2   69.25    1.51
  -1  -9   2   70.14    1.56
  -1  -9   2   68.83    1.76
  -1  -9   2   69.50    1.52
   1  -9  -2   70.17    1.55
   1  -9  -2   68.77    1.55
   1   9  -2   69.69    1.60
   1   9  -2   68.84    1.55
   1   9  -2   67.11    1.55
  -1   9   2   69.71    1.53
  -1   9   2   67.55    1.54
  -1   9   2   69.25    1.63
   0  -9   2   52.41    1.37
   0  -9  -2   50.94    1.21
   0  -9   2   51.73    1.23
   0  -9  -2   55.12    1.23
   0  -9   2   53.16    1.22
   0  -9  -2   53.35    1.19
   0  -9   2   52.01    1.19
   0   9  -2   53.62    1.23
   0   9   2   51.74    1.29
   0   9  -2   53.17    1.22
   0   9  -2   52.68    1.26
   0   9   2   52.92    1.22
  -1  -9  -2  101.59    2.19
   1  -9   2  100.04    2.49
   1  -9   2  101.75    2.24
  -1  -9  -2  103.38    2.24
   1  -9   2   98.94    2.23
  -1  -9  -2  103.09    2.25
   1  -9   2  102.17    2.18
   1   9   2   99.87    2.35
   1   9   2  102.05    2.22
  -1   9  -2   99.94    2.23
   1   9   2  104.14    2.23
  -1   9  -2   97.45    2.28
  -2  -9  -2    3.30    0.20
  -2  -9  -2    3.24    0.21
   2  -9   2    3.20    0.19
  -2  -9  -2    3.17    0.21
  -2  -9  -2    2.98    0.21
  -2   9  -2    3.21    0.20
   2   9   2    3.25    0.22
  -2   9  -2    3.32    0.20
   2   9   2    3.47    0.21
  -2   9  -2    3.33    0.20
   2   9   2    3.49    0.22
   3  -9   2   20.59    0.58
   3  -9   2   19.26    0.57
  -3  -9  -2   19.88    0.58
  -3  -9  -2   20.59    0.60
  -3  -9  -2   19.27    0.58
   3  -9   2   19.72    0.61
  -3  -9  -2   18.90    0.60
  -3   9  -2   19.40    0.56
  -3   9  -2   20.26    0.59
   3   9   2   20.06    0.59
  -3   9  -2   20.19    0.57
  -3   9  -2   19.56    0.60
  -3   9  -2   18.95    0.59
  -3   9  -2   19.65    0.60
  -4  -9  -2   55.32    1.40
  -4  -9  -2   56.08    1.32
  -4  -9  -2   53.39    1.38
  -4  -9  -2   55.69    1.33
  -4  -9  -2   54.45    1.37
  -4  -9  -2   55.41    1.39
  -4  -9  -2   53.54    1.31
  -4  -9  -2   54.45    1.33
   4  -9   2   53.24    1.39
  -4  -9  -2   51.43    1.35
  -4  -9  -2   56.83    1.37
   4   9   2   54.34    1.40
  -4   9  -2   51.92    1.33
  -4   9  -2   54.55    1.37
  -4   9  -2   53.69    1.36
  -4   9  -2   54.02    1.28
  -5  -9  -2   21.67    0.70
  -5  -9  -2   22.68    0.68
  -5  -9  -2   21.68    0.71
  -5  -9  -2   21.91    0.75
   5  -9   2   21.90    0.69
  -5  -9  -2   21.98    0.73
  -5  -9  -2   21.69    0.67
  -5  -9  -2   22.57    0.69
  -5  -9  -2   22.69    0.72
  -5  -9  -2   22.02    0.72
  -5   9  -2   20.76    0.64
  -5   9  -2   21.11    0.66
  -5   9  -2   21.66    0.72
   5   9   2   22.80    0.71
  -5   9  -2   21.09    0.72
  -5   9  -2   20.77    0.71
  -6  -9  -2    1.31    0.21
   6  -9   2    1.14    0.18
  -6  -9  -2    1.30    0.21
  -6  -9  -2    1.02    0.20
  -6  -9  -2    1.27    0.23
  -6  -9  -2    1.24    0.21
  -6  -9  -2    1.20    0.23
   6   9   2    1.09    0.20
  -6   9  -2    0.78    0.20
  -6   9  -2    1.14    0.18
  -6   9  -2    1.19    0.23
  -6   9  -2    0.96    0.18
  -6   9  -2    0.91    0.22
  -7  -9  -2    2.02    0.29
  -7  -9  -2    2.12    0.27
  -7  -9  -2    2.22    0.32
  -7  -9  -2    2.43    0.29
  -7  -9  -2    2.01    0.30
  -7   9  -2    2.24    0.29
  -7   9  -2    2.40    0.32
  -7   9  -2    2.36    0.26
  -7   9  -2    2.28    0.30
  -7   9  -2    1.78    0.22
  -8 -10   2    3.34    0.39
  -8 -10   2    3.09    0.39
  -8 -10   2    2.87    0.37
  -8 -10   2    2.26    0.34
  -8  10   2    2.99    0.36
  -8  10   2    3.21    0.40
  -8  10   2    3.22    0.47
  -8  10   2    2.82    0.38
  -7 -10   2    2.45    0.31
  -7 -10   2    2.15    0.32
  -7 -10   2    2.29    0.23
  -7 -10   2    1.96    0.30
  -7 -10   2    2.28    0.31
  -7  10   2    2.42    0.38
  -7  10   2    2.47    0.31
  -7  10   2    2.66    0.33
  -7  10   2    2.27    0.31
  -6 -10   2    9.84    0.40
  -6 -10   2    9.67    0.47
  -6 -10   2    9.60    0.49
  -6 -10   2   10.87    0.52
  -6 -10   2    9.25    0.37
  -6 -10   2   10.28    0.49
  -6 -10   2   10.08    0.40
  -6 -10   2   11.22    0.51
  -6  10   2    9.93    0.46
  -6  10   2   10.44    0.50
  -6  10   2    8.70    0.57
   6  10  -2   10.00    0.40
  -6  10   2   10.63    0.51
  -6  10   2    9.91    0.45
  -6  10   2    9.37    0.45
  -5 -10   2    7.23    0.32
  -5 -10   2    7.52    0.36
  -5 -10   2    7.77    0.40
  -5 -10   2    7.49    0.36
  -5 -10   2    7.03    0.31
  -5 -10   2    7.45    0.38
  -5 -10   2    7.30    0.39
  -5 -10   2    7.27    0.39
  -5 -10   2    6.99    0.32
  -5  10   2    6.81    0.36
  -5  10   2    7.55    0.36
  -5  10   2    6.98    0.34
  -5  10   2    6.66    0.35
  -5  10   2    7.48    0.38
  -5  10   2    7.53    0.39
   5  10  -2    7.27    0.33
  -5  10   2    7.24    0.28
  -5  10   2    7.23    0.48
  -4 -10   2   18.04    0.62
  -4 -10   2   18.41    0.59
  -4 -10   2   17.82    0.61
   4 -10  -2   18.31    0.49
  -4 -10   2   18.46    0.54
  -4 -10   2   19.32    0.55
  -4  10   2   18.46    0.59
  -4  10   2   18.83    0.58
  -4  10   2   18.13    0.60
  -4  10   2   18.82    0.51
  -4  10   2   18.40    0.59
  -4  10   2   18.95    0.77
   4  10  -2   17.84    0.57
   3 -10  -2    6.57    0.27
  -3 -10   2    5.82    0.28
   3 -10  -2    6.24    0.24
  -3 -10   2    6.18    0.30
  -3 -10   2    5.69    0.30
  -3 -10   2    6.08    0.30
  -3 -10   2    5.79    0.29
  -3 -10   2    6.12    0.27
  -3 -10   2    6.67    0.31
  -3 -10   2    5.87    0.27
  -3  10   2    5.78    0.29
  -3  10   2    5.63    0.28
  -3  10   2    6.27    0.24
   3  10  -2    6.10    0.27
   3  10  -2    5.98    0.29
  -3  10   2    5.59    0.38
   2 -10  -2   63.32    1.38
   2 -10  -2   63.49    1.42
  -2 -10   2   60.53    1.45
   2 -10  -2   63.76    1.42
  -2 -10   2   64.20    1.46
  -2 -10   2   61.99    1.61
   2 -10  -2   61.54    1.58
  -2 -10   2   62.87    1.41
  -2 -10   2   63.41    1.42
  -2  10   2   63.82    1.50
   2  10  -2   62.78    1.44
  -2  10   2   65.59    1.42
   2  10  -2   62.38    1.45
   2  10  -2   61.22    1.53
  -2  10   2   62.09    1.42
  -1 -10   2   91.45    2.03
   1 -10  -2   95.37    2.02
   1 -10  -2   94.80    2.07
  -1 -10   2   94.29    2.09
   1 -10  -2   95.44    2.08
   1  10  -2   96.04    2.09
  -1  10   2   97.25    2.08
  -1  10   2   92.65    2.20
   1  10  -2   92.83    2.10
  -1  10   2   92.56    2.08
   1  10  -2   94.53    2.16
   0 -10  -2   79.18    1.79
   0 -10   2   79.64    2.01
   0 -10  -2   81.62    1.75
   0 -10  -2   83.52    1.81
   0 -10   2   79.60    1.80
   0 -10   2   78.57    1.75
   0 -10   2   79.53    1.81
   0  10   2   79.37    1.78
   0  10  -2   79.22    1.79
   0  10  -2   77.64    1.84
   0  10  -2   80.92    1.78
  -1 -10  -2   10.08    0.35
  -1 -10  -2   10.98    0.37
   1 -10   2   10.53    0.36
   1 -10   2   10.56    0.36
   1 -10   2    9.95    0.40
   1 -10   2    9.76    0.34
  -1 -10  -2   10.73    0.37
   1  10   2   10.17    0.35
  -1  10  -2    9.94    0.36
   1  10   2   10.34    0.38
  -1  10  -2   10.02    0.37
   1  10   2   10.74    0.37
  -1  10  -2    9.86    0.35
  -2 -10  -2    0.22    0.11
  -2 -10  -2    0.21    0.11
   2 -10   2    0.36    0.10
  -2 -10  -2    0.46    0.11
  -2 -10  -2    0.43    0.11
  -2  10  -2    0.23    0.10
  -2  10  -2    0.37    0.11
   2  10   2    0.29    0.11
   2  10   2    0.28    0.10
   2  10   2    0.20    0.09
  -2  10  -2    0.25    0.10
  -3 -10  -2   13.45    0.46
  -3 -10  -2   14.39    0.46
  -3 -10  -2   13.63    0.46
   3 -10   2   13.32    0.45
  -3 -10  -2   13.46    0.48
  -3 -10  -2   14.18    0.48
  -3 -10  -2   14.10    0.46
   3 -10   2   13.37    0.48
  -3  10  -2   13.48    0.46
  -3  10  -2   12.98    0.47
  -3  10  -2   13.27    0.44
  -3  10  -2   13.17    0.47
   3  10   2   13.87    0.47
  -4 -10  -2    3.43    0.29
  -4 -10  -2    3.64    0.25
  -4 -10  -2    3.45    0.25
   4 -10   2    3.50    0.27
  -4 -10  -2    3.78    0.25
  -4 -10  -2    3.60    0.27
  -4 -10  -2    3.64    0.27
  -4 -10  -2    3.67    0.28
  -4 -10  -2    3.62    0.27
  -4  10  -2    4.24    0.28
  -4  10  -2    3.69    0.26
  -4  10  -2    4.01    0.26
  -4  10  -2    3.99    0.27
  -4  10  -2    3.71    0.27
   4  10   2    3.46    0.28
  -5 -10  -2    9.28    0.41
  -5 -10  -2    9.08    0.42
  -5 -10  -2    8.76    0.42
  -5 -10  -2    8.88    0.42
   5 -10   2    8.98    0.40
  -5 -10  -2    8.69    0.44
  -5 -10  -2    8.36    0.40
  -5 -10  -2    8.68    0.42
   5  10   2    8.72    0.43
  -5  10  -2   10.14    0.39
  -5  10  -2    8.85    0.43
  -5  10  -2    8.93    0.43
  -5  10  -2    8.86    0.42
  -5  10  -2    8.91    0.39
  -6 -10  -2    8.78    0.46
  -6 -10  -2    8.04    0.46
  -6 -10  -2    8.79    0.46
  -6 -10  -2    9.44    0.44
   6 -10   2    9.39    0.42
  -6 -10  -2    7.56    0.41
  -6 -10  -2    8.13    0.43
   6  10   2   10.00    0.46
  -6  10  -2    7.85    0.45
  -6  10  -2    8.76    0.47
  -6  10  -2    8.34    0.39
  -6  10  -2    8.01    0.44
  -6  10  -2    8.05    0.39
  -7 -10  -2    2.60    0.34
  -7 -10  -2    3.25    0.36
  -7 -10  -2    2.60    0.33
  -7 -10  -2    2.59    0.29
  -7 -10  -2    2.69    0.30
  -7  10  -2    3.23    0.35
  -7  10  -2    2.82    0.26
  -7  10  -2    3.29    0.35
  -7  10  -2    3.48    0.37
  -7  10  -2    2.94    0.28
  -7 -11   2    3.69    0.30
  -7 -11   2    4.97    0.40
  -7 -11   2    3.67    0.37
  -7 -11   2    3.61    0.38
  -7 -11   2    4.05    0.35
  -7  11   2    3.86    0.47
  -7  11   2    4.24    0.38
  -7  11   2    4.25    0.38
  -7  11   2    4.52    0.36
  -7  11   2    4.47    0.38
  -6 -11   2    1.26    0.19
  -6 -11   2    1.02    0.21
  -6 -11   2    1.37    0.23
  -6 -11   2    1.05    0.17
  -6 -11   2    1.09    0.21
  -6 -11   2    1.31    0.17
  -6 -11   2    1.31    0.24
  -6 -11   2    1.19    0.22
  -6  11   2    1.11    0.23
  -6  11   2    1.58    0.22
   6  11  -2    1.46    0.18
  -6  11   2    1.19    0.21
  -6  11   2    1.25    0.22
  -6  11   2    1.01    0.26
  -6  11   2    1.03    0.20
  -5 -11   2   25.07    0.81
  -5 -11   2   24.40    0.76
  -5 -11   2   24.09    0.68
  -5 -11   2   24.57    0.80
  -5 -11   2   25.69    0.81
  -5 -11   2   25.36    0.81
  -5 -11   2   25.28    0.71
  -5 -11   2   24.42    0.72
  -5 -11   2   26.07    0.78
  -5  11   2   23.65    0.76
   5  11  -2   25.26    0.74
  -5  11   2   24.55    0.99
  -5  11   2   25.38    0.77
  -5  11   2   25.60    0.79
  -5  11   2   25.26    0.76
  -5  11   2   25.13    0.66
  -5  11   2   24.84    0.77
  -4 -11   2    1.97    0.20
   4 -11  -2    2.11    0.21
  -4 -11   2    2.17    0.22
  -4 -11   2    1.81    0.22
  -4 -11   2    1.82    0.22
   4 -11  -2    2.18    0.17
  -4 -11   2    2.20    0.20
  -4 -11   2    2.13    0.23
  -4  11   2    1.79    0.22
  -4  11   2    2.26    0.23
  -4  11   2    1.77    0.21
  -4  11   2    2.11    0.21
   4  11  -2    2.30    0.21
   4  11  -2    2.37    0.23
  -4  11   2    2.09    0.17
  -4  11   2    2.14    0.30
  -3 -11   2   28.57    0.80
  -3 -11   2   24.33    0.78
  -3 -11   2   28.06    0.80
   3 -11  -2   28.57    0.79
  -3 -11   2   28.88    0.74
  -3 -11   2   28.59    0.79
   3 -11  -2   29.40    0.72
  -3 -11   2   27.69    0.73
   3  11  -2   28.76    0.76
  -3  11   2   26.77    0.78
  -3  11   2   28.97    1.00
  -3  11   2   28.56    0.79
  -3  11   2   28.84    0.72
  -3  11   2   29.93    0.79
   3  11  -2   27.76    0.80
   2 -11  -2    5.85    0.25
   2 -11  -2    6.13    0.24
   2 -11  -2    5.92    0.25
  -2 -11   2    5.77    0.26
  -2 -11   2    6.18    0.29
  -2 -11   2    5.68    0.28
  -2 -11   2    6.46    0.27
   2 -11  -2    5.85    0.28
   2  11  -2    5.69    0.27
  -2  11   2    5.88    0.24
  -2  11   2    5.89    0.27
  -2  11   2    6.08    0.26
  -2  11   2    5.92    0.25
   1 -11  -2   19.91    0.54
  -1 -11   2   19.31    0.56
   1 -11  -2   19.43    0.52
  -1 -11   2   19.41    0.55
  -1 -11   2   18.81    0.54
   1 -11  -2   19.54    0.55
  -1 -11   2   19.27    0.62
   1  11  -2   20.66    0.57
  -1  11   2   20.00    0.55
   1  11  -2   19.83    0.60
   1  11  -2   20.11    0.59
  -1  11   2   19.45    0.56
  -1  11   2   20.15    0.58
   1  11  -2   20.57    0.58
   0 -11   2    2.86    0.22
   0 -11   2    3.43    0.21
   0 -11  -2    3.08    0.20
   0 -11  -2    3.69    0.21
   0 -11  -2    3.41    0.20
   0 -11   2    3.49    0.20
   0 -11   2    3.66    0.21
   0  11  -2    3.23    0.21
   0  11  -2    3.26    0.20
   0  11   2    3.39    0.20
   0  11  -2    2.91    0.20
   0  11   2    3.10    0.21
   0  11   2    3.51    0.21
   1 -11   2    9.70    0.34
   1 -11   2    9.51    0.39
   1 -11   2    9.43    0.35
  -1 -11  -2    9.53    0.36
   1 -11   2   10.21    0.36
  -1 -11  -2    9.83    0.36
  -1 -11  -2    9.67    0.34
  -1  11  -2   10.04    0.37
   1  11   2    9.60    0.35
  -1  11  -2    9.27    0.34
   1  11   2   10.27    0.37
  -1  11  -2    9.95    0.36
   1  11   2    9.51    0.37
  -2 -11  -2    8.48    0.35
  -2 -11  -2    8.52    0.33
  -2 -11  -2    8.98    0.36
   2 -11   2    9.34    0.35
   2 -11   2    8.74    0.33
   2  11   2    8.42    0.37
  -2  11  -2    8.83    0.33
   2  11   2    8.49    0.36
  -2  11  -2    8.75    0.35
  -2  11  -2    9.14    0.36
   2  11   2    8.52    0.34
  -2  11  -2    8.67    0.34
  -3 -11  -2    8.47    0.38
  -3 -11  -2    8.87    0.35
  -3 -11  -2    8.65    0.35
  -3 -11  -2    9.09    0.37
  -3 -11  -2    9.07    0.37
  -3 -11  -2    9.30    0.38
   3 -11   2    7.73    0.36
  -3 -11  -2    9.02    0.37
  -3  11  -2    8.90    0.36
   3  11   2    8.78    0.38
  -3  11  -2    8.91    0.37
  -3  11  -2    9.09    0.37
  -3  11  -2    8.77    0.37
   4 -11   2    1.53    0.20
  -4 -11  -2    1.00    0.20
  -4 -11  -2    1.35    0.19
  -4 -11  -2    1.17    0.19
  -4 -11  -2    1.33    0.19
  -4 -11  -2    1.44    0.20
  -4 -11  -2    1.12    0.18
  -4 -11  -2    1.27    0.19
  -4 -11  -2    1.30    0.19
  -4  11  -2    0.99    0.18
   4  11   2    1.33    0.20
  -4  11  -2    1.34    0.20
  -4  11  -2    1.12    0.18
  -4  11  -2    1.21    0.18
  -4  11  -2    1.33    0.20
  -5 -11  -2   27.66    0.81
  -5 -11  -2   27.39    0.82
   5 -11   2   28.22    0.85
  -5 -11  -2   27.75    0.89
  -5 -11  -2   28.21    0.88
  -5 -11  -2   27.85    0.86
  -5 -11  -2   28.60    0.86
  -5 -11  -2   28.47    0.83
  -5  11  -2   27.56    0.81
  -5  11  -2   27.28    0.85
  -5  11  -2   26.37    0.85
  -5  11  -2   28.45    0.79
   5  11   2   28.09    0.87
  -5  11  -2   27.17    0.86
   6 -11   2    7.48    0.38
  -6 -11  -2    6.01    0.39
  -6 -11  -2    6.88    0.37
  -6 -11  -2    6.37    0.40
  -6 -11  -2    7.58    0.43
  -6 -11  -2    6.40    0.38
  -6 -11  -2    6.57    0.43
  -6  11  -2    6.56    0.40
  -6  11  -2    7.35    0.37
  -6  11  -2    6.98    0.42
  -6  11  -2    6.80    0.37
  -6  11  -2    7.38    0.43
   6  11   2    6.57    0.40
  -7 -11  -2    3.36    0.37
  -7 -11  -2    2.90    0.34
  -7 -11  -2    3.52    0.33
  -7 -11  -2    2.84    0.35
  -7 -11  -2    3.49    0.33
  -7  11  -2    3.72    0.39
  -7  11  -2    3.11    0.30
  -7  11  -2    3.33    0.30
  -7  11  -2    3.02    0.35
  -7  11  -2    2.75    0.34
  -7 -12   2    8.02    0.48
  -7 -12   2    6.31    0.43
  -7 -12   2    7.33    0.47
  -7 -12   2    6.64    0.38
  -7 -12   2    7.38    0.47
  -7  12   2    6.64    0.60
  -7  12   2    7.08    0.47
  -7  12   2    7.03    0.47
  -7  12   2    7.05    0.44
  -7  12   2    6.57    0.43
  -6 -12   2    3.56    0.27
  -6 -12   2    3.44    0.26
  -6 -12   2    4.21    0.33
  -6 -12   2    3.91    0.33
  -6 -12   2    3.75    0.32
  -6 -12   2    4.30    0.30
  -6 -12   2    3.83    0.32
  -6 -12   2    3.92    0.33
  -6  12   2    3.98    0.31
  -6  12   2    3.92    0.31
  -6  12   2    3.53    0.33
  -6  12   2    4.20    0.34
  -6  12   2    4.34    0.33
  -6  12   2    4.25    0.43
   6  12  -2    3.45    0.27
  -5 -12   2    6.02    0.30
  -5 -12   2    5.66    0.35
   5 -12  -2    5.67    0.26
  -5 -12   2    5.54    0.31
  -5 -12   2    5.87    0.33
  -5 -12   2    5.68    0.34
  -5 -12   2    5.69    0.35
  -5 -12   2    5.97    0.35
   5  12  -2    5.56    0.31
  -5  12   2    4.35    0.41
  -5  12   2    5.79    0.35
  -5  12   2    5.27    0.31
  -5  12   2    5.38    0.35
  -5  12   2    5.76    0.27
  -5  12   2    5.49    0.33
  -5  12   2    5.98    0.33
  -4 -12   2    7.02    0.32
  -4 -12   2    8.27    0.38
  -4 -12   2    7.16    0.36
  -4 -12   2    6.83    0.36
  -4 -12   2    6.37    0.36
  -4 -12   2    7.30    0.33
   4 -12  -2    7.46    0.34
   4 -12  -2    7.71    0.32
  -4  12   2    7.55    0.49
  -4  12   2    7.36    0.36
  -4  12   2    7.58    0.35
   4  12  -2    7.10    0.36
  -4  12   2    7.54    0.30
  -4  12   2    7.20    0.36
  -4  12   2    8.12    0.37
   4  12  -2    7.79    0.38
  -3 -12   2    8.10    0.34
   3 -12  -2    8.69    0.35
  -3 -12   2    7.98    0.36
  -3 -12   2    8.79    0.37
  -3 -12   2    8.11    0.34
  -3 -12   2    8.62    0.38
   3 -12  -2    8.26    0.32
  -3 -12   2    8.50    0.37
  -3  12   2    7.32    0.46
  -3  12   2    8.04    0.36
   3  12  -2    7.78    0.35
  -3  12   2    8.01    0.30
  -3  12   2    7.52    0.33
   3  12  -2    7.68    0.36
  -2 -12   2    4.91    0.26
  -2 -12   2    4.32    0.26
   2 -12  -2    4.20    0.25
  -2 -12   2    4.60    0.26
   2 -12  -2    4.45    0.23
  -2 -12   2    4.38    0.24
  -2 -12   2    4.29    0.23
   2 -12  -2    4.30    0.23
  -2 -12   2    4.31    0.24
  -2 -12   2    4.60    0.28
  -2  12   2    4.42    0.22
  -2  12   2    4.11    0.23
  -2  12   2    4.19    0.22
  -2  12   2    3.85    0.23
   2  12  -2    4.16    0.25
  -1 -12   2    7.29    0.35
  -1 -12   2    7.83    0.32
  -1 -12   2    7.37    0.30
   1 -12  -2    7.70    0.30
  -1 -12   2    7.85    0.32
   1 -12  -2    7.06    0.30
  -1 -12   2    8.24    0.35
   1 -12  -2    6.83    0.29
  -1 -12   2    7.34    0.30
   1 -12  -2    7.59    0.29
   1 -12  -2    7.53    0.34
   1  12  -2    8.01    0.32
   1  12  -2    6.75    0.30
   1  12  -2    7.15    0.33
  -1  12   2    7.87    0.30
   1  12  -2    8.05    0.33
   0 -12  -2   16.88    0.50
   0 -12   2   16.98    0.53
   0 -12  -2   17.54    0.52
   0 -12   2   16.79    0.58
   0 -12  -2   17.20    0.52
   0 -12   2   17.94    0.52
   0 -12   2   17.30    0.51
   0  12   2   17.51    0.52
   0  12   2   17.43    0.53
   0  12   2   17.16    0.55
   0  12   2   16.81    0.51
   0  12  -2   17.68    0.53
   0  12  -2   17.21    0.54
   0  12  -2   17.64    0.52
  -1 -12  -2   14.14    0.46
  -1 -12  -2   14.93    0.48
   1 -12   2   14.43    0.47
   1 -12   2   14.77    0.53
  -1 -12  -2   14.68    0.48
   1 -12   2   14.37    0.45
   1 -12   2   14.66    0.47
  -1  12  -2   13.81    0.47
   1  12   2   14.06    0.46
   1  12   2   13.95    0.49
   1  12   2   13.80    0.47
  -1  12  -2   14.25    0.45
  -1  12  -2   14.41    0.45
  -2 -12  -2    9.66    0.37
   2 -12   2    9.10    0.36
  -2 -12  -2    8.87    0.36
   2 -12   2    8.79    0.35
  -2 -12  -2    8.97    0.38
   2  12   2    9.27    0.38
  -2  12  -2    8.81    0.36
   2  12   2    9.32    0.37
  -2  12  -2    8.69    0.38
  -2  12  -2    9.72    0.37
   2  12   2    9.33    0.40
  -3 -12  -2    4.65    0.30
  -3 -12  -2    4.77    0.29
  -3 -12  -2    4.97    0.29
  -3 -12  -2    5.58    0.28
   3 -12   2    4.51    0.30
  -3 -12  -2    4.87    0.27
  -3 -12  -2    5.36    0.31
  -3 -12  -2    4.84    0.29
  -3 -12  -2    4.69    0.29
  -3  12  -2    5.20    0.29
  -3  12  -2    4.62    0.28
   3  12   2    4.78    0.30
  -3  12  -2    4.54    0.28
  -3  12  -2    4.88    0.30
  -4 -12  -2    0.74    0.18
  -4 -12  -2    0.72    0.17
  -4 -12  -2    0.82    0.17
  -4 -12  -2    0.65    0.18
  -4 -12  -2    0.75    0.17
  -4 -12  -2    0.66    0.17
  -4 -12  -2    1.00    0.19
   4 -12   2    0.83    0.17
  -4 -12  -2    0.83    0.17
  -4  12  -2    0.84    0.18
   4  12   2    0.89    0.18
  -4  12  -2    0.62    0.16
  -4  12  -2    0.91    0.17
  -4  12  -2    0.86    0.17
  -4  12  -2    0.82    0.21
  -4  12  -2    0.68    0.17
   5 -12   2    3.53    0.28
  -5 -12  -2    2.98    0.28
  -5 -12  -2    3.03    0.29
  -5 -12  -2    3.23    0.30
  -5 -12  -2    2.98    0.28
  -5 -12  -2    4.06    0.31
  -5 -12  -2    3.31    0.32
  -5 -12  -2    3.20    0.30
  -5  12  -2    3.61    0.27
  -5  12  -2    3.66    0.27
  -5  12  -2    3.27    0.31
   5  12   2    3.30    0.30
  -5  12  -2    3.04    0.30
  -5  12  -2    2.79    0.28
  -6 -12  -2    9.16    0.50
  -6 -12  -2    9.63    0.46
  -6 -12  -2    9.21    0.47
   6 -12   2    9.75    0.45
  -6 -12  -2   10.24    0.50
  -6 -12  -2    9.37    0.46
  -6 -12  -2    9.19    0.44
  -6 -12  -2    9.18    0.49
  -6  12  -2    9.05    0.48
  -6  12  -2    8.94    0.48
  -6  12  -2    9.19    0.42
   6  12   2    9.38    0.47
  -6  12  -2    8.81    0.48
  -6  12  -2    8.78    0.42
  -7 -12  -2    2.44    0.33
  -7 -12  -2    2.74    0.31
  -7 -12  -2    2.42    0.34
  -7 -12  -2    2.58    0.30
  -7 -12  -2    3.09    0.36
  -7  12  -2    1.93    0.30
  -7  12  -2    2.87    0.35
  -7  12  -2    2.14    0.32
  -7  12  -2    2.66    0.28
  -7 -13   2    1.93    0.31
  -7 -13   2    1.91    0.25
  -7 -13   2    2.04    0.31
  -7 -13   2    2.14    0.31
  -7  13   2    2.90    0.34
  -7  13   2    2.26    0.31
  -7  13   2    2.60    0.34
  -7  13   2    2.17    0.40
  -6 -13   2    1.05    0.19
  -6 -13   2    0.88    0.17
  -6 -13   2    1.16    0.24
   6 -13  -2    1.16    0.21
  -6 -13   2    1.05    0.22
  -6 -13   2    0.86    0.18
  -6 -13   2    1.25    0.23
  -6 -13   2    1.25    0.23
  -6  13   2    1.24    0.22
  -6  13   2    1.38    0.23
  -6  13   2    1.31    0.30
   6  13  -2    1.21    0.19
  -6  13   2    1.64    0.23
  -6  13   2    1.47    0.24
  -6  13   2    0.84    0.21
  -5 -13   2    7.96    0.36
  -5 -13   2    7.49    0.40
  -5 -13   2    7.89    0.37
  -5 -13   2    7.93    0.40
   5 -13  -2    7.96    0.38
   5 -13  -2    7.61    0.32
  -5 -13   2    8.19    0.42
  -5 -13   2    7.17    0.41
  -5  13   2    7.66    0.40
   5  13  -2    7.49    0.37
   5  13  -2    7.35    0.40
  -5  13   2    7.68    0.52
  -5  13   2    7.71    0.38
  -5  13   2    7.45    0.39
  -5  13   2    7.82    0.38
  -5  13   2    7.85    0.40
  -5  13   2    7.48    0.32
   4 -13  -2    9.75    0.41
  -4 -13   2   10.11    0.43
  -4 -13   2    9.58    0.44
   4 -13  -2   10.30    0.40
  -4 -13   2    9.69    0.39
  -4 -13   2   10.72    0.45
  -4 -13   2   10.16    0.40
  -4 -13   2   10.01    0.45
  -4  13   2    9.10    0.40
  -4  13   2   10.14    0.37
  -4  13   2   10.13    0.44
  -4  13   2   10.15    0.43
   4  13  -2   10.27    0.43
  -4  13   2    9.67    0.42
  -4  13   2    9.60    0.55
   4  13  -2   10.04    0.45
  -4  13   2   10.51    0.41
  -3 -13   2    1.17    0.17
  -3 -13   2    1.41    0.20
   3 -13  -2    1.08    0.17
  -3 -13   2    1.04    0.16
   3 -13  -2    1.15    0.16
  -3 -13   2    1.33    0.18
  -3 -13   2    1.13    0.19
  -3 -13   2    1.08    0.18
   3  13  -2    1.16    0.19
  -3  13   2    1.21    0.15
  -3  13   2    0.72    0.23
   3  13  -2    1.07    0.17
  -3  13   2    1.28    0.16
  -3  13   2    1.04    0.18
  -3  13   2    1.28    0.17
  -2 -13   2   15.50    0.49
  -2 -13   2   14.08    0.53
  -2 -13   2   14.72    0.47
  -2 -13   2   14.07    0.50
  -2 -13   2   14.03    0.53
   2 -13  -2   14.19    0.50
  -2 -13   2   12.55    0.44
  -2 -13   2   14.02    0.48
   2 -13  -2   14.31    0.46
   2  13  -2   14.61    0.50
   2  13  -2   14.00    0.49
  -2  13   2   14.61    0.65
  -2  13   2   13.86    0.45
  -2  13   2   14.01    0.48
  -1 -13   2   13.52    0.47
   1 -13  -2   14.36    0.46
  -1 -13   2   13.43    0.44
  -1 -13   2   13.31    0.44
  -1 -13   2   13.17    0.51
  -1 -13   2   14.13    0.47
   1 -13  -2   13.78    0.43
   1 -13  -2   13.38    0.44
   1  13  -2   13.27    0.46
   1  13  -2   14.01    0.48
   1  13  -2   13.60    0.46
  -1  13   2   13.39    0.44
  -1  13   2   14.16    0.45
   1  13  -2   13.79    0.49
   0 -13   2   17.30    0.61
   0 -13   2   17.98    0.55
   0 -13  -2   18.25    0.54
   0 -13   2   17.65    0.54
   0 -13   2   17.58    0.53
   0 -13  -2   17.99    0.53
   0 -13  -2   17.83    0.55
   0 -13   2   16.84    0.54
   0 -13  -2   18.61    0.55
   0  13  -2   18.47    0.55
   0  13   2   18.00    0.54
   0  13   2   17.71    0.58
   0  13   2   19.11    0.55
   0  13  -2   18.22    0.55
   0  13  -2   18.00    0.56
   0  13  -2   17.02    0.56
  -1 -13  -2    1.32    0.17
  -1 -13  -2    1.21    0.16
  -1 -13  -2    1.36    0.17
  -1 -13  -2    1.47    0.17
   1 -13   2    1.38    0.18
   1 -13   2    1.51    0.17
   1 -13   2    1.65    0.17
   1 -13   2    1.38    0.17
  -1  13  -2    1.45    0.16
   1  13   2    1.22    0.17
  -1  13  -2    1.30    0.18
   1  13   2    1.30    0.17
  -1  13  -2    1.34    0.16
   1  13   2    1.52    0.17
  -2 -13  -2   72.51    1.73
  -2 -13  -2   71.24    1.67
  -2 -13  -2   72.82    1.68
  -2 -13  -2   74.45    1.68
   2 -13   2   72.00    1.70
   2 -13   2   72.93    1.65
   2  13   2   70.69    1.65
   2  13   2   70.60    1.70
  -2  13  -2   70.35    1.72
  -2  13  -2   71.04    1.65
   2  13   2   71.55    1.68
   2  13   2   69.04    1.77
   2  13   2   71.06    1.65
  -2  13  -2   73.69    1.67
  -3 -13  -2   38.44    1.02
  -3 -13  -2   39.67    1.02
   3 -13   2   36.62    1.07
  -3 -13  -2   38.45    1.02
  -3 -13  -2   39.19    1.05
  -3 -13  -2   38.14    1.07
  -3 -13  -2   39.30    1.01
  -3 -13  -2   39.83    1.01
  -3 -13  -2   39.20    1.04
   3  13   2   38.27    1.07
  -3  13  -2   38.46    1.03
  -3  13  -2   37.80    1.02
  -3  13  -2   37.59    1.00
   3  13   2   36.72    1.02
  -3  13  -2   37.33    0.97
  -3  13  -2   36.54    1.01
   4 -13   2    4.93    0.32
  -4 -13  -2    5.13    0.31
  -4 -13  -2    4.25    0.31
  -4 -13  -2    4.38    0.29
  -4 -13  -2    5.00    0.33
  -4 -13  -2    4.43    0.29
  -4 -13  -2    4.35    0.29
  -4 -13  -2    5.08    0.34
  -4 -13  -2    4.50    0.30
  -4  13  -2    4.32    0.29
   4  13   2    4.38    0.33
  -4  13  -2    4.73    0.30
  -4  13  -2    4.33    0.29
  -4  13  -2    4.29    0.36
  -4  13  -2    4.98    0.30
  -4  13  -2    4.20    0.30
  -5 -13  -2    1.30    0.22
  -5 -13  -2    1.31    0.21
  -5 -13  -2    1.06    0.20
  -5 -13  -2    1.40    0.24
  -5 -13  -2    1.00    0.20
  -5 -13  -2    1.28    0.22
   5 -13   2    0.98    0.19
  -5 -13  -2    1.30    0.21
  -5  13  -2    0.80    0.19
  -5  13  -2    0.99    0.21
  -5  13  -2    0.78    0.18
   5  13   2    1.28    0.21
  -5  13  -2    1.36    0.20
  -5  13  -2    0.85    0.18
   6 -13   2    4.53    0.33
  -6 -13  -2    4.26    0.34
  -6 -13  -2    4.78    0.36
  -6 -13  -2    3.56    0.37
  -6 -13  -2    4.88    0.35
  -6 -13  -2    4.78    0.35
  -6 -13  -2    4.08    0.34
  -6 -13  -2    4.16    0.35
  -6  13  -2    4.35    0.35
  -6  13  -2    4.39    0.36
  -6  13  -2    4.80    0.35
  -6  13  -2    4.37    0.32
  -6  13  -2    4.45    0.31
  -7 -13  -2    1.78    0.28
  -7 -13  -2    1.49    0.28
  -7 -13  -2    2.03    0.32
  -7 -13  -2    1.50    0.26
  -7 -13  -2    1.36    0.28
  -7  13  -2    1.62    0.29
  -7  13  -2    2.10    0.32
  -7  13  -2    1.71    0.24
  -7  13  -2    1.40    0.28
  -7 -14   2    1.72    0.31
  -7 -14   2    1.86    0.25
  -7 -14   2    2.30    0.32
  -7 -14   2    1.78    0.24
  -7 -14   2    1.53    0.22
  -7 -14   2    1.86    0.30
  -7  14   2    1.77    0.30
  -7  14   2    1.67    0.36
  -7  14   2    2.31    0.31
  -7  14   2    1.28    0.27
  -6 -14   2    0.42    0.15
  -6 -14   2    0.62    0.20
   6 -14  -2    0.62    0.18
  -6 -14   2    0.51    0.17
  -6 -14   2    0.55    0.20
  -6 -14   2    0.69    0.20
  -6 -14   2    1.08    0.20
  -6  14   2    0.43    0.19
  -6  14   2    0.73    0.18
   6  14  -2    0.64    0.17
  -6  14   2    0.73    0.21
  -6  14   2    0.49    0.20
  -6  14   2    0.41    0.17
  -6  14   2    0.36    0.23
  -5 -14   2    4.69    0.32
  -5 -14   2    3.64    0.31
  -5 -14   2    3.87    0.28
   5 -14  -2    3.80    0.25
  -5 -14   2    4.38    0.31
  -5 -14   2    4.19    0.31
   5 -14  -2    4.44    0.30
  -5 -14   2    3.74    0.29
  -5  14   2    3.95    0.29
  -5  14   2    4.02    0.31
  -5  14   2    3.88    0.25
  -5  14   2    4.63    0.29
   5  14  -2    3.64    0.31
  -5  14   2    3.78    0.30
  -5  14   2    3.50    0.40
  -5  14   2    3.56    0.30
   5  14  -2    4.11    0.30
  -4 -14   2   14.06    0.49
  -4 -14   2   14.48    0.55
  -4 -14   2   14.14    0.54
   4 -14  -2   14.06    0.52
   4 -14  -2   13.81    0.51
  -4 -14   2   14.04    0.55
  -4 -14   2   14.60    0.51
  -4 -14   2   14.32    0.55
   4  14  -2   13.76    0.53
  -4  14   2   14.55    0.69
  -4  14   2   13.69    0.51
  -4  14   2   14.11    0.46
  -4  14   2   13.94    0.52
   4  14  -2   13.86    0.53
  -4  14   2   14.25    0.54
  -4  14   2   14.63    0.51
  -4  14   2   13.72    0.52
  -3 -14   2    7.73    0.38
  -3 -14   2    7.85    0.38
   3 -14  -2    7.85    0.37
  -3 -14   2    7.53    0.36
   3 -14  -2    7.36    0.35
  -3 -14   2    7.27    0.34
  -3 -14   2    8.31    0.38
  -3 -14   2    7.91    0.37
  -3  14   2    7.65    0.33
  -3  14   2    8.08    0.33
   3  14  -2    7.15    0.37
  -3  14   2    7.61    0.50
  -3  14   2    7.84    0.34
   3  14  -2    8.20    0.39
  -3  14   2    7.61    0.37
  -2 -14   2    6.92    0.32
  -2 -14   2    7.29    0.38
   2 -14  -2    6.80    0.32
  -2 -14   2    6.91    0.32
  -2 -14   2    7.02    0.33
  -2 -14   2    7.02    0.34
   2 -14  -2    6.54    0.34
  -2  14   2    7.54    0.31
  -2  14   2    6.87    0.33
   2  14  -2    6.56    0.34
  -2  14   2    6.68    0.47
   2  14  -2    7.23    0.35
   1 -14  -2   48.59    1.23
  -1 -14   2   51.96    1.26
  -1 -14   2   49.17    1.39
   1 -14  -2   50.02    1.22
  -1 -14   2   50.35    1.26
  -1 -14   2   51.62    1.22
  -1 -14   2   49.57    1.20
   1 -14  -2   49.43    1.19
  -1  14   2   50.49    1.21
  -1  14   2   48.45    1.20
   1  14  -2   49.77    1.28
   1  14  -2   51.40    1.31
   1  14  -2   49.52    1.24
  -1  14   2   50.11    1.59
   1  14  -2   51.17    1.23
   1  14  -2   49.92    1.23
  -1  14   2   50.18    1.21
  -1  14   2   49.04    1.28
   0 -14  -2    1.27    0.17
   0 -14   2    1.19    0.16
   0 -14   2    1.03    0.15
   0 -14  -2    1.22    0.17
   0 -14   2    1.12    0.16
   0 -14   2    1.24    0.16
   0 -14  -2    0.99    0.15
   0 -14   2    1.05    0.18
   0 -14  -2    1.51    0.17
   0  14  -2    1.05    0.15
   0  14   2    1.41    0.18
   0  14  -2    0.92    0.16
   0  14   2    1.13    0.16
   0  14  -2    1.10    0.17
   0  14   2    1.33    0.17
  -1 -14  -2   24.52    0.74
  -1 -14  -2   25.36    0.71
  -1 -14  -2   27.06    0.71
   1 -14   2   25.81    0.81
  -1 -14  -2   24.83    0.71
   1 -14   2   24.86    0.73
   1 -14   2   24.99    0.72
  -1 -14  -2   26.18    0.73
   1 -14   2   24.93    0.70
  -1  14  -2   25.77    0.71
   1  14   2   24.60    0.76
   1  14   2   25.10    0.72
  -1  14  -2   24.59    0.74
  -1  14  -2   24.80    0.71
   1  14   2   24.92    0.71
  -2 -14  -2   26.43    0.76
  -2 -14  -2   26.75    0.77
   2 -14   2   26.64    0.76
  -2 -14  -2   28.27    0.75
  -2 -14  -2   27.33    0.80
  -2 -14  -2   27.08    0.76
  -2 -14  -2   28.14    0.74
   2 -14   2   27.24    0.75
  -2  14  -2   27.86    0.77
  -2  14  -2   28.80    0.77
   2  14   2   27.55    0.83
   2  14   2   25.56    0.76
  -2  14  -2   26.07    0.79
   2  14   2   27.07    0.77
  -2  14  -2   26.30    0.76
  -3 -14  -2   12.90    0.50
  -3 -14  -2   12.98    0.46
  -3 -14  -2   13.71    0.53
  -3 -14  -2   12.93    0.49
  -3 -14  -2   12.97    0.48
  -3 -14  -2   13.56    0.52
  -3 -14  -2   13.00    0.50
  -3 -14  -2   12.65    0.51
  -3  14  -2   11.94    0.48
  -3  14  -2   12.48    0.46
  -3  14  -2    9.83    0.55
   3  14   2   13.75    0.53
  -3  14  -2   12.79    0.50
  -3  14  -2   12.32    0.47
  -3  14  -2   12.78    0.49
  -4 -14  -2   64.84    1.61
  -4 -14  -2   64.06    1.64
  -4 -14  -2   65.00    1.59
  -4 -14  -2   64.68    1.56
  -4 -14  -2   61.81    1.54
  -4 -14  -2   64.13    1.61
   4 -14   2   63.10    1.65
  -4 -14  -2   61.49    1.62
  -4 -14  -2   64.46    1.56
  -4  14  -2   60.63    1.58
  -4  14  -2   61.73    1.57
  -4  14  -2   61.65    1.50
  -4  14  -2   60.71    1.56
   4  14   2   62.89    1.64
  -4  14  -2   61.72    1.57
  -4  14  -2   64.91    1.93
  -5 -14  -2    0.24    0.17
  -5 -14  -2    0.05    0.16
  -5 -14  -2    0.43    0.16
   5 -14   2    0.12    0.14
  -5 -14  -2   -0.06    0.13
  -5 -14  -2    0.09    0.14
  -5 -14  -2    0.11    0.16
  -5 -14  -2    0.09    0.14
  -5  14  -2    0.00    0.13
  -5  14  -2    0.01    0.13
   5  14   2   -0.08    0.15
  -5  14  -2    0.14    0.14
  -5  14  -2   -0.13    0.13
  -5  14  -2    0.05    0.15
  -6 -14  -2    2.66    0.29
  -6 -14  -2    3.27    0.33
  -6 -14  -2    3.41    0.33
  -6 -14  -2    2.54    0.30
  -6 -14  -2    2.89    0.32
   6 -14   2    2.77    0.28
  -6 -14  -2    2.68    0.32
  -6 -14  -2    2.73    0.33
  -6  14  -2    3.05    0.32
  -6  14  -2    2.97    0.33
  -6  14  -2    2.79    0.27
  -6  14  -2    2.61    0.27
  -6  14  -2    2.61    0.30
  -7 -14  -2    0.94    0.25
  -7 -14  -2    1.64    0.28
  -7 -14  -2    0.92    0.24
  -7 -14  -2    1.23    0.28
  -7 -14  -2    1.15    0.28
  -7  14  -2    1.12    0.22
  -7  14  -2    0.74    0.23
  -7  14  -2    1.71    0.29
  -7  14  -2    1.18    0.27
  -7 -15   2    1.44    0.29
  -7 -15   2    2.20    0.27
  -7 -15   2    1.53    0.28
  -7 -15   2    1.40    0.29
  -7 -15   2    1.70    0.23
  -7 -15   2    1.50    0.23
  -7  15   2    1.60    0.37
  -7  15   2    2.70    0.33
  -7  15   2    1.81    0.31
  -7  15   2    1.43    0.30
  -6 -15   2    6.08    0.41
  -6 -15   2    5.28    0.35
   6 -15  -2    5.54    0.37
  -6 -15   2    5.51    0.33
  -6 -15   2    5.60    0.35
  -6 -15   2    5.80    0.41
  -6 -15   2    5.12    0.38
  -6  15   2    5.24    0.36
   6  15  -2    5.04    0.35
  -6  15   2    5.69    0.51
  -6  15   2    5.42    0.32
  -6  15   2    6.69    0.42
  -6  15   2    4.90    0.36
  -6  15   2    5.83    0.38
  -6  15   2    5.41    0.39
  -5 -15   2    1.90    0.27
   5 -15  -2    2.42    0.26
  -5 -15   2    2.12    0.24
  -5 -15   2    2.39    0.27
   5 -15  -2    2.43    0.22
  -5 -15   2    2.69    0.26
  -5 -15   2    2.86    0.30
  -5 -15   2    2.49    0.28
  -5  15   2    2.12    0.24
   5  15  -2    2.44    0.25
  -5  15   2    2.55    0.23
  -5  15   2    2.68    0.37
  -5  15   2    2.12    0.26
  -5  15   2    2.47    0.27
  -5  15   2    2.53    0.29
   5  15  -2    2.09    0.26
  -4 -15   2   11.06    0.49
  -4 -15   2   10.86    0.43
  -4 -15   2   11.48    0.49
  -4 -15   2   10.91    0.48
   4 -15  -2   10.87    0.45
  -4 -15   2    9.83    0.46
   4 -15  -2   11.04    0.44
  -4 -15   2   10.58    0.44
  -4  15   2   11.44    0.61
  -4  15   2   10.44    0.45
   4  15  -2   11.36    0.47
   4  15  -2   10.69    0.46
  -4  15   2   10.36    0.47
  -4  15   2    9.65    0.45
  -4  15   2   10.71    0.43
  -4  15   2   10.68    0.41
  -4  15   2   10.89    0.45
  -3 -15   2    1.54    0.20
  -3 -15   2    1.51    0.22
   3 -15  -2    1.37    0.19
   3 -15  -2    1.45    0.20
  -3 -15   2    1.20    0.18
  -3 -15   2    1.26    0.19
  -3 -15   2    1.26    0.19
  -3  15   2    1.62    0.29
  -3  15   2    1.42    0.19
  -3  15   2    1.48    0.21
  -3  15   2    1.39    0.19
   3  15  -2    1.10    0.19
   3  15  -2    1.20    0.21
  -3  15   2    1.68    0.19
  -3  15   2    1.41    0.18
  -3  15   2    1.29    0.18
  -2 -15   2    0.64    0.15
  -2 -15   2    0.94    0.17
   2 -15  -2    0.63    0.16
   2 -15  -2    0.70    0.15
  -2 -15   2    0.91    0.18
  -2 -15   2    0.57    0.15
  -2 -15   2    0.88    0.16
  -2  15   2    0.64    0.24
  -2  15   2    0.76    0.17
  -2  15   2    0.78    0.15
   2  15  -2    0.93    0.16
   2  15  -2    0.69    0.18
   1 -15  -2    1.52    0.19
   1 -15  -2    1.42    0.17
  -1 -15   2    1.39    0.19
  -1 -15   2    1.37    0.18
  -1 -15   2    1.51    0.22
  -1 -15   2    1.21    0.17
  -1 -15   2    1.54    0.19
   1 -15  -2    1.50    0.19
   1 -15  -2    1.32    0.17
  -1 -15   2    1.60    0.20
  -1  15   2    1.68    0.19
   1  15  -2    1.32    0.20
  -1  15   2    1.34    0.17
   1  15  -2    1.42    0.19
  -1  15   2    1.43    0.18
  -1  15   2    1.40    0.17
   1  15  -2    1.77    0.19
  -1  15   2    1.28    0.17
  -1  15   2    1.23    0.30
   0 -15   2    4.46    0.27
   0 -15  -2    4.13    0.26
   0 -15   2    5.19    0.30
   0 -15  -2    4.96    0.27
   0 -15  -2    4.89    0.29
   0 -15   2    4.72    0.27
   0 -15  -2    5.03    0.29
   0 -15  -2    4.90    0.27
   0 -15   2    5.20    0.33
   0 -15   2    4.83    0.27
   0  15  -2    5.16    0.30
   0  15   2    5.36    0.29
   0  15  -2    5.00    0.29
   0  15  -2    5.42    0.29
   0  15   2    4.82    0.28
   0  15   2    4.88    0.25
   0  15   2    5.30    0.31
  -1 -15  -2   15.75    0.52
   1 -15   2   15.47    0.59
   1 -15   2   16.05    0.52
  -1 -15  -2   15.90    0.53
  -1 -15  -2   15.65    0.55
   1 -15   2   15.96    0.58
   1 -15   2   15.88    0.52
  -1 -15  -2   15.31    0.52
   1 -15   2   14.83    0.51
   1 -15   2   15.59    0.51
  -1 -15  -2   15.79    0.52
  -1  15  -2   15.77    0.52
   1  15   2   15.75    0.56
   1  15   2   15.35    0.52
  -1  15  -2   14.71    0.51
  -1  15  -2   14.71    0.54
  -1  15  -2   14.70    0.52
   1  15   2   15.44    0.53
  -2 -15  -2   64.52    1.56
  -2 -15  -2   63.18    1.50
  -2 -15  -2   62.55    1.51
   2 -15   2   60.22    1.48
  -2 -15  -2   63.13    1.51
  -2 -15  -2   63.00    1.50
  -2 -15  -2   63.65    1.49
  -2  15  -2   62.65    1.88
   2  15   2   61.41    1.59
  -2  15  -2   59.36    1.53
  -2  15  -2   60.92    1.47
   2  15   2   60.58    1.48
  -2  15  -2   61.00    1.49
   2  15   2   61.15    1.48
  -2  15  -2   60.50    1.48
  -3 -15  -2  130.07    2.90
  -3 -15  -2  128.39    2.99
  -3 -15  -2  129.19    2.90
  -3 -15  -2  128.75    3.04
  -3 -15  -2  128.75    2.88
  -3 -15  -2  133.84    2.94
  -3 -15  -2  133.04    2.97
  -3  15  -2  124.88    2.88
  -3  15  -2  128.91    2.89
  -3  15  -2  123.58    2.81
  -3  15  -2  123.04    2.93
  -3  15  -2  128.54    3.55
  -3  15  -2  126.08    2.88
   3  15   2  126.07    3.04
  -3  15  -2  128.48    2.89
  -4 -15  -2    4.69    0.35
   4 -15   2    4.54    0.33
  -4 -15  -2    4.24    0.30
  -4 -15  -2    5.00    0.30
  -4 -15  -2    4.19    0.33
  -4 -15  -2    4.88    0.33
  -4 -15  -2    4.37    0.33
  -4 -15  -2    3.77    0.30
  -4 -15  -2    3.81    0.32
  -4  15  -2    4.61    0.31
  -4  15  -2    3.67    0.36
  -4  15  -2    3.82    0.30
   4  15   2    4.37    0.34
  -4  15  -2    4.01    0.29
  -4  15  -2    4.82    0.32
  -4  15  -2    4.42    0.30
  -5 -15  -2    0.79    0.19
  -5 -15  -2    1.37    0.22
  -5 -15  -2    0.77    0.19
  -5 -15  -2    0.97    0.22
  -5 -15  -2    0.65    0.20
  -5 -15  -2    0.86    0.20
  -5 -15  -2    1.02    0.21
  -5 -15  -2    0.88    0.20
   5 -15   2    0.68    0.18
   5  15   2    0.79    0.20
  -5  15  -2    0.81    0.20
  -5  15  -2    0.33    0.16
  -5  15  -2    1.08    0.21
  -5  15  -2    0.65    0.18
  -5  15  -2    1.09    0.20
  -6 -15  -2    2.07    0.28
  -6 -15  -2    1.84    0.27
  -6 -15  -2    1.78    0.26
  -6 -15  -2    2.15    0.29
  -6 -15  -2    1.76    0.27
  -6 -15  -2    1.88    0.29
  -6 -15  -2    2.48    0.30
  -6  15  -2    1.90    0.28
  -6  15  -2    1.83    0.24
  -6  15  -2    2.09    0.25
  -6  15  -2    2.01    0.28
  -6  15  -2    1.89    0.28
  -7 -15  -2    0.82    0.24
  -7 -15  -2    0.19    0.20
  -7 -15  -2    0.79    0.27
  -7 -15  -2    0.14    0.19
  -7 -15  -2    0.63    0.23
  -7  15  -2    0.31    0.23
  -7  15  -2    0.52    0.23
  -7  15  -2    0.18    0.17
  -7 -16   2    0.28    0.22
  -7 -16   2    0.65    0.21
  -7 -16   2    0.65    0.21
  -7 -16   2    0.47    0.18
  -7 -16   2    0.96    0.26
  -7  16   2    0.68    0.26
  -7  16   2    0.34    0.22
  -7  16   2    0.65    0.31
  -7  16   2    0.30    0.27
  -7  16   2    0.62    0.24
   6 -16  -2    1.36    0.24
  -6 -16   2    1.11    0.20
  -6 -16   2    1.43    0.26
  -6 -16   2    1.67    0.27
  -6 -16   2    1.41    0.23
  -6 -16   2    1.08    0.24
  -6 -16   2    0.97    0.24
  -6 -16   2    1.06    0.21
  -6  16   2    1.07    0.26
  -6  16   2    1.48    0.26
  -6  16   2    1.13    0.24
  -6  16   2    1.21    0.23
  -6  16   2    0.99    0.21
  -6  16   2    1.20    0.19
  -6  16   2    1.58    0.35
   5 -16  -2    0.27    0.15
  -5 -16   2    0.32    0.17
  -5 -16   2    0.21    0.15
  -5 -16   2    0.19    0.18
   5 -16  -2    0.27    0.13
  -5 -16   2    0.11    0.15
  -5 -16   2    0.45    0.18
  -5 -16   2    0.52    0.18
  -5  16   2    0.50    0.19
   5  16  -2    0.28    0.18
  -5  16   2    0.14    0.13
  -5  16   2    0.20    0.23
   5  16  -2    0.34    0.15
  -5  16   2    0.11    0.13
  -5  16   2    0.47    0.18
  -5  16   2    0.08    0.14
  -4 -16   2    2.98    0.29
   4 -16  -2    3.42    0.27
  -4 -16   2    3.28    0.27
  -4 -16   2    3.11    0.26
  -4 -16   2    3.24    0.28
  -4 -16   2    3.11    0.31
  -4 -16   2    3.66    0.32
   4 -16  -2    3.07    0.27
  -4  16   2    3.18    0.30
  -4  16   2    2.95    0.29
  -4  16   2    3.29    0.26
  -4  16   2    3.00    0.25
  -4  16   2    3.46    0.26
  -4  16   2    3.22    0.24
   4  16  -2    3.68    0.32
   4  16  -2    3.05    0.28
  -4  16   2    2.80    0.36
  -3 -16   2    6.42    0.36
  -3 -16   2    6.11    0.35
  -3 -16   2    6.04    0.33
   3 -16  -2    6.50    0.34
  -3 -16   2    5.95    0.34
  -3 -16   2    6.23    0.34
   3 -16  -2    6.10    0.35
  -3  16   2    6.00    0.31
  -3  16   2    6.25    0.33
   3  16  -2    6.35    0.37
  -3  16   2    6.15    0.33
   3  16  -2    6.12    0.35
  -3  16   2    6.64    0.32
  -3  16   2    6.23    0.31
  -3  16   2    6.40    0.35
  -3  16   2    5.92    0.46
   2 -16  -2    3.18    0.25
  -2 -16   2    2.67    0.23
  -2 -16   2    2.80    0.26
  -2 -16   2    2.41    0.27
  -2 -16   2    2.29    0.24
   2 -16  -2    2.68    0.26
  -2 -16   2    2.94    0.25
  -2  16   2    2.64    0.25
  -2  16   2    2.57    0.35
  -2  16   2    2.63    0.22
  -2  16   2    2.76    0.25
  -2  16   2    2.54    0.23
   2  16  -2    2.31    0.24
   2  16  -2    2.39    0.26
  -2  16   2    2.64    0.21
  -1 -16   2    2.69    0.25
  -1 -16   2    2.75    0.25
  -1 -16   2    2.83    0.25
  -1 -16   2    2.74    0.24
   1 -16  -2    2.93    0.24
  -1 -16   2    3.01    0.29
   1 -16  -2    2.69    0.24
   1 -16  -2    3.14    0.25
  -1 -16   2    3.32    0.23
  -1  16   2    2.89    0.23
  -1  16   2    2.65    0.24
  -1  16   2    2.78    0.23
  -1  16   2    2.86    0.23
   1  16  -2    3.36    0.28
   1  16  -2    2.78    0.24
  -1  16   2    2.99    0.39
  -1  16   2    3.08    0.24
   0 -16   2   13.18    0.48
   0 -16  -2   13.78    0.48
   0 -16   2   14.36    0.57
   0 -16  -2   12.05    0.47
   0 -16  -2   13.97    0.49
   0 -16  -2   13.85    0.56
   0 -16   2   13.65    0.51
   0 -16  -2   13.81    0.48
   0 -16   2   13.61    0.47
   0 -16   2   13.21    0.48
   0 -16   2   13.56    0.49
   0  16  -2   13.22    0.51
   0  16  -2   12.63    0.48
   0  16   2   13.02    0.51
   0  16   2   13.06    0.48
   0  16  -2   13.58    0.49
   0  16   2   13.42    0.45
   0  16  -2   13.46    0.49
   0  16   2   12.80    0.48
   1 -16   2    5.95    0.31
   1 -16   2    6.48    0.33
   1 -16   2    6.10    0.36
  -1 -16  -2    5.30    0.32
  -1 -16  -2    6.17    0.32
  -1 -16  -2    5.50    0.32
  -1 -16  -2    5.55    0.30
   1 -16   2    6.35    0.33
   1 -16   2    5.37    0.30
  -1  16  -2    6.11    0.33
   1  16   2    5.02    0.34
   1  16   2    5.36    0.33
  -1  16  -2    5.47    0.31
   1  16   2    5.51    0.32
  -1  16  -2    5.59    0.32
  -1  16  -2    5.81    0.32
  -1  16  -2    6.00    0.32
  -1  16  -2    5.99    0.34
  -2 -16  -2    3.21    0.23
   2 -16   2    2.46    0.24
   2 -16   2    2.85    0.29
   2 -16   2    3.34    0.23
  -2 -16  -2    3.54    0.29
  -2 -16  -2    2.79    0.23
  -2 -16  -2    3.38    0.28
   2 -16   2    2.89    0.26
  -2 -16  -2    3.50    0.27
  -2  16  -2    3.13    0.25
   2  16   2    3.26    0.28
   2  16   2    3.37    0.29
   2  16   2    2.64    0.28
  -2  16  -2    3.24    0.26
  -2  16  -2    2.83    0.26
  -2  16  -2    4.19    0.41
  -2  16  -2    3.15    0.27
  -2  16  -2    3.49    0.29
  -3 -16  -2    7.46    0.40
  -3 -16  -2    7.12    0.37
  -3 -16  -2    8.12    0.41
  -3 -16  -2    7.50    0.41
  -3 -16  -2    7.70    0.38
  -3 -16  -2    8.19    0.40
  -3  16  -2    7.32    0.38
   3  16   2    7.86    0.42
  -3  16  -2    7.28    0.36
  -3  16  -2    6.92    0.38
  -3  16  -2    7.14    0.38
  -3  16  -2    7.20    0.49
  -3  16  -2    7.60    0.37
  -3  16  -2    7.45    0.39
  -4 -16  -2    8.97    0.45
  -4 -16  -2    8.55    0.41
  -4 -16  -2    8.71    0.44
  -4 -16  -2    8.63    0.43
   4 -16   2    8.54    0.44
  -4 -16  -2    8.36    0.42
  -4 -16  -2    8.94    0.42
  -4 -16  -2    9.05    0.43
  -4  16  -2    8.44    0.51
  -4  16  -2    8.48    0.40
  -4  16  -2    8.36    0.43
   4  16   2    8.77    0.45
  -4  16  -2    7.98    0.42
  -4  16  -2    8.15    0.41
  -4  16  -2    7.94    0.40
   5 -16   2    0.19    0.15
  -5 -16  -2    0.30    0.14
  -5 -16  -2    0.10    0.16
  -5 -16  -2    0.49    0.19
  -5 -16  -2    0.58    0.19
  -5 -16  -2    0.61    0.18
  -5 -16  -2    0.30    0.17
  -5 -16  -2    0.39    0.17
  -5 -16  -2    0.41    0.20
  -5  16  -2    0.40    0.17
  -5  16  -2    0.35    0.17
  -5  16  -2    0.38    0.16
   5  16   2    0.32    0.17
  -5  16  -2    0.49    0.19
  -6 -16  -2    2.16    0.30
  -6 -16  -2    1.93    0.29
  -6 -16  -2    2.23    0.29
  -6 -16  -2    2.02    0.28
  -6 -16  -2    2.01    0.28
  -6 -16  -2    2.13    0.28
  -6 -16  -2    1.92    0.31
  -6  16  -2    1.98    0.30
  -6  16  -2    2.09    0.27
  -6  16  -2    2.07    0.26
  -6  16  -2    1.87    0.28
  -7 -16  -2   -0.15    0.20
  -7 -17   2    0.99    0.28
  -7 -17   2    1.45    0.23
  -7 -17   2    0.94    0.25
  -7 -17   2    1.10    0.24
  -7  17   2    1.00    0.34
  -7  17   2    1.21    0.30
  -7  17   2    1.29    0.30
  -6 -17   2    1.50    0.28
   6 -17  -2    1.68    0.25
  -6 -17   2    1.44    0.23
  -6 -17   2    1.42    0.24
  -6 -17   2    1.42    0.25
  -6 -17   2    1.22    0.22
  -6 -17   2    1.79    0.30
  -6  17   2    1.35    0.24
  -6  17   2    1.37    0.27
  -6  17   2    1.44    0.28
  -6  17   2    1.12    0.32
  -6  17   2    1.64    0.21
  -5 -17   2   12.59    0.58
   5 -17  -2   12.13    0.51
  -5 -17   2   12.30    0.55
  -5 -17   2   12.93    0.57
  -5 -17   2   12.40    0.56
  -5 -17   2   12.41    0.52
   5 -17  -2   13.14    0.49
  -5 -17   2   12.92    0.52
   5  17  -2   13.52    0.55
   5  17  -2   11.81    0.54
  -5  17   2   12.52    0.56
  -5  17   2   12.10    0.55
  -5  17   2   12.74    0.55
  -5  17   2   11.91    0.73
  -5  17   2   12.08    0.55
  -5  17   2   13.24    0.49
   4 -17  -2    6.22    0.36
  -4 -17   2    5.85    0.36
  -4 -17   2    6.00    0.37
  -4 -17   2    6.15    0.37
  -4 -17   2    5.89    0.35
  -4 -17   2    5.75    0.38
  -4 -17   2    5.20    0.35
   4 -17  -2    5.83    0.36
  -4  17   2    6.34    0.34
  -4  17   2    6.19    0.36
   4  17  -2    5.70    0.38
  -4  17   2    6.19    0.38
  -4  17   2    5.47    0.48
  -4  17   2    5.79    0.37
  -4  17   2    5.59    0.33
   4  17  -2    6.17    0.37
  -3 -17   2    6.19    0.35
   3 -17  -2    6.04    0.34
  -3 -17   2    6.05    0.33
   3 -17  -2    5.68    0.35
  -3 -17   2    6.23    0.37
  -3 -17   2    6.31    0.34
  -3 -17   2    5.53    0.35
   3  17  -2    6.05    0.36
  -3  17   2    5.30    0.33
  -3  17   2    5.74    0.31
   3  17  -2    5.97    0.37
  -3  17   2    6.45    0.48
  -3  17   2    5.75    0.34
  -3  17   2    5.81    0.33
  -2 -17   2   14.47    0.54
  -2 -17   2   14.45    0.48
   2 -17  -2   13.29    0.56
   2 -17  -2   13.47    0.52
  -2 -17   2   13.14    0.51
  -2 -17   2   14.05    0.51
  -2 -17   2   13.73    0.53
  -2 -17   2   14.65    0.52
   2 -17  -2   13.64    0.51
  -2 -17   2   14.63    0.60
  -2  17   2   13.61    0.50
   2  17  -2   13.29    0.54
  -2  17   2   12.78    0.49
   2  17  -2   13.33    0.53
  -2  17   2   13.66    0.48
  -2  17   2   12.38    0.50
  -2  17   2   13.59    0.69
  -1 -17   2    6.75    0.40
  -1 -17   2    6.46    0.34
  -1 -17   2    6.44    0.34
  -1 -17   2    6.15    0.35
  -1 -17   2    6.96    0.32
   1 -17  -2    6.19    0.34
   1 -17  -2    5.81    0.32
   1 -17  -2    6.41    0.34
  -1 -17   2    7.12    0.37
  -1 -17   2    7.00    0.35
   1  17  -2    6.15    0.34
  -1  17   2    6.87    0.36
  -1  17   2    6.75    0.33
  -1  17   2    6.28    0.55
   1  17  -2    6.24    0.35
  -1  17   2    6.07    0.33
  -1  17   2    5.87    0.33
   0 -17  -2   14.29    0.52
   0 -17   2   15.07    0.53
   0 -17  -2   14.88    0.53
   0 -17   2   15.13    0.54
   0 -17   2   15.93    0.53
   0 -17   2   15.04    0.52
   0 -17   2   14.88    0.61
   0 -17  -2   15.26    0.53
   0 -17  -2   14.73    0.60
   0 -17  -2   14.55    0.53
   0  17   2   14.21    0.56
   0  17   2   14.69    0.49
   0  17  -2   14.01    0.55
   0  17   2   14.46    0.53
   0  17  -2   14.98    0.53
   0  17   2   15.11    0.53
   0  17  -2   14.81    0.54
   0  17   2   15.33    0.51
  -1 -17  -2   45.28    1.15
   1 -17   2   44.07    1.14
   1 -17   2   44.74    1.15
  -1 -17  -2   44.10    1.15
   1 -17   2   46.59    1.17
   1 -17   2   45.31    1.32
  -1 -17  -2   43.79    1.15
  -1 -17  -2   44.54    1.15
   1 -17   2   44.59    1.14
  -1  17  -2   44.17    1.15
  -1  17  -2   48.02    1.17
  -1  17  -2   41.81    1.13
  -1  17  -2   44.26    1.20
  -1  17  -2   43.08    1.14
  -1  17  -2   43.47    1.15
  -1  17  -2   43.88    1.13
   1  17   2   43.01    1.22
   1  17   2   42.81    1.14
   2 -17   2   34.83    0.97
   2 -17   2   36.18    1.11
  -2 -17  -2   35.01    0.97
   2 -17   2   34.38    0.96
  -2 -17  -2   35.39    0.94
  -2 -17  -2   35.71    0.98
   2 -17   2   36.02    0.97
  -2 -17  -2   35.42    0.97
  -2  17  -2   33.24    1.00
   2  17   2   35.80    0.98
   2  17   2   34.58    1.04
  -2  17  -2   35.01    0.96
  -2  17  -2   35.25    0.99
  -2  17  -2   37.70    0.95
  -2  17  -2   35.22    1.24
  -2  17  -2   35.57    0.99
  -2  17  -2   32.67    0.95
  -3 -17  -2   22.56    0.72
  -3 -17  -2   24.43    0.76
  -3 -17  -2   23.76    0.75
  -3 -17  -2   23.52    0.78
  -3 -17  -2   23.52    0.79
  -3 -17  -2   24.13    0.75
  -3  17  -2   20.39    0.72
  -3  17  -2   23.41    0.89
  -3  17  -2   22.04    0.73
  -3  17  -2   21.62    0.73
  -3  17  -2   23.00    0.72
  -3  17  -2   22.36    0.74
   3  17   2   23.57    0.78
  -4 -17  -2   10.24    0.47
   4 -17   2    9.88    0.49
  -4 -17  -2   10.71    0.47
  -4 -17  -2   10.85    0.51
  -4 -17  -2   10.29    0.47
  -4 -17  -2   10.59    0.49
  -4 -17  -2   10.46    0.49
  -4  17  -2    9.66    0.47
  -4  17  -2    9.78    0.57
   4  17   2   10.63    0.51
  -4  17  -2    9.58    0.46
  -4  17  -2    9.62    0.47
  -4  17  -2    9.39    0.44
  -5 -17  -2    1.80    0.26
  -5 -17  -2    2.06    0.27
  -5 -17  -2    2.06    0.27
  -5 -17  -2    1.93    0.27
  -5 -17  -2    1.57    0.24
  -5 -17  -2    1.55    0.25
  -5 -17  -2    1.92    0.27
   5 -17   2    1.74    0.25
  -5  17  -2    1.58    0.25
  -5  17  -2    1.98    0.28
  -5  17  -2    1.67    0.25
  -5  17  -2    1.78    0.24
  -6 -17  -2    3.50    0.36
  -6 -17  -2    3.53    0.36
  -6 -17  -2    3.01    0.34
  -6 -17  -2    3.60    0.40
  -6 -17  -2    3.56    0.37
  -6 -17  -2    4.05    0.37
  -6 -17  -2    3.98    0.38
  -6  17  -2    3.55    0.37
  -6  17  -2    3.87    0.38
  -6  17  -2    3.72    0.33
  -6  17  -2    3.99    0.35
  -6 -18   2   10.48    0.51
  -6 -18   2   11.02    0.58
  -6 -18   2   10.53    0.54
   6 -18  -2    9.83    0.51
  -6 -18   2    9.42    0.55
  -6 -18   2    9.27    0.49
  -6 -18   2   10.81    0.48
  -6  18   2    9.43    0.68
  -6  18   2   10.22    0.54
  -6  18   2   10.13    0.52
  -6  18   2   10.05    0.46
  -6  18   2   11.01    0.57
   5 -18  -2    0.34    0.18
  -5 -18   2    0.13    0.16
  -5 -18   2    0.33    0.17
  -5 -18   2    0.45    0.17
  -5 -18   2    0.56    0.19
  -5 -18   2    0.31    0.19
  -5 -18   2    0.32    0.23
  -5  18   2    0.41    0.18
  -5  18   2    0.49    0.16
  -5  18   2    0.14    0.25
  -5  18   2    0.52    0.22
   5  18  -2    0.30    0.17
  -5  18   2    0.15    0.17
   5  18  -2    0.47    0.20
  -4 -18   2    4.67    0.33
  -4 -18   2    4.51    0.35
  -4 -18   2    4.77    0.34
   4 -18  -2    4.75    0.33
  -4 -18   2    5.31    0.34
   4 -18  -2    4.49    0.35
  -4 -18   2    4.84    0.34
  -4  18   2    4.56    0.32
  -4  18   2    4.34    0.45
  -4  18   2    4.72    0.31
  -4  18   2    4.47    0.34
   4  18  -2    5.07    0.37
  -4  18   2    4.64    0.34
   4  18  -2    5.04    0.35
  -3 -18   2   13.95    0.54
  -3 -18   2   13.35    0.56
   3 -18  -2   14.08    0.57
  -3 -18   2   14.06    0.54
  -3 -18   2   13.20    0.51
   3 -18  -2   13.58    0.53
  -3  18   2   13.22    0.70
  -3  18   2   14.32    0.54
   3  18  -2   13.71    0.55
  -3  18   2   13.38    0.50
   3  18  -2   13.75    0.56
  -3  18   2   13.24    0.53
  -3  18   2   13.01    0.54
   2 -18  -2   10.59    0.49
  -2 -18   2   10.65    0.42
  -2 -18   2    9.88    0.46
   2 -18  -2   10.37    0.44
   2 -18  -2   10.81    0.45
  -2 -18   2   10.51    0.44
  -2 -18   2   10.30    0.43
  -2 -18   2   10.36    0.45
  -2 -18   2   10.41    0.51
   2  18  -2   10.70    0.48
   2  18  -2   10.07    0.47
  -2  18   2   10.19    0.42
  -2  18   2   10.36    0.61
  -2  18   2   10.31    0.44
  -2  18   2   10.05    0.44
  -2  18   2   10.12    0.43
  -1 -18   2    6.81    0.35
   1 -18  -2    5.52    0.38
   1 -18  -2    5.46    0.33
  -1 -18   2    6.06    0.35
  -1 -18   2    5.63    0.33
  -1 -18   2    6.04    0.33
   1 -18  -2    5.70    0.32
  -1 -18   2    6.04    0.39
   1  18  -2    6.32    0.35
  -1  18   2    5.48    0.33
  -1  18   2    5.90    0.33
   1  18  -2    5.92    0.37
  -1  18   2    5.99    0.33
  -1  18   2    5.36    0.54
   0 -18  -2    8.26    0.40
   0 -18  -2    8.62    0.41
   0 -18  -2    8.90    0.47
   0 -18   2    9.50    0.42
   0 -18  -2    8.90    0.41
   0 -18  -2    8.54    0.40
   0 -18   2    8.83    0.39
   0 -18   2    9.09    0.41
   0 -18   2    8.48    0.40
   0 -18   2    9.54    0.49
   0  18  -2    7.99    0.40
   0  18   2    9.41    0.44
   0  18  -2    8.95    0.42
   0  18   2    8.00    0.40
   0  18  -2    8.15    0.43
   0  18   2    9.02    0.41
   0  18   2    9.55    0.39
   0  18   2    8.77    0.38
   1 -18   2    2.09    0.23
  -1 -18  -2    2.20    0.25
  -1 -18  -2    2.27    0.28
   1 -18   2    2.76    0.26
  -1 -18  -2    2.53    0.25
   1 -18   2    2.44    0.28
   1 -18   2    2.60    0.25
  -1 -18  -2    2.54    0.26
   1 -18   2    2.27    0.24
  -1 -18  -2    2.56    0.24
  -1  18  -2    1.99    0.24
   1  18   2    2.07    0.25
  -1  18  -2    2.45    0.30
  -1  18  -2    2.22    0.24
  -1  18  -2    2.43    0.26
  -1  18  -2    2.60    0.26
   1  18   2    2.21    0.26
   1  18   2    2.48    0.22
  -1  18  -2    2.53    0.26
  -2 -18  -2    0.46    0.18
   2 -18   2    0.84    0.21
   2 -18   2    0.58    0.16
  -2 -18  -2    0.70    0.17
  -2 -18  -2    0.57    0.18
  -2 -18  -2    0.71    0.15
  -2 -18  -2    0.65    0.18
  -2  18  -2    0.63    0.18
  -2  18  -2    0.46    0.17
   2  18   2    0.89    0.19
  -2  18  -2    0.65    0.18
   2  18   2    0.65    0.17
  -2  18  -2    0.57    0.26
  -2  18  -2    0.97    0.18
  -2  18  -2    0.79    0.19
  -3 -18  -2    1.83    0.24
  -3 -18  -2    1.95    0.26
  -3 -18  -2    1.84    0.24
   3 -18   2    2.08    0.25
  -3 -18  -2    1.65    0.24
  -3 -18  -2    2.03    0.25
  -3 -18  -2    1.75    0.23
  -3  18  -2    2.42    0.34
  -3  18  -2    1.69    0.24
  -3  18  -2    1.51    0.22
  -3  18  -2    1.67    0.23
   3  18   2    2.17    0.26
  -3  18  -2    1.73    0.23
  -4 -18  -2    1.03    0.24
  -4 -18  -2    1.55    0.25
  -4 -18  -2    0.92    0.20
  -4 -18  -2    1.32    0.23
  -4 -18  -2    1.42    0.24
  -4 -18  -2    1.50    0.23
   4 -18   2    1.30    0.23
   4  18   2    1.15    0.22
  -4  18  -2    1.40    0.23
  -4  18  -2    1.66    0.24
  -4  18  -2    1.22    0.21
  -4  18  -2    1.29    0.29
  -4  18  -2    0.83    0.21
  -5 -18  -2    5.38    0.39
  -5 -18  -2    4.81    0.36
  -5 -18  -2    4.50    0.38
  -5 -18  -2    4.99    0.37
  -5 -18  -2    5.11    0.37
  -5 -18  -2    5.07    0.38
  -5  18  -2    4.83    0.37
  -5  18  -2    4.97    0.36
  -5  18  -2    4.37    0.35
  -5  18  -2    4.25    0.35
  -6 -18  -2    2.46    0.33
  -6 -18  -2    2.40    0.31
  -6 -18  -2    1.94    0.31
  -6 -18  -2    1.45    0.27
  -6 -18  -2    1.85    0.29
  -6 -18  -2    1.97    0.30
  -6  18  -2    2.13    0.28
  -6  18  -2    2.07    0.31
  -6  18  -2    1.76    0.30
  -6  18  -2    2.10    0.27
  -6 -19   2    2.78    0.32
  -6 -19   2    2.33    0.30
  -6 -19   2    2.55    0.30
  -6 -19   2    2.64    0.35
  -6 -19   2    2.90    0.34
  -6 -19   2    3.26    0.37
   6 -19  -2    3.11    0.34
  -6  19   2    3.11    0.46
  -6  19   2    2.56    0.31
  -6  19   2    2.72    0.36
  -6  19   2    3.05    0.37
  -6  19   2    3.03    0.29
  -5 -19   2    6.33    0.39
  -5 -19   2    6.49    0.39
  -5 -19   2    6.17    0.41
  -5 -19   2    6.30    0.41
   5 -19  -2    6.34    0.41
  -5 -19   2    5.98    0.42
  -5  19   2    6.46    0.42
  -5  19   2    6.67    0.57
   5  19  -2    5.44    0.41
  -5  19   2    6.32    0.37
  -5  19   2    6.35    0.39
  -5  19   2    7.64    0.46
  -4 -19   2    3.16    0.32
   4 -19  -2    2.75    0.29
  -4 -19   2    2.37    0.29
  -4 -19   2    2.72    0.28
  -4 -19   2    2.75    0.28
   4 -19  -2    2.50    0.28
  -4 -19   2    2.79    0.30
  -4  19   2    2.53    0.38
   4  19  -2    2.98    0.30
   4  19  -2    2.59    0.31
  -4  19   2    2.02    0.27
  -4  19   2    2.98    0.29
  -4  19   2    2.92    0.27
  -4  19   2    2.78    0.31
  -3 -19   2    7.63    0.43
   3 -19  -2    7.49    0.40
  -3 -19   2    7.86    0.41
  -3 -19   2    8.31    0.42
  -3 -19   2    8.22    0.41
   3 -19  -2    8.53    0.45
  -3  19   2    9.16    0.44
  -3  19   2    7.56    0.39
  -3  19   2    7.65    0.55
   3  19  -2    7.32    0.42
   3  19  -2    7.41    0.42
  -3  19   2    7.07    0.40
  -3  19   2    7.62    0.38
  -2 -19   2    0.54    0.18
  -2 -19   2    1.29    0.24
  -2 -19   2    0.73    0.18
   2 -19  -2    0.92    0.18
  -2 -19   2    0.89    0.18
   2 -19  -2    0.64    0.18
  -2 -19   2    1.02    0.18
  -2 -19   2    0.90    0.17
   2 -19  -2    0.95    0.20
  -2  19   2    0.59    0.18
  -2  19   2    0.65    0.17
  -2  19   2    0.74    0.17
   2  19  -2    0.80    0.20
  -2  19   2    0.44    0.23
  -2  19   2    0.88    0.18
   2  19  -2    0.93    0.19
  -1 -19   2   14.60    0.56
   1 -19  -2   13.80    0.53
  -1 -19   2   13.70    0.52
   1 -19  -2   14.74    0.61
   1 -19  -2   13.33    0.53
  -1 -19   2   13.88    0.53
  -1 -19   2   13.55    0.50
  -1 -19   2   14.25    0.62
  -1  19   2   12.85    0.51
   1  19  -2   13.32    0.53
  -1  19   2   13.88    0.51
  -1  19   2   13.40    0.51
  -1  19   2   13.46    0.74
   1  19  -2   13.60    0.52
   0 -19   2   27.32    0.80
   0 -19  -2   25.25    0.80
   0 -19   2   28.19    0.79
   0 -19   2   27.71    0.80
   0 -19  -2   26.37    0.79
   0 -19  -2   26.70    0.81
   0 -19   2   26.14    0.82
   0 -19  -2   27.55    0.93
   0 -19   2   27.65    0.94
   0 -19  -2   27.27    0.81
   0  19   2   27.94    0.87
   0  19   2   27.35    0.76
   0  19  -2   26.11    0.81
   0  19   2   25.80    0.80
   0  19  -2   25.91    0.81
   0  19   2   26.46    0.78
  -1 -19  -2   10.64    0.46
   1 -19   2    9.67    0.44
  -1 -19  -2   10.97    0.54
   1 -19   2    9.77    0.43
   1 -19   2   10.49    0.44
   1 -19   2   10.65    0.44
  -1 -19  -2    9.73    0.43
  -1 -19  -2   10.37    0.45
  -1 -19  -2   10.07    0.44
   1 -19   2   11.26    0.53
  -1  19  -2   10.10    0.45
   1  19   2    9.85    0.48
  -1  19  -2   10.52    0.45
  -1  19  -2    9.69    0.45
   1  19   2    9.41    0.44
  -1  19  -2    9.28    0.46
  -1  19  -2    9.82    0.44
   1  19   2   10.28    0.41
  -2 -19  -2    7.46    0.42
  -2 -19  -2    8.44    0.37
  -2 -19  -2    8.26    0.41
  -2 -19  -2    7.93    0.40
   2 -19   2    7.95    0.40
  -2 -19  -2    7.51    0.40
   2 -19   2    8.59    0.48
  -2  19  -2    7.63    0.39
  -2  19  -2    7.46    0.38
  -2  19  -2    7.88    0.39
   2  19   2    8.47    0.41
  -2  19  -2    6.85    0.38
   2  19   2    8.01    0.44
  -2  19  -2    8.45    0.56
  -2  19  -2    7.71    0.43
  -3 -19  -2    0.81    0.21
   3 -19   2    1.41    0.22
  -3 -19  -2    1.22    0.23
  -3 -19  -2    1.01    0.21
  -3 -19  -2    1.11    0.21
  -3 -19  -2    1.37    0.23
  -3  19  -2    1.20    0.30
  -3  19  -2    1.37    0.23
  -3  19  -2    1.04    0.21
  -3  19  -2    1.16    0.22
   3  19   2    1.02    0.22
  -4 -19  -2   14.70    0.59
  -4 -19  -2   14.36    0.62
  -4 -19  -2   13.91    0.59
  -4 -19  -2   14.58    0.58
   4 -19   2   14.80    0.63
  -4 -19  -2   14.92    0.62
  -4 -19  -2   13.30    0.58
  -4  19  -2   14.49    0.60
  -4  19  -2   14.58    0.75
  -4  19  -2   13.95    0.60
   4  19   2   15.79    0.65
  -4  19  -2   13.67    0.57
  -4  19  -2   13.65    0.59
  -5 -19  -2    8.64    0.48
  -5 -19  -2    8.99    0.53
  -5 -19  -2    9.51    0.51
  -5 -19  -2   10.15    0.50
  -5 -19  -2    8.80    0.50
  -5 -19  -2    8.75    0.47
  -5  19  -2    8.90    0.46
  -5  19  -2    8.02    0.47
  -5  19  -2    8.57    0.48
  -5  19  -2    9.34    0.47
  -6 -19  -2    4.54    0.42
  -6 -19  -2    3.94    0.39
  -6 -19  -2    4.61    0.43
  -6 -19  -2    3.86    0.38
  -6  19  -2    4.10    0.40
  -6  19  -2    3.63    0.35
  -6  19  -2    4.11    0.41
  -6  19  -2    3.66    0.35
   6 -20  -2    1.73    0.29
  -6 -20   2    1.68    0.32
  -6 -20   2    2.05    0.29
  -6 -20   2    2.20    0.30
  -6 -20   2    1.65    0.30
  -6 -20   2    1.96    0.33
  -6 -20   2    1.51    0.27
  -6  20   2    1.94    0.32
  -6  20   2    2.20    0.35
  -6  20   2    2.24    0.42
  -6  20   2    1.85    0.29
  -6  20   2    1.98    0.26
  -5 -20   2    0.58    0.20
  -5 -20   2    0.72    0.21
  -5 -20   2    0.69    0.21
   5 -20  -2    0.63    0.22
  -5 -20   2    0.72    0.21
  -5 -20   2    0.67    0.24
  -5  20   2    0.72    0.19
  -5  20   2    0.58    0.22
  -5  20   2    0.63    0.29
  -5  20   2    0.25    0.17
  -5  20   2    0.20    0.23
   5  20  -2    0.84    0.24
  -4 -20   2    5.74    0.38
  -4 -20   2    6.34    0.40
   4 -20  -2    7.12    0.43
  -4 -20   2    6.92    0.44
  -4 -20   2    6.71    0.40
  -4 -20   2    6.63    0.42
   4 -20  -2    6.35    0.39
  -4  20   2    5.96    0.37
  -4  20   2    6.51    0.54
   4  20  -2    6.94    0.43
  -4  20   2    6.31    0.41
  -4  20   2    6.18    0.40
  -4  20   2    6.97    0.38
   4  20  -2    5.73    0.41
  -3 -20   2    0.63    0.18
   3 -20  -2    0.64    0.19
  -3 -20   2    1.02    0.22
  -3 -20   2    0.29    0.17
   3 -20  -2    0.38    0.18
  -3 -20   2    0.29    0.17
  -3  20   2    0.40    0.19
  -3  20   2    0.47    0.17
   3  20  -2    0.47    0.18
  -3  20   2    0.47    0.17
  -3  20   2    0.42    0.18
  -3  20   2    0.56    0.27
   3  20  -2    0.45    0.20
   2 -20  -2   11.11    0.48
  -2 -20   2   10.44    0.47
  -2 -20   2   10.08    0.49
  -2 -20   2   10.82    0.56
   2 -20  -2   11.75    0.54
  -2 -20   2   10.96    0.46
  -2 -20   2   10.40    0.47
   2 -20  -2   10.33    0.47
  -2 -20   2   10.30    0.44
   2  20  -2   11.70    0.53
  -2  20   2    9.68    0.45
  -2  20   2   10.38    0.65
   2  20  -2    9.54    0.48
  -2  20   2   10.64    0.47
  -2  20   2   10.44    0.48
  -2  20   2   10.67    0.48
   1 -20  -2    7.14    0.43
  -1 -20   2    7.02    0.38
   1 -20  -2    6.57    0.36
  -1 -20   2    6.63    0.38
  -1 -20   2    7.24    0.36
  -1 -20   2    6.51    0.42
  -1 -20   2    6.87    0.39
   1 -20  -2    7.30    0.38
   1  20  -2    7.53    0.39
   1  20  -2    6.94    0.40
  -1  20   2    5.57    0.51
  -1  20   2    6.64    0.38
  -1  20   2    7.06    0.37
  -1  20   2    7.34    0.38
   0 -20  -2    7.24    0.44
   0 -20  -2    7.04    0.37
   0 -20  -2    6.73    0.37
   0 -20   2    6.78    0.38
   0 -20   2    7.80    0.45
   0 -20  -2    7.40    0.39
   0 -20   2    6.93    0.38
   0 -20   2    6.97    0.38
   0 -20   2    7.36    0.36
   0 -20  -2    6.86    0.37
   0  20  -2    7.35    0.39
   0  20   2    7.46    0.37
   0  20   2    7.04    0.41
   0  20   2    7.35    0.39
   0  20  -2    6.56    0.39
   0  20   2    7.12    0.36
   1 -20   2    2.57    0.31
   1 -20   2    2.93    0.27
   1 -20   2    2.46    0.25
  -1 -20  -2    2.43    0.27
  -1 -20  -2    2.69    0.32
  -1 -20  -2    2.54    0.26
  -1 -20  -2    3.05    0.28
   1 -20   2    2.93    0.27
  -1 -20  -2    2.70    0.27
   1 -20   2    3.07    0.28
  -1  20  -2    2.84    0.28
  -1  20  -2    2.83    0.29
   1  20   2    2.47    0.26
   1  20   2    2.60    0.28
  -1  20  -2    2.33    0.27
  -1  20  -2    2.66    0.28
   2 -20   2    3.82    0.36
  -2 -20  -2    3.86    0.33
  -2 -20  -2    3.95    0.32
   2 -20   2    4.31    0.31
  -2 -20  -2    3.88    0.38
  -2 -20  -2    3.95    0.29
  -2 -20  -2    3.43    0.33
  -2 -20  -2    3.82    0.32
  -2  20  -2    3.91    0.45
  -2  20  -2    4.32    0.32
   2  20   2    3.79    0.35
  -2  20  -2    3.88    0.31
   2  20   2    4.13    0.32
  -2  20  -2    4.02    0.34
  -2  20  -2    3.83    0.30
  -3 -20  -2    2.02    0.26
   3 -20   2    2.72    0.29
  -3 -20  -2    2.80    0.30
  -3 -20  -2    2.57    0.31
  -3 -20  -2    2.85    0.30
  -3  20  -2    2.46    0.29
  -3  20  -2    2.65    0.28
   3  20   2    2.96    0.32
  -3  20  -2    2.57    0.28
  -3  20  -2    2.74    0.29
  -3  20  -2    2.05    0.34
  -4 -20  -2    0.23    0.20
   4 -20   2    0.68    0.20
   4 -20   2    0.39    0.19
  -4 -20  -2    0.25    0.19
  -4 -20  -2    0.62    0.20
  -4 -20  -2    0.29    0.19
  -4 -20  -2    0.86    0.22
  -4 -20  -2    0.19    0.20
  -4  20  -2    0.56    0.27
  -4  20  -2    0.31    0.17
  -4  20  -2    0.62    0.19
  -4  20  -2    0.44    0.19
  -4  20  -2    0.19    0.18
  -5 -20  -2    0.55    0.22
  -5 -20  -2    0.65    0.23
  -5 -20  -2    0.74    0.24
  -5 -20  -2    0.89    0.24
  -5 -20  -2    0.67    0.23
  -5 -20  -2    0.95    0.26
  -5  20  -2    0.40    0.19
  -5  20  -2    0.82    0.23
  -5  20  -2    0.65    0.22
  -5  20  -2    0.53    0.22
  -6 -20  -2    2.76    0.36
  -6 -20  -2    2.28    0.33
  -6 -20  -2    2.65    0.35
  -6 -20  -2    2.77    0.37
  -6  20  -2    2.98    0.36
  -6  20  -2    2.24    0.34
  -6  20  -2    2.16    0.29
  -6  20  -2    2.10    0.30
   6 -21  -2    0.78    0.26
   6 -21  -2    0.63    0.23
  -6 -21   2    0.85    0.24
  -6 -21   2    0.40    0.21
  -6 -21   2    0.37    0.23
  -6 -21   2    0.89    0.27
  -6  21   2    0.43    0.25
  -6  21   2    0.81    0.25
  -6  21   2    0.73    0.20
  -6  21   2    0.72    0.33
  -6  21   2    0.39    0.27
  -5 -21   2    4.62    0.38
  -5 -21   2    3.46    0.38
  -5 -21   2    4.37    0.38
   5 -21  -2    4.28    0.38
  -5 -21   2    4.43    0.42
  -5 -21   2    4.34    0.36
  -5  21   2    3.86    0.33
  -5  21   2    3.99    0.38
   5  21  -2    4.47    0.40
  -5  21   2    4.03    0.40
  -5  21   2    3.85    0.51
  -5  21   2    3.92    0.40
  -4 -21   2    4.73    0.35
   4 -21  -2    4.44    0.36
  -4 -21   2    4.84    0.37
   4 -21  -2    4.93    0.39
  -4 -21   2    6.22    0.41
  -4 -21   2    5.31    0.38
   4  21  -2    4.63    0.41
  -4  21   2    5.84    0.40
  -4  21   2    5.59    0.39
  -4  21   2    5.34    0.52
  -4  21   2    4.92    0.35
  -4  21   2    5.10    0.35
   3 -21  -2   15.07    0.61
   3 -21  -2   14.96    0.62
  -3 -21   2   15.08    0.60
   3 -21  -2   16.14    0.67
  -3 -21   2   16.13    0.66
  -3 -21   2   14.61    0.60
  -3 -21   2   16.89    0.62
  -3  21   2   14.67    0.59
  -3  21   2   14.93    0.79
   3  21  -2   14.99    0.63
  -3  21   2   15.40    0.59
  -3  21   2   14.91    0.61
   3  21  -2   15.86    0.65
  -3  21   2   15.47    0.62
   2 -21  -2   12.07    0.58
  -2 -21   2   12.71    0.54
  -2 -21   2   13.41    0.51
  -2 -21   2   11.54    0.52
   2 -21  -2   12.15    0.52
  -2 -21   2   12.05    0.53
   2 -21  -2   12.55    0.53
  -2 -21   2   12.54    0.56
  -2  21   2   10.87    0.50
  -2  21   2   11.34    0.51
   2  21  -2   12.23    0.55
  -2  21   2   12.45    0.53
  -2  21   2   11.74    0.50
  -2  21   2   12.98    0.73
   1 -21  -2    8.81    0.43
   1 -21  -2    8.04    0.41
   1 -21  -2    8.22    0.48
  -1 -21   2    8.23    0.50
  -1 -21   2    7.94    0.43
  -1 -21   2    8.53    0.43
  -1 -21   2    8.26    0.44
  -1 -21   2    8.43    0.39
   1  21  -2    7.51    0.41
  -1  21   2    7.54    0.41
  -1  21   2    7.65    0.40
  -1  21   2    7.98    0.40
   1  21  -2    8.23    0.45
  -1  21   2    8.54    0.64
   0 -21  -2   18.85    0.66
   0 -21   2   19.31    0.65
   0 -21  -2   19.00    0.66
   0 -21   2   18.82    0.67
   0 -21  -2   20.92    0.79
   0 -21   2   18.94    0.77
   0 -21   2   18.84    0.68
   0 -21  -2   19.33    0.67
   0 -21   2   19.11    0.66
   0  21   2   18.88    0.64
   0  21   2   17.84    0.62
   0  21   2   20.17    0.72
   0  21   2   18.16    0.66
   0  21  -2   18.53    0.65
   0  21  -2   18.38    0.66
   0  21  -2   18.77    0.68
   1 -21   2    7.13    0.40
  -1 -21  -2    7.15    0.43
   1 -21   2    8.26    0.49
  -1 -21  -2    8.06    0.40
   1 -21   2    7.82    0.41
   1 -21   2    7.66    0.39
  -1 -21  -2    7.49    0.40
  -1 -21  -2    7.45    0.42
  -1 -21  -2    7.96    0.49
  -1 -21  -2    8.15    0.42
  -1  21  -2    8.01    0.42
  -1  21  -2    6.96    0.40
  -1  21  -2    7.12    0.39
   1  21   2    7.27    0.44
   1  21   2    7.27    0.41
  -2 -21  -2    9.13    0.54
  -2 -21  -2    8.94    0.46
  -2 -21  -2   10.09    0.48
  -2 -21  -2    9.11    0.46
  -2 -21  -2    9.41    0.43
   2 -21   2   10.18    0.55
  -2 -21  -2    9.14    0.47
   2 -21   2    9.60    0.46
  -2  21  -2   10.04    0.47
  -2  21  -2    8.80    0.65
  -2  21  -2    9.07    0.45
  -2  21  -2    9.96    0.49
   2  21   2    8.52    0.47
  -2  21  -2    8.70    0.43
   2  21   2    9.16    0.50
   3 -21   2    0.18    0.17
  -3 -21  -2    0.27    0.18
  -3 -21  -2    0.56    0.20
  -3 -21  -2    0.10    0.16
  -3 -21  -2    0.05    0.17
  -3  21  -2    0.29    0.19
  -3  21  -2    0.20    0.16
  -3  21  -2    0.17    0.14
   3  21   2    0.09    0.18
  -3  21  -2    0.51    0.19
  -3  21  -2    0.38    0.27
   4 -21   2    2.13    0.29
  -4 -21  -2    1.72    0.27
  -4 -21  -2    2.24    0.30
  -4 -21  -2    2.26    0.31
  -4 -21  -2    2.31    0.29
  -4 -21  -2    2.30    0.31
  -4  21  -2    2.47    0.29
  -4  21  -2    2.29    0.29
  -4  21  -2    2.16    0.29
  -4  21  -2    2.53    0.43
  -4  21  -2    2.52    0.31
  -5 -21  -2    3.01    0.37
  -5 -21  -2    2.25    0.30
  -5 -21  -2    2.28    0.31
   5 -21   2    2.28    0.32
[truncated: 952,506 more chars]
