# Supplementary material for: Crystal structure of (1S,2R,4S)-1-[(morpholin-4-yl)meth­yl]-4-(prop-1-en-2-yl)cyclo­hexane-1,2-diol
Source: Acta Crystallogr E Crystallogr Commun. 2015 Jan 1;71(Pt 1):79–81. doi: 10.1107/S2056989014027169 (PMC4331882; doi:10.1107/S2056989014027169)
Supplement: Supplementary file 2 [file e-71-00079-Isup2.hkl]

#
# h,k,l, Fc-squared, Fo-squared, sigma(Fo-squared), status flag
#
data_I
_shelx_title ' AX0409_multiscan_m in P2(1)'
_shelx_refln_list_code          4
_shelx_F_calc_maximum      114.37
_exptl_crystal_F_000       560.00
_reflns_d_resolution_high  0.7570

loop_
 _space_group_symop_operation_xyz
 'x, y, z'
 '-x, y+1/2, -z'

_cell_length_a     6.3300
_cell_length_b    22.0241
_cell_length_c    10.1179
_cell_angle_alpha  90.000
_cell_angle_beta   95.208
_cell_angle_gamma  90.000

_shelx_F_squared_multiplier     1.000

loop_
 _refln_index_h
 _refln_index_k
 _refln_index_l
 _refln_F_squared_calc
 _refln_F_squared_meas
 _refln_F_squared_sigma
 _refln_observed_status
   0 -28   0        616.30        662.90        10.94 o
   1 -28   0         19.31         20.18         1.30 o
   2 -28   0         11.96         13.26         1.35 o
   1 -27   0          9.87          9.78         1.08 o
   2 -27   0         23.65         22.03         1.65 o
   3 -27   0         28.02         29.89         1.89 o
   0 -26   0        195.95        197.67         4.77 o
   1 -26   0         24.21         22.94         1.19 o
   2 -26   0         29.54         31.12         1.78 o
   3 -26   0         12.07          9.68         1.39 o
   1 -25   0         15.77         18.16         1.05 o
   2 -25   0         24.41         28.06         1.66 o
   3 -25   0          7.19          8.82         1.26 o
   4 -25   0          2.54          2.23         1.34 o
   0 -24   0         38.58         37.18         2.03 o
   1 -24   0         38.48         47.27         1.46 o
   2 -24   0         60.60         67.41         1.86 o
   3 -24   0         30.14         35.73         1.82 o
   4 -24   0          5.20          7.38         1.26 o
   1 -23   0        187.07        174.23         2.46 o
   2 -23   0        112.66        103.81         2.08 o
   3 -23   0         26.78         28.12         1.60 o
   4 -23   0         51.56         55.38         2.20 o
   5 -23   0         26.34         32.79         1.90 o
   0 -22   0        172.72        162.75         2.83 o
   1 -22   0        152.64        151.76         2.24 o
   2 -22   0         36.27         35.81         1.40 o
   3 -22   0         75.94         77.03         2.05 o
   4 -22   0         73.41         80.94         2.38 o
   5 -22   0         56.39         55.26         2.10 o
   1 -21   0         28.16         23.79         1.03 o
   2 -21   0         56.45         52.50         1.45 o
   3 -21   0          7.43          8.44         0.98 o
   4 -21   0         37.82         38.14         1.63 o
   5 -21   0         98.60         96.62         2.42 o
   0 -20   0        230.92        219.63         3.51 o
   1 -20   0          7.46          7.95         0.67 o
   2 -20   0         63.84         62.11         1.49 o
   3 -20   0         26.15         27.90         1.42 o
   4 -20   0         12.97          9.48         1.04 o
   5 -20   0          3.27          4.42         0.91 o
   6 -20   0         30.69         32.20         1.69 o
   1 -19   0         27.25         31.36         1.01 o
   2 -19   0        191.37        186.19         2.51 o
   3 -19   0         50.79         47.20         1.59 o
   4 -19   0         21.41         19.38         1.12 o
   5 -19   0         17.02         20.17         1.12 o
   6 -19   0          1.97          1.76         1.02 o
   0 -18   0        338.79        298.76         4.15 o
   1 -18   0         47.92         41.91         1.09 o
   2 -18   0          4.56          5.84         0.72 o
   3 -18   0        239.91        248.62         2.99 o
   4 -18   0         39.59         38.37         1.36 o
   5 -18   0          7.77          7.33         0.83 o
   6 -18   0         64.18         71.65         2.12 o
   1 -17   0         92.26         88.00         1.29 o
   2 -17   0        292.44        288.47         2.70 o
   3 -17   0         91.31         79.28         1.55 o
   4 -17   0          2.76          3.50         0.73 o
   5 -17   0         17.12         17.28         0.99 o
   6 -17   0         46.46         49.62         2.16 o
   0 -16   0          0.53          0.88         0.63 o
   1 -16   0        100.19        104.77         1.72 o
   2 -16   0         68.70         66.49         1.26 o
   3 -16   0        614.28        590.54         5.63 o
   4 -16   0        148.99        138.17         2.21 o
   5 -16   0         55.21         55.55         1.56 o
   6 -16   0          1.21          1.96         0.93 o
   1 -15   0         15.52         19.46         0.78 o
   2 -15   0         33.38         37.35         1.19 o
   3 -15   0         29.67         29.44         0.99 o
   4 -15   0        282.49        262.84         3.47 o
   5 -15   0         33.98         31.06         1.25 o
   6 -15   0         29.84         26.71         1.40 o
   7 -15   0         17.28         20.98         1.62 o
   0 -14   0         63.71         58.33         1.49 o
   1 -14   0        323.96        336.19         3.36 o
   2 -14   0        141.75        128.09         1.76 o
   3 -14   0        298.82        288.07         3.15 o
   4 -14   0       1252.14       1234.84        12.16 o
   5 -14   0         99.16         95.12         1.82 o
   6 -14   0         25.11         22.86         1.29 o
   7 -14   0          4.29          6.22         1.17 o
   1 -13   0        203.70        201.77         2.02 o
   2 -13   0         25.32         24.68         0.75 o
   3 -13   0        407.48        407.06         4.50 o
   4 -13   0        106.94        111.43         1.64 o
   5 -13   0         22.70         20.52         0.94 o
   6 -13   0          4.84          4.51         0.86 o
   7 -13   0          7.82          8.93         1.21 o
   0 -12   0        180.80        218.13         4.72 o
   1 -12   0        448.02        477.21         4.90 o
   2 -12   0        165.87        169.79         2.09 o
   3 -12   0        314.98        304.64         3.10 o
   4 -12   0        219.02        219.45         2.29 o
   5 -12   0         45.04         44.65         1.13 o
   6 -12   0         38.03         38.16         1.40 o
   7 -12   0          6.40          8.20         1.17 o
   1 -11   0        921.18        986.67         9.15 o
   2 -11   0        414.37        403.04         3.99 o
   3 -11   0         91.52         84.97         1.44 o
   4 -11   0        169.59        158.07         1.93 o
   5 -11   0         96.46         96.41         1.64 o
   6 -11   0         28.34         25.80         1.17 o
   7 -11   0        108.14        115.40         2.49 o
   0 -10   0       3293.59       3409.90        47.21 o
   1 -10   0        289.18        307.15         3.94 o
   2 -10   0        175.63        173.12         2.16 o
   3 -10   0        661.28        688.32         7.63 o
   4 -10   0          6.02          5.34         0.58 o
   5 -10   0        162.71        155.19         1.95 o
   6 -10   0        144.69        144.55         2.32 o
   7 -10   0          3.89          5.04         0.93 o
   1  -9   0       1066.22       1079.13        11.72 o
   2  -9   0        213.03        247.36         2.53 o
   3  -9   0        298.42        325.98         3.48 o
   4  -9   0         43.98         44.62         0.97 o
   5  -9   0          2.81          3.10         0.53 o
   6  -9   0         16.88         17.56         1.02 o
   7  -9   0        203.64        210.40         3.32 o
   0  -8   0         88.83         92.31         4.18 o
   1  -8   0          2.87          2.96         0.43 o
   2  -8   0        264.55        281.56         2.75 o
   3  -8   0        216.94        243.23         2.70 o
   4  -8   0        172.51        173.29         2.00 o
   5  -8   0        226.57        225.73         2.22 o
   6  -8   0         26.41         26.74         1.05 o
   7  -8   0         14.99         17.11         1.02 o
   8  -8   0         32.28         32.47         1.85 o
   1  -7   0        923.04        853.54        22.91 o
   2  -7   0        150.33        177.22         1.77 o
   3  -7   0        637.31        672.44         5.50 o
   4  -7   0         22.81         22.46         0.68 o
   5  -7   0        195.24        187.78         2.05 o
   6  -7   0        234.61        226.71         2.69 o
   7  -7   0        241.86        246.52         3.19 o
   8  -7   0          1.08         -0.25         1.00 o
   0  -6   0       6987.49       6775.48        81.18 o
   1  -6   0        194.96        192.08         1.90 o
   2  -6   0        624.64        637.28         5.49 o
   3  -6   0        534.61        578.17         4.54 o
   4  -6   0         14.27         11.75         0.51 o
   5  -6   0        249.70        245.69         2.27 o
   6  -6   0        137.24        131.31         1.91 o
   7  -6   0         71.92         76.09         1.74 o
   8  -6   0          5.04          5.39         1.40 o
   1  -5   0        308.17        315.95         2.65 o
   2  -5   0        212.50        206.49         2.04 o
   3  -5   0        932.26        935.71         7.00 o
   4  -5   0         35.21         38.55         0.77 o
   5  -5   0         35.03         40.34         0.92 o
   6  -5   0          7.74          8.77         0.68 o
   7  -5   0        136.90        136.35         2.27 o
   8  -5   0         61.62         65.18         2.63 o
   0  -4   0          3.73          3.09         0.29 o
   1  -4   0       1469.49       1454.66        11.82 o
   2  -4   0        550.58        539.89         4.33 o
   3  -4   0         79.78         81.69         0.97 o
   4  -4   0        303.03        316.72         2.68 o
   5  -4   0        186.99        194.75         2.23 o
   6  -4   0        189.25        179.29         2.25 o
   7  -4   0         19.05         19.21         1.05 o
   8  -4   0         42.42         44.09         2.14 o
   1  -3   0        512.60        490.85         3.88 o
   2  -3   0        442.23        435.83         3.33 o
   3  -3   0         61.29         64.58         0.82 o
   4  -3   0         20.20         28.85         0.74 o
   5  -3   0         57.56         58.40         1.17 o
   6  -3   0        318.59        299.15         3.57 o
   7  -3   0         38.03         41.87         1.40 o
   8  -3   0          5.96          7.41         1.24 o
   0  -2   0       5527.31       5140.84       108.15 o
   1  -2   0        346.04        348.79         3.13 o
   2  -2   0        168.97        170.30         1.45 o
   3  -2   0        382.88        403.97         3.40 o
   4  -2   0        302.41        306.10         2.86 o
   5  -2   0         72.12         71.46         2.01 o
   6  -2   0         74.59         73.51         1.38 o
   7  -2   0         78.39         75.21         1.68 o
   8  -2   0         67.14         63.93         2.27 o
   1  -1   0        413.18        409.64         4.47 o
   2  -1   0        723.84        712.74         5.23 o
   3  -1   0        596.77        610.18         4.93 o
   4  -1   0        231.82        230.82         2.03 o
   5  -1   0         15.71         17.17         0.70 o
   6  -1   0         57.76         58.77         1.39 o
   7  -1   0         83.20         83.18         1.79 o
   8  -1   0         41.99         38.54         2.00 o
   1   0   0        107.83        106.12         1.04 o
   2   0   0       1556.89       1548.01        14.76 o
   3   0   0        135.11        126.14         1.45 o
   4   0   0        187.95        181.35         1.69 o
   5   0   0        290.39        292.65         2.93 o
   6   0   0         68.65         64.32         1.18 o
   7   0   0         20.35         20.65         1.21 o
   8   0   0         82.37         85.44         2.57 o
   1   1   0        412.98        414.16         4.64 o
   2   1   0        725.41        719.73         6.39 o
   3   1   0        598.21        612.36         5.59 o
   4   1   0        231.57        232.94         2.14 o
   5   1   0         15.81         17.91         0.66 o
   6   1   0         57.89         54.53         1.10 o
   7   1   0         83.35         82.71         2.00 o
   8   1   0         41.98         43.71         2.10 o
   0   2   0       5527.23       5002.92        62.06 o
   1   2   0        346.32        347.53         3.16 o
   2   2   0        169.47        172.05         1.75 o
   3   2   0        383.34        401.74         3.80 o
   4   2   0        302.14        310.05         3.08 o
   5   2   0         72.02         71.34         1.10 o
   6   2   0         74.69         75.50         1.28 o
   7   2   0         78.45         76.00         1.88 o
   8   2   0         67.14         65.84         2.28 o
   1   3   0        513.07        492.73         4.46 o
   2   3   0        442.06        433.67         4.02 o
   3   3   0         61.49         64.14         0.96 o
   4   3   0         20.17         27.64         0.80 o
   5   3   0         57.32         58.90         1.13 o
   6   3   0        319.16        298.17         2.85 o
   7   3   0         38.12         41.13         1.58 o
   8   3   0          5.96          3.96         1.17 o
   0   4   0          3.95          2.91         0.31 o
   1   4   0       1470.18       1455.73        18.31 o
   2   4   0        549.81        535.62         4.93 o
   3   4   0         79.49         81.78         1.15 o
   4   4   0        303.47        318.98         3.40 o
   5   4   0        187.17        191.82         2.12 o
   6   4   0        189.29        174.98         2.15 o
   7   4   0         19.02         18.04         1.37 o
   8   4   0         42.41         44.82         2.15 o
   1   5   0        306.77        303.66         3.60 o
   2   5   0        212.88        199.87         2.12 o
   3   5   0        932.12        929.54         8.44 o
   4   5   0         35.27         38.56         0.96 o
   5   5   0         34.60         38.68         1.02 o
   6   5   0          7.73          8.42         1.15 o
   7   5   0        136.78        132.86         2.96 o
   8   5   0         61.60         61.53         2.32 o
   0   6   0       6987.86       6415.61        83.63 o
   1   6   0        194.83        188.09         2.46 o
   2   6   0        624.93        637.18         5.91 o
   3   6   0        534.89        562.12         5.33 o
   4   6   0         14.31         13.57         0.68 o
   5   6   0        249.96        244.50         3.64 o
   6   6   0        137.35        131.59         2.14 o
   7   6   0         71.81         73.88         2.25 o
   8   6   0          5.02          6.95         1.25 o
   1   7   0        925.01        878.29        10.44 o
   2   7   0        150.24        174.00         2.03 o
   3   7   0        637.43        667.51         6.29 o
   4   7   0         22.88         22.40         0.79 o
   5   7   0        195.33        186.74         2.27 o
   6   7   0        234.19        226.65         3.43 o
   7   7   0        241.74        245.37         4.57 o
   8   7   0          1.08          0.97         1.09 o
   0   8   0         88.57         91.44         1.85 o
   1   8   0          2.81          4.11         0.80 o
   2   8   0        264.86        280.69         3.62 o
   3   8   0        216.95        233.21         2.64 o
   4   8   0        172.74        173.04         2.13 o
   5   8   0        226.73        226.36         2.63 o
   6   8   0         26.37         28.14         1.16 o
   7   8   0         14.95         15.79         1.31 o
   8   8   0         32.30         37.01         2.05 o
   1   9   0       1065.19       1077.54         9.16 o
   2   9   0        213.29        245.39         3.32 o
   3   9   0        298.86        324.05         3.23 o
   4   9   0         43.91         44.12         1.12 o
   5   9   0          2.81          2.25         0.52 o
   6   9   0         16.79         16.93         0.99 o
   7   9   0        204.00        206.58         4.22 o
   0  10   0       3294.43       3427.44        72.35 o
   1  10   0        288.97        304.44         3.07 o
   2  10   0        175.52        171.95         2.63 o
   3  10   0        661.53        681.67         5.72 o
   4  10   0          5.90          4.67         0.59 o
   5  10   0        162.42        153.52         1.97 o
   6  10   0        144.86        145.12         2.16 o
   7  10   0          3.86          4.26         0.99 o
   1  11   0        919.88        989.96        10.16 o
   2  11   0        414.13        406.65         4.25 o
   3  11   0         91.58         85.98         1.46 o
   4  11   0        169.27        154.73         1.93 o
   5  11   0         96.58         96.27         1.55 o
   6  11   0         28.30         27.35         1.03 o
   7  11   0        108.17        113.80         3.16 o
   0  12   0        181.03        214.08         3.72 o
   1  12   0        448.13        475.85         5.32 o
   2  12   0        165.59        175.20         2.17 o
   3  12   0        314.76        297.42         3.49 o
   4  12   0        218.72        215.72         2.29 o
   5  12   0         45.08         44.97         1.13 o
   6  12   0         38.14         35.86         1.15 o
   7  12   0          6.35          8.28         1.92 o
   1  13   0        203.21        203.75         2.62 o
   2  13   0         25.27         24.61         0.89 o
   3  13   0        407.32        403.80         4.60 o
   4  13   0        106.82        112.54         1.70 o
   5  13   0         22.69         20.75         0.96 o
   6  13   0          4.93          5.37         0.75 o
   7  13   0          7.79          7.22         1.63 o
   0  14   0         63.88         55.78         1.85 o
   1  14   0        324.26        326.57         3.23 o
   2  14   0        141.72        125.78         2.34 o
   3  14   0        298.37        281.72         3.32 o
   4  14   0       1252.20       1221.72         9.71 o
   5  14   0         99.07         94.11         1.99 o
   6  14   0         24.99         25.97         1.14 o
   7  14   0          4.28          6.69         2.05 o
   1  15   0         15.37         20.27         0.81 o
   2  15   0         33.42         35.60         1.20 o
   3  15   0         29.71         24.74         1.01 o
   4  15   0        282.57        254.35         2.86 o
   5  15   0         33.91         29.88         1.17 o
   6  15   0         29.70         27.25         1.29 o
   7  15   0         17.32         21.25         1.98 o
   0  16   0          0.57          1.14         0.70 o
   1  16   0        100.34        104.23         1.45 o
   2  16   0         68.80         63.97         1.74 o
   3  16   0        614.45        572.18         5.13 o
   4  16   0        149.12        133.60         1.98 o
   5  16   0         55.31         51.83         1.36 o
   6  16   0          1.21         -0.20         0.88 o
   1  17   0         92.18         86.40         1.45 o
   2  17   0        292.59        280.16         3.01 o
   3  17   0         91.30         80.12         1.61 o
   4  17   0          2.78          2.65         0.66 o
   5  17   0         17.21         17.02         1.04 o
   6  17   0         46.43         50.18         1.91 o
   0  18   0        338.82        298.88         4.14 o
   1  18   0         48.30         43.15         1.08 o
   2  18   0          4.58          5.75         0.69 o
   3  18   0        240.17        243.94         3.03 o
   4  18   0         39.76         37.25         1.38 o
   5  18   0          7.72          6.74         0.93 o
   6  18   0         63.96         68.59         2.16 o
   1  19   0         27.14         30.66         1.03 o
   2  19   0        191.40        184.25         2.37 o
   3  19   0         50.75         45.17         1.55 o
   4  19   0         21.51         20.47         1.10 o
   5  19   0         17.09         21.96         1.29 o
   6  19   0          2.00          1.24         1.05 o
   0  20   0        231.05        213.07         5.04 o
   1  20   0          7.47          6.26         0.74 o
   2  20   0         63.81         57.97         1.42 o
   3  20   0         26.13         27.45         1.51 o
   4  20   0         12.90         13.95         1.03 o
   5  20   0          3.32          3.62         1.01 o
   6  20   0         30.73         31.03         1.88 o
   1  21   0         28.08         20.08         1.07 o
   2  21   0         56.71         55.91         1.44 o
   3  21   0          7.46          7.68         1.23 o
   4  21   0         37.80         38.56         1.58 o
   5  21   0         98.63         93.88         2.27 o
   0  22   0        172.94        156.87         3.34 o
   1  22   0        152.44        147.21         2.38 o
   2  22   0         36.20         33.55         1.35 o
   3  22   0         75.52         77.28         1.84 o
   4  22   0         73.52         74.38         2.00 o
   5  22   0         56.33         61.52         2.12 o
   1  23   0        186.88        167.32         2.62 o
   2  23   0        112.61         98.37         2.24 o
   3  23   0         26.88         26.98         1.52 o
   4  23   0         51.53         51.16         1.99 o
   5  23   0         26.26         32.42         1.81 o
   0  24   0         38.74         39.67         2.04 o
   1  24   0         38.56         43.53         2.07 o
   2  24   0         60.66         65.73         1.90 o
   3  24   0         30.30         31.00         1.62 o
   4  24   0          5.29          5.00         1.12 o
   1  25   0         15.85         15.15         1.13 o
   2  25   0         24.36         24.13         1.67 o
   3  25   0          7.20          9.65         1.23 o
   4  25   0          2.56          1.83         1.23 o
   0  26   0        195.88        190.40         4.63 o
   1  26   0         24.27         21.22         1.39 o
   2  26   0         29.60         27.35         1.84 o
   3  26   0         12.08         11.95         1.48 o
   1  27   0          9.90         10.60         1.34 o
   2  27   0         23.87         19.76         1.73 o
   3  27   0         27.94         24.63         1.89 o
   0  28   0        616.25        637.12        13.08 o
   1  28   0         19.26         19.70         1.61 o
   2  28   0         11.92         13.61         1.63 o
   0 -29   1         35.78         33.85         1.82 o
  -2 -28   1          7.24          6.30         1.19 o
  -1 -28   1        235.60        243.87         3.70 o
   0 -28   1         43.78         47.31         1.99 o
   1 -28   1        135.43        146.69         3.05 o
   2 -28   1         39.47         40.68         2.13 o
  -3 -27   1          1.97         -0.01         1.00 o
  -2 -27   1          3.19          4.49         1.00 o
  -1 -27   1         41.77         48.59         1.81 o
   0 -27   1        200.90        204.73         3.51 o
   1 -27   1         54.68         53.84         2.36 o
   2 -27   1         38.92         43.63         2.12 o
  -3 -26   1          9.97          9.82         1.22 o
  -2 -26   1          5.15          5.87         1.00 o
  -1 -26   1         30.29         33.48         1.35 o
   0 -26   1         14.80         18.36         1.23 o
   1 -26   1         15.00         16.11         1.19 o
   2 -26   1         10.72         16.25         1.45 o
   3 -26   1          7.91          9.60         1.36 o
  -4 -25   1        126.65        136.03         3.61 o
  -3 -25   1         75.15         77.40         2.65 o
  -2 -25   1          0.73          1.17         0.84 o
  -1 -25   1         10.50         13.97         1.05 o
   0 -25   1         49.23         54.18         1.65 o
   1 -25   1        100.95        113.64         2.17 o
   2 -25   1         19.24         21.53         1.41 o
   3 -25   1          0.92          1.56         1.04 o
   4 -25   1         25.27         25.14         1.91 o
  -4 -24   1         22.81         17.98         1.73 o
  -3 -24   1         30.54         34.47         2.07 o
  -2 -24   1         13.54         14.43         1.12 o
  -1 -24   1         34.87         33.32         1.22 o
   0 -24   1         51.80         52.17         1.44 o
   1 -24   1         59.82         62.46         1.59 o
   2 -24   1        103.54        101.93         2.43 o
   3 -24   1         43.77         49.29         3.11 o
   4 -24   1         22.74         26.67         1.61 o
  -5 -23   1         38.28         35.83         3.54 o
  -4 -23   1         58.32         64.79         2.61 o
  -3 -23   1         15.03         16.19         1.69 o
  -2 -23   1         85.15         90.20         2.10 o
  -1 -23   1         28.93         25.62         1.08 o
   0 -23   1          3.67          5.95         0.78 o
   1 -23   1         34.99         34.84         1.27 o
   2 -23   1         16.34         17.03         1.18 o
   3 -23   1         55.82         62.02         2.15 o
   4 -23   1         14.16         17.14         1.67 o
   5 -23   1         22.97         27.64         1.68 o
  -5 -22   1        158.15        159.18         3.12 o
  -4 -22   1         67.53         68.09         2.48 o
  -3 -22   1         22.65         19.27         1.28 o
  -2 -22   1         27.39         34.70         1.32 o
  -1 -22   1         13.72         13.63         0.85 o
   0 -22   1        134.82        130.36         1.85 o
   1 -22   1        183.62        179.08         2.46 o
   2 -22   1         46.17         50.39         1.67 o
   3 -22   1         22.20         23.79         1.38 o
   4 -22   1         39.35         37.75         1.72 o
   5 -22   1        108.77        116.44         2.70 o
  -5 -21   1          2.28          1.95         0.97 o
  -4 -21   1         52.14         59.19         2.06 o
  -3 -21   1         41.31         42.51         1.65 o
  -2 -21   1          2.71          2.08         0.69 o
  -1 -21   1         94.97         95.93         1.63 o
   0 -21   1        193.59        190.02         2.22 o
   1 -21   1        129.25        124.68         1.86 o
   2 -21   1        188.97        180.25         2.45 o
   3 -21   1         16.32         19.68         1.27 o
   4 -21   1         73.38         72.14         1.88 o
   5 -21   1         13.46         14.17         1.25 o
  -6 -20   1         44.40         39.96         1.67 o
  -5 -20   1         22.34         25.72         1.49 o
  -4 -20   1        110.84        114.99         2.21 o
  -3 -20   1         94.52         91.51         1.93 o
  -2 -20   1         67.36         58.94         1.46 o
  -1 -20   1        327.98        282.62         3.12 o
   0 -20   1          8.34          8.94         0.66 o
   1 -20   1        282.09        280.42         3.30 o
   2 -20   1         15.76         14.78         0.87 o
   3 -20   1          4.17          3.99         0.86 o
   4 -20   1         11.79         12.26         1.05 o
   5 -20   1          4.49          4.69         0.94 o
  -6 -19   1         74.30         74.16         2.04 o
  -5 -19   1         26.13         30.82         1.37 o
  -4 -19   1         77.23         77.98         1.81 o
  -3 -19   1        234.95        216.25         2.97 o
  -2 -19   1         52.65         44.25         1.20 o
  -1 -19   1        213.21        219.87         2.60 o
   0 -19   1         66.62         70.51         1.28 o
   1 -19   1         87.16         83.16         1.37 o
   2 -19   1         69.89         71.77         1.44 o
   3 -19   1         37.44         39.55         1.42 o
   4 -19   1        137.22        138.14         2.40 o
   5 -19   1          7.00          7.24         0.96 o
   6 -19   1         31.51         32.20         1.83 o
  -6 -18   1        106.86        107.76         2.59 o
  -5 -18   1          5.54          4.43         0.82 o
  -4 -18   1         44.27         43.04         1.43 o
  -3 -18   1        224.50        213.51         2.70 o
  -2 -18   1         32.16         32.54         1.14 o
  -1 -18   1         48.71         50.37         1.34 o
   0 -18   1        135.18        123.18         1.63 o
   1 -18   1        141.73        130.47         1.69 o
   2 -18   1         23.02         21.81         0.91 o
   3 -18   1        125.03        122.87         2.13 o
   4 -18   1        159.29        150.45         2.15 o
   5 -18   1          0.48          0.55         0.71 o
   6 -18   1        165.36        163.48         3.36 o
  -6 -17   1         57.86         62.66         1.91 o
  -5 -17   1         24.87         23.32         1.10 o
  -4 -17   1         52.70         54.85         1.50 o
  -3 -17   1        236.59        237.78         2.82 o
  -2 -17   1         68.28         73.63         1.41 o
  -1 -17   1          6.97          7.97         0.68 o
   0 -17   1          1.64          1.06         0.52 o
   1 -17   1         31.43         32.90         0.97 o
   2 -17   1         31.52         27.64         0.99 o
   3 -17   1          5.61          5.79         0.76 o
   4 -17   1         23.18         23.25         1.07 o
   5 -17   1         25.61         28.24         1.43 o
   6 -17   1         38.28         41.78         1.92 o
  -6 -16   1         10.21         10.49         1.06 o
  -5 -16   1         25.73         24.93         1.18 o
  -4 -16   1        171.81        158.57         2.25 o
  -3 -16   1        116.89        111.10         1.91 o
  -2 -16   1         21.00         25.00         0.97 o
  -1 -16   1         32.64         34.39         0.99 o
   0 -16   1         56.78         60.59         1.08 o
   1 -16   1         28.07         31.47         0.84 o
   2 -16   1         50.70         49.45         1.09 o
   3 -16   1        167.85        171.17         2.45 o
   4 -16   1        284.06        268.97         3.30 o
   5 -16   1         65.25         64.30         1.55 o
   6 -16   1          8.85          8.15         0.98 o
  -7 -15   1          6.87          6.45         1.04 o
  -6 -15   1         53.73         51.56         1.85 o
  -5 -15   1         40.57         42.45         1.20 o
  -4 -15   1         44.57         42.44         1.30 o
  -3 -15   1         88.79         95.05         1.75 o
  -2 -15   1        182.48        188.98         2.51 o
  -1 -15   1         73.94         69.77         2.10 o
   0 -15   1         68.87         73.90         1.16 o
   1 -15   1        244.61        240.55         2.71 o
   2 -15   1        230.10        226.18         2.41 o
   3 -15   1        170.35        170.69         2.41 o
   4 -15   1        359.99        334.70         4.23 o
   5 -15   1         38.19         40.38         1.21 o
   6 -15   1          5.62          4.48         0.92 o
   7 -15   1         22.47         23.16         1.66 o
  -7 -14   1          1.61          1.34         0.91 o
  -6 -14   1         37.28         36.45         1.41 o
  -5 -14   1         69.12         70.58         1.49 o
  -4 -14   1        821.92        777.10         7.28 o
  -3 -14   1        395.15        385.92         3.83 o
  -2 -14   1        139.85        134.74         1.75 o
  -1 -14   1         84.92         93.99         1.57 o
   0 -14   1         34.73         41.25         0.87 o
   1 -14   1         83.19         87.60         1.53 o
   2 -14   1        694.13        679.30         5.82 o
   3 -14   1        583.20        569.66         5.58 o
   4 -14   1        340.98        321.23         3.27 o
   5 -14   1         44.98         42.67         1.23 o
   6 -14   1          3.94          4.07         0.80 o
   7 -14   1          1.32          0.32         1.10 o
  -7 -13   1         42.49         47.19         1.62 o
  -6 -13   1          6.09          5.35         0.79 o
  -5 -13   1         56.55         55.18         1.22 o
  -4 -13   1        173.18        163.82         2.51 o
  -3 -13   1         56.19         58.38         1.16 o
  -2 -13   1        269.31        271.06         2.52 o
  -1 -13   1          0.60          0.55         0.45 o
   0 -13   1        794.14        871.17         7.29 o
   1 -13   1         66.63         66.16         1.18 o
   2 -13   1        140.30        141.36         2.11 o
   3 -13   1        295.36        294.53         3.29 o
   4 -13   1       1026.92       1012.33         8.06 o
   5 -13   1         53.76         49.98         1.24 o
   6 -13   1         19.11         18.35         1.07 o
   7 -13   1          4.62          3.75         1.11 o
  -7 -12   1         18.05         21.54         1.33 o
  -6 -12   1         95.91         91.63         1.75 o
  -5 -12   1         67.11         69.96         1.33 o
  -4 -12   1         14.63         13.67         0.83 o
  -3 -12   1         73.64         64.07         1.14 o
  -2 -12   1        235.23        241.75         2.26 o
  -1 -12   1        249.42        242.21         2.87 o
   0 -12   1        377.21        397.76         3.68 o
   1 -12   1        252.19        244.43         2.69 o
   2 -12   1        165.22        155.73         2.26 o
   3 -12   1        848.09        855.78         8.26 o
   4 -12   1        451.03        414.82         3.84 o
   5 -12   1         33.55         32.04         1.12 o
   6 -12   1        192.20        199.34         2.89 o
   7 -12   1         27.06         28.95         1.68 o
  -7 -11   1         89.47         91.96         2.18 o
  -6 -11   1         57.16         60.10         1.43 o
  -5 -11   1          9.26          8.59         0.59 o
  -4 -11   1         19.16         20.20         0.89 o
  -3 -11   1         49.93         55.70         1.18 o
  -2 -11   1         60.56         70.16         1.28 o
  -1 -11   1        198.96        227.00         2.67 o
   0 -11   1        199.79        217.93         2.40 o
   1 -11   1        526.79        548.68         5.05 o
   2 -11   1         84.35         88.72         1.58 o
   3 -11   1         84.32         86.58         1.48 o
   4 -11   1         11.35         11.93         0.68 o
   5 -11   1         44.75         48.88         1.25 o
   6 -11   1          3.41          2.62         0.73 o
   7 -11   1         10.36         11.80         1.22 o
  -7 -10   1         26.45         28.65         1.36 o
  -6 -10   1         27.93         26.89         1.08 o
  -5 -10   1         62.76         58.14         1.11 o
  -4 -10   1        365.55        367.11         3.53 o
  -3 -10   1        552.12        607.34         4.97 o
  -2 -10   1       1324.66       1302.79        11.75 o
  -1 -10   1       2411.31       2629.47        22.99 o
   0 -10   1        401.57        384.28         3.66 o
   1 -10   1        208.75        228.94         2.46 o
   2 -10   1        783.40        800.04         7.01 o
   3 -10   1         64.96         67.00         1.20 o
   4 -10   1         49.48         55.96         1.09 o
   5 -10   1         67.49         74.81         1.44 o
   6 -10   1        369.28        373.49         4.65 o
   7 -10   1        119.27        122.02         2.79 o
  -7  -9   1         62.31         65.69         1.89 o
  -6  -9   1        241.92        240.88         2.88 o
  -5  -9   1         13.49         12.27         0.71 o
  -4  -9   1          4.20          3.86         0.49 o
  -3  -9   1       1451.93       1506.26        11.17 o
  -2  -9   1         36.70         41.50         0.89 o
  -1  -9   1       1854.05       1971.48        16.26 o
   0  -9   1        187.72        180.39         2.30 o
   1  -9   1        428.45        450.49         5.38 o
   2  -9   1          0.95          0.69         0.40 o
   3  -9   1        781.93        803.53         7.08 o
   4  -9   1        234.27        233.85         2.45 o
   5  -9   1         26.19         31.67         0.89 o
   6  -9   1        243.20        239.56         2.66 o
   7  -9   1         15.76         18.70         1.39 o
  -8  -8   1         77.90         81.48         3.41 o
  -7  -8   1          5.68          6.37         0.95 o
  -6  -8   1        109.91        106.55         2.00 o
  -5  -8   1        121.17        115.06         1.57 o
  -4  -8   1        213.13        197.23         2.26 o
  -3  -8   1         12.79         10.44         0.48 o
  -2  -8   1        105.80        107.42         1.20 o
  -1  -8   1       4115.21       4250.19        31.96 o
   0  -8   1        330.01        332.72         5.48 o
   1  -8   1        600.00        639.14         7.23 o
   2  -8   1        654.41        657.09         7.55 o
   3  -8   1         89.11         94.20         1.40 o
   4  -8   1        353.37        332.91         2.94 o
   5  -8   1        179.48        182.26         1.96 o
   6  -8   1         38.30         41.17         1.13 o
   7  -8   1         73.75         76.28         2.00 o
  -8  -7   1         10.96          9.94         1.48 o
  -7  -7   1          4.27          3.41         0.76 o
  -6  -7   1         78.19         71.24         1.42 o
  -5  -7   1         96.40         97.00         1.31 o
  -4  -7   1         95.34         92.49         1.35 o
  -3  -7   1         16.01         24.84         0.69 o
  -2  -7   1       2617.82       2813.78        21.53 o
  -1  -7   1        615.20        615.38         4.98 o
   0  -7   1         48.69         38.02         0.79 o
   1  -7   1        337.64        332.35         4.89 o
   2  -7   1        133.26        137.27         1.92 o
   3  -7   1        215.06        242.10         2.26 o
   4  -7   1         32.53         28.26         0.77 o
   5  -7   1         78.77         81.86         1.25 o
   6  -7   1         88.49         85.92         1.45 o
   7  -7   1          5.43          5.43         0.80 o
   8  -7   1         87.85         84.24         2.60 o
  -8  -6   1         42.38         44.20         2.42 o
  -7  -6   1         29.12         34.86         1.34 o
  -6  -6   1         10.62         10.90         0.72 o
  -5  -6   1        676.93        658.17         5.46 o
  -4  -6   1         80.75         78.33         1.10 o
  -3  -6   1        146.10        180.21         1.84 o
  -2  -6   1        203.48        227.08         2.09 o
  -1  -6   1        272.92        265.80         2.62 o
   0  -6   1       2740.44       2677.70        21.36 o
   1  -6   1        736.41        708.05        13.50 o
   2  -6   1        747.19        777.34         5.89 o
   3  -6   1        102.03        124.63         1.39 o
   4  -6   1        241.08        233.97         2.33 o
   5  -6   1        291.39        283.56         2.74 o
   6  -6   1         20.00         20.53         0.85 o
   7  -6   1         20.42         21.22         1.10 o
   8  -6   1         63.03         68.32         2.34 o
  -8  -5   1          4.40          3.09         1.26 o
  -7  -5   1        120.47        117.11         2.38 o
  -6  -5   1         91.46         89.77         1.63 o
  -5  -5   1         94.77         95.65         2.06 o
  -4  -5   1        302.04        303.38         2.82 o
  -3  -5   1        381.59        376.55         3.02 o
  -2  -5   1        202.53        231.22         2.21 o
  -1  -5   1         79.82         76.60         1.59 o
   0  -5   1       2794.60       2629.05        27.41 o
   1  -5   1        192.84        186.49         2.45 o
   2  -5   1       1509.74       1536.34        11.16 o
   3  -5   1        382.16        395.62         3.28 o
   4  -5   1        113.36        114.70         1.38 o
   5  -5   1        344.83        343.11         3.15 o
   6  -5   1        127.87        124.96         1.66 o
   7  -5   1         77.17         77.93         1.71 o
   8  -5   1         16.64         19.55         1.54 o
  -8  -4   1         39.96         42.85         2.33 o
  -7  -4   1         75.76         70.37         1.86 o
  -6  -4   1         26.22         26.71         0.93 o
  -5  -4   1        103.43        110.14         1.98 o
  -4  -4   1        495.01        525.27         4.43 o
  -3  -4   1        712.52        706.83         5.03 o
  -2  -4   1       1796.65       1827.72        13.17 o
  -1  -4   1       3318.02       3340.09        25.29 o
   0  -4   1         22.80         20.22         0.52 o
   1  -4   1       4421.69       4334.53        34.60 o
   2  -4   1       4027.69       4119.03        29.18 o
   3  -4   1         87.18         93.01         1.34 o
   4  -4   1          3.14          3.13         0.41 o
   5  -4   1         59.03         57.32         1.11 o
   6  -4   1        118.45        111.39         1.55 o
   7  -4   1          8.86          8.01         0.81 o
   8  -4   1         11.85         12.20         1.32 o
  -8  -3   1         40.49         38.16         2.27 o
  -7  -3   1         14.64         16.26         1.10 o
  -6  -3   1         89.41         89.66         1.65 o
  -5  -3   1        432.62        422.31         3.76 o
  -4  -3   1       1449.11       1507.04        10.57 o
  -3  -3   1        377.02        393.40         3.06 o
  -2  -3   1       1918.27       1968.39        14.85 o
  -1  -3   1       2703.70       2688.00        21.53 o
   0  -3   1        492.31        512.25         5.12 o
   1  -3   1       9468.06       9107.19        73.44 o
   2  -3   1        642.02        629.21         4.76 o
   3  -3   1        184.60        186.77         1.76 o
   4  -3   1        124.92        122.33         1.48 o
   5  -3   1         34.70         32.77         0.95 o
   6  -3   1         23.57         22.95         0.86 o
   7  -3   1         45.47         44.21         1.43 o
   8  -3   1         11.69         12.77         1.32 o
  -8  -2   1         13.49         13.89         1.64 o
  -7  -2   1         75.37         71.85         1.85 o
  -6  -2   1        102.90         93.70         1.66 o
  -5  -2   1        230.43        222.76         2.38 o
  -4  -2   1         33.17         31.18         0.69 o
  -3  -2   1        975.54       1043.81         8.68 o
  -2  -2   1        445.14        441.43         4.48 o
  -1  -2   1      11430.76      10780.64       103.15 o
   0  -2   1        360.41        354.36         4.03 o
   1  -2   1       4531.87       4424.04        39.91 o
   2  -2   1        739.73        709.13         5.94 o
   3  -2   1        113.03        113.22         1.32 o
   4  -2   1        191.13        201.25         2.56 o
   5  -2   1         93.17         93.88         1.43 o
   6  -2   1         19.22         21.75         0.84 o
   7  -2   1          1.05          1.48         0.65 o
   8  -2   1         17.84         20.88         1.53 o
  -8  -1   1         13.99         14.49         1.60 o
  -7  -1   1          2.12          2.95         0.79 o
  -6  -1   1         40.49         39.84         1.33 o
  -5  -1   1         26.44         22.61         0.81 o
  -4  -1   1         19.97         18.27         0.49 o
  -3  -1   1        587.06        592.81         5.53 o
  -2  -1   1       5039.35       4923.85        42.53 o
  -1  -1   1       9548.70       9088.18       160.00 o
   0  -1   1        746.19        745.73         8.04 o
   1  -1   1       1492.72       1475.43        12.86 o
   2  -1   1        211.44        215.12         2.23 o
   3  -1   1          9.22         10.74         0.48 o
   4  -1   1         24.81         26.70         0.77 o
   5  -1   1         36.84         35.04         1.01 o
   6  -1   1        413.69        385.03         3.58 o
   7  -1   1        153.18        152.92         2.44 o
   8  -1   1         17.45         18.06         1.87 o
  -8   0   1          3.24          3.05         1.21 o
  -7   0   1         67.98         69.77         1.82 o
  -6   0   1          0.00          0.01         0.56 o
  -5   0   1         93.92         79.51         0.97 o
  -4   0   1         53.29         72.33         0.78 o
  -3   0   1        473.05        493.93         3.95 o
  -2   0   1        586.55        595.50        12.85 o
   0   0   1        423.10        384.34         5.27 o
   1   0   1      13081.14      12191.71       148.68 o
   2   0   1       1483.58       1493.48        13.11 o
   3   0   1         44.42         38.13         0.80 o
   4   0   1         32.69         36.13         0.88 o
   5   0   1         84.39         79.56         1.40 o
   6   0   1        181.76        179.85         2.83 o
   7   0   1        307.52        295.06         3.64 o
   8   0   1          5.04          6.01         1.24 o
  -8   1   1         13.94         13.28         1.57 o
  -7   1   1          2.09          1.27         0.72 o
  -6   1   1         40.55         38.49         1.31 o
  -5   1   1         26.35         23.51         0.64 o
  -4   1   1         20.00         18.73         0.44 o
  -3   1   1        586.06        596.44         6.56 o
  -2   1   1       5033.91       5019.87        61.40 o
  -1   1   1       9548.76       8921.80        98.37 o
   0   1   1        746.16        752.33         9.40 o
   1   1   1       1492.09       1478.29        27.11 o
   2   1   1        211.34        217.00         2.25 o
   3   1   1          9.20         10.33         0.59 o
   4   1   1         24.86         25.28         0.83 o
   5   1   1         36.95         34.54         1.72 o
   6   1   1        413.92        381.54         3.56 o
   7   1   1        152.75        154.47         2.48 o
   8   1   1         17.41         18.86         1.52 o
  -8   2   1         13.53         14.60         1.62 o
  -7   2   1         75.47         71.65         1.85 o
  -6   2   1        103.17         99.72         1.86 o
  -5   2   1        230.32        220.04         2.05 o
  -4   2   1         33.44         32.11         1.05 o
  -3   2   1        975.94       1030.13        12.14 o
  -2   2   1        445.39        439.31         4.86 o
  -1   2   1      11431.30      10646.31       117.26 o
   0   2   1        360.35        364.06         3.74 o
   1   2   1       4530.06       4356.28        74.74 o
   2   2   1        738.85        706.09         6.43 o
   3   2   1        113.07        114.10         1.49 o
   4   2   1        190.75        203.55         2.68 o
   5   2   1         93.37         92.18         1.69 o
   6   2   1         19.26         21.82         0.84 o
   7   2   1          1.04          0.45         0.67 o
   8   2   1         17.85         20.04         1.62 o
  -8   3   1         40.48         35.63         2.18 o
  -7   3   1         14.61         17.31         1.16 o
  -6   3   1         89.32         89.69         1.78 o
  -5   3   1        432.46        428.87         3.74 o
  -4   3   1       1448.62       1504.86        12.52 o
  -3   3   1        376.67        393.33         4.01 o
  -2   3   1       1919.41       1941.75        16.79 o
  -1   3   1       2703.15       2610.18        22.61 o
   0   3   1        492.06        514.27         5.11 o
   1   3   1       9465.95       8926.92       100.52 o
   2   3   1        641.58        616.42         5.70 o
   3   3   1        184.55        191.00         2.16 o
   4   3   1        124.56        129.00         2.15 o
   5   3   1         34.49         32.60         1.20 o
   6   3   1         23.61         23.22         0.95 o
   7   3   1         45.27         45.01         1.99 o
   8   3   1         11.60         12.07         1.35 o
  -8   4   1         39.92         41.42         2.35 o
  -7   4   1         75.68         73.36         2.05 o
  -6   4   1         26.32         26.20         0.98 o
  -5   4   1        103.81        106.25         1.37 o
  -4   4   1        494.69        521.84         5.46 o
  -3   4   1        712.86        711.64        11.03 o
  -2   4   1       1796.75       1813.23        15.76 o
  -1   4   1       3318.00       3327.43        26.74 o
   0   4   1         22.95         20.64         0.77 o
   1   4   1       4424.12       4290.42        37.19 o
   2   4   1       4027.54       4093.02        35.37 o
   3   4   1         87.66         93.32         1.33 o
   4   4   1          3.20          2.79         0.53 o
   5   4   1         59.06         57.59         1.27 o
   6   4   1        118.15        111.22         2.32 o
   7   4   1          8.78          6.87         0.82 o
   8   4   1         11.86          8.90         1.31 o
  -8   5   1          4.37          4.01         1.27 o
  -7   5   1        120.53        120.69         2.61 o
  -6   5   1         91.66         88.87         1.88 o
  -5   5   1         94.90         91.58         1.34 o
  -4   5   1        301.94        299.04         3.16 o
  -3   5   1        382.29        373.64         3.59 o
  -2   5   1        202.81        233.02         2.41 o
  -1   5   1         80.04         77.98         2.47 o
   0   5   1       2795.25       2607.29        23.05 o
   1   5   1        192.47        182.22         1.99 o
   2   5   1       1508.34       1533.83        13.59 o
   3   5   1        381.04        387.89         3.92 o
   4   5   1        113.43        111.63         1.70 o
   5   5   1        344.71        342.10         3.51 o
   6   5   1        127.94        123.01         2.13 o
   7   5   1         77.40         78.63         1.82 o
   8   5   1         16.68         18.94         1.59 o
  -8   6   1         42.46         39.29         2.33 o
  -7   6   1         29.24         31.69         1.58 o
  -6   6   1         10.77         10.28         0.76 o
  -5   6   1        677.15        645.48         5.41 o
  -4   6   1         80.82         77.39         1.19 o
  -3   6   1        145.78        179.81         2.00 o
  -2   6   1        203.27        225.85         2.35 o
  -1   6   1        272.85        258.18         2.89 o
   0   6   1       2740.20       2675.24        23.25 o
   1   6   1        736.82        697.72         6.45 o
   2   6   1        747.52        765.50         8.60 o
   3   6   1        102.06        123.19         1.67 o
   4   6   1        240.86        233.40         3.75 o
   5   6   1        291.43        283.39         3.07 o
   6   6   1         20.06         19.96         1.16 o
   7   6   1         20.46         20.44         1.13 o
   8   6   1         63.26         66.97         2.41 o
  -8   7   1         10.98         11.93         2.21 o
  -7   7   1          4.24          4.80         0.97 o
  -6   7   1         78.27         69.80         1.61 o
  -5   7   1         96.68         93.47         1.39 o
  -4   7   1         95.08         90.33         1.34 o
  -3   7   1         16.05         24.81         0.70 o
  -2   7   1       2617.01       2781.74        24.21 o
  -1   7   1        615.03        595.36         6.79 o
   0   7   1         48.78         37.29         0.74 o
   1   7   1        337.64        323.91         4.25 o
   2   7   1        133.37        132.89         2.10 o
   3   7   1        215.61        235.12         2.69 o
   4   7   1         32.50         27.21         1.12 o
   5   7   1         78.59         74.07         1.55 o
   6   7   1         88.81         85.33         1.79 o
   7   7   1          5.42          4.32         0.87 o
   8   7   1         88.10         89.36         2.78 o
  -8   8   1         77.91         83.29         2.96 o
  -7   8   1          5.69          5.65         0.96 o
  -6   8   1        109.63        102.26         1.97 o
  -5   8   1        121.48        117.74         1.51 o
  -4   8   1        213.23        205.35         2.26 o
  -3   8   1         12.75          9.91         0.54 o
  -2   8   1        105.78        106.37         1.74 o
  -1   8   1       4115.88       4172.33        54.61 o
   0   8   1        329.43        324.59         3.67 o
   1   8   1        600.56        631.62        10.66 o
   2   8   1        654.49        661.82         7.65 o
   3   8   1         89.18         91.64         1.38 o
   4   8   1        353.18        324.43         3.71 o
   5   8   1        179.26        179.73         2.30 o
   6   8   1         38.38         37.43         1.36 o
   7   8   1         73.59         70.65         1.92 o
  -7   9   1         62.39         63.54         1.97 o
  -6   9   1        241.42        238.86         3.24 o
  -5   9   1         13.44         12.82         0.65 o
  -4   9   1          4.29          3.64         0.55 o
  -3   9   1       1451.74       1488.47        12.37 o
  -2   9   1         36.50         42.40         1.02 o
  -1   9   1       1853.82       1956.77        17.39 o
   0   9   1        187.15        183.60         2.41 o
   1   9   1        429.13        447.16         4.48 o
   2   9   1          0.92          0.91         0.39 o
   3   9   1        781.13        800.59         6.61 o
   4   9   1        234.19        235.29         2.60 o
   5   9   1         26.22         31.41         1.26 o
   6   9   1        243.47        236.91         3.31 o
   7   9   1         15.80         17.85         1.24 o
  -7  10   1         26.27         27.62         1.93 o
  -6  10   1         27.82         26.01         1.21 o
  -5  10   1         62.76         56.86         1.14 o
  -4  10   1        365.50        371.79         3.66 o
  -3  10   1        552.50        603.88         5.84 o
  -2  10   1       1323.66       1299.63        23.32 o
  -1  10   1       2411.32       2574.31        22.76 o
   0  10   1        401.86        387.66         4.43 o
   1  10   1        208.66        231.52         4.79 o
   2  10   1        783.57        801.05         7.03 o
   3  10   1         64.99         65.42         1.34 o
   4  10   1         49.56         52.80         1.19 o
   5  10   1         67.36         75.93         1.48 o
   6  10   1        369.12        369.03         4.54 o
   7  10   1        119.15        125.60         3.11 o
  -7  11   1         89.36         95.48         3.01 o
  -6  11   1         57.20         58.42         1.52 o
  -5  11   1          9.24          8.43         0.69 o
  -4  11   1         19.24         21.03         0.81 o
  -3  11   1         50.01         55.81         1.18 o
  -2  11   1         60.46         68.10         1.28 o
  -1  11   1        199.06        234.68         2.98 o
   0  11   1        200.10        217.09         2.42 o
   1  11   1        527.34        550.97         7.31 o
   2  11   1         84.14         85.98         1.67 o
   3  11   1         84.07         82.85         1.59 o
   4  11   1         11.40         12.59         0.74 o
   5  11   1         44.90         48.01         1.18 o
   6  11   1          3.46          3.26         0.77 o
   7  11   1         10.36         13.22         1.36 o
  -7  12   1         18.08         19.96         1.72 o
  -6  12   1         95.86         91.12         1.89 o
  -5  12   1         67.30         67.52         1.53 o
  -4  12   1         14.64         15.74         0.85 o
  -3  12   1         73.78         63.28         1.26 o
  -2  12   1        234.89        242.26         3.14 o
  -1  12   1        249.49        247.34         3.20 o
   0  12   1        377.36        394.97         4.54 o
   1  12   1        252.65        240.03         2.67 o
   2  12   1        165.53        157.14         2.23 o
   3  12   1        848.30        848.12         8.22 o
   4  12   1        451.52        407.51         3.88 o
   5  12   1         33.46         32.58         1.09 o
   6  12   1        192.56        194.95         3.00 o
   7  12   1         27.09         27.40         1.77 o
  -7  13   1         42.40         46.41         2.18 o
  -6  13   1          6.21          4.85         1.07 o
  -5  13   1         56.52         53.93         1.43 o
  -4  13   1        172.67        164.52         2.22 o
  -3  13   1         56.41         59.39         1.49 o
  -2  13   1        269.14        272.05         2.81 o
  -1  13   1          0.59          2.16         0.50 o
   0  13   1        793.72        867.69         7.24 o
   1  13   1         66.81         62.72         1.36 o
   2  13   1        140.56        140.29         2.33 o
   3  13   1        295.56        278.43         2.72 o
   4  13   1       1027.13       1006.81         7.73 o
   5  13   1         53.65         50.34         1.25 o
   6  13   1         19.05         18.29         1.13 o
   7  13   1          4.61          5.43         1.39 o
  -7  14   1          1.59          2.52         1.18 o
  -6  14   1         37.05         35.58         1.39 o
  -5  14   1         69.26         67.52         1.51 o
  -4  14   1        822.36        766.27         6.88 o
  -3  14   1        395.12        380.26         4.07 o
  -2  14   1        139.83        139.42         2.26 o
  -1  14   1         85.10         93.76         1.49 o
   0  14   1         34.80         40.46         1.28 o
   1  14   1         83.22         84.36         1.62 o
   2  14   1        694.16        690.09         6.76 o
   3  14   1        583.82        537.42         4.76 o
   4  14   1        340.88        314.20         3.09 o
   5  14   1         45.02         40.62         1.22 o
   6  14   1          4.00          3.10         0.97 o
   7  14   1          1.32          1.38         1.30 o
  -7  15   1          6.90          7.05         1.38 o
  -6  15   1         53.69         56.07         1.67 o
  -5  15   1         40.54         40.05         1.30 o
  -4  15   1         44.51         40.20         1.23 o
  -3  15   1         88.66         95.81         1.80 o
  -2  15   1        182.23        186.25         2.51 o
  -1  15   1         73.93         66.73         1.26 o
   0  15   1         68.77         73.90         1.27 o
   1  15   1        243.93        233.33         2.61 o
   2  15   1        230.11        224.46         2.87 o
   3  15   1        170.01        163.25         2.14 o
   4  15   1        359.88        328.49         3.41 o
   5  15   1         38.16         39.32         1.41 o
   6  15   1          5.65          3.65         1.02 o
   7  15   1         22.48         19.41         1.90 o
  -6  16   1         10.24         11.29         1.12 o
  -5  16   1         25.82         24.84         1.14 o
  -4  16   1        172.02        157.13         2.29 o
  -3  16   1        117.03        112.93         1.86 o
  -2  16   1         21.03         24.28         0.94 o
  -1  16   1         32.59         31.93         0.95 o
   0  16   1         56.78         58.73         1.21 o
   1  16   1         28.06         30.18         0.97 o
   2  16   1         50.68         55.51         1.40 o
   3  16   1        167.58        169.75         2.23 o
   4  16   1        284.08        262.97         2.99 o
   5  16   1         65.32         60.66         1.76 o
   6  16   1          8.79          8.13         1.20 o
  -6  17   1         57.86         59.92         1.95 o
  -5  17   1         24.86         23.01         1.14 o
  -4  17   1         52.72         53.72         1.42 o
  -3  17   1        236.30        228.28         2.82 o
  -2  17   1         68.40         72.37         1.44 o
  -1  17   1          6.99          7.62         0.67 o
   0  17   1          1.56          0.60         0.50 o
   1  17   1         31.28         32.87         1.04 o
   2  17   1         31.68         29.46         1.05 o
   3  17   1          5.62          5.01         0.69 o
   4  17   1         23.03         23.33         1.05 o
   5  17   1         25.50         24.93         1.19 o
   6  17   1         38.32         38.26         1.98 o
  -6  18   1        107.04        110.08         2.57 o
  -5  18   1          5.50          4.22         0.79 o
  -4  18   1         44.25         44.01         1.49 o
  -3  18   1        224.21        202.31         2.68 o
  -2  18   1         32.13         33.80         1.11 o
  -1  18   1         48.99         46.95         1.26 o
   0  18   1        135.04        124.63         1.71 o
   1  18   1        142.09        130.63         1.98 o
   2  18   1         22.96         19.74         0.93 o
   3  18   1        124.83        120.29         2.03 o
   4  18   1        159.47        147.22         2.35 o
   5  18   1          0.49          0.12         0.75 o
   6  18   1        165.51        163.53         3.65 o
  -6  19   1         74.29         75.19         2.20 o
  -5  19   1         26.10         25.85         1.33 o
  -4  19   1         77.21         72.47         1.69 o
  -3  19   1        235.05        219.29         2.88 o
  -2  19   1         52.72         42.26         1.22 o
  -1  19   1        213.17        209.08         2.55 o
   0  19   1         66.44         71.94         1.49 o
   1  19   1         86.89         84.77         1.61 o
   2  19   1         69.83         66.24         1.45 o
   3  19   1         37.53         37.43         1.34 o
   4  19   1        137.31        133.09         2.26 o
   5  19   1          6.94          7.04         1.34 o
   6  19   1         31.42         32.14         2.32 o
  -6  20   1         44.45         47.20         2.02 o
  -5  20   1         22.23         20.44         1.30 o
  -4  20   1        111.07        111.32         2.10 o
  -3  20   1         94.46         92.05         1.87 o
  -2  20   1         67.33         56.29         1.38 o
  -1  20   1        327.79        284.06         3.60 o
   0  20   1          8.29          9.44         0.99 o
   1  20   1        282.10        272.91         3.68 o
   2  20   1         15.80         16.07         0.98 o
   3  20   1          4.19          2.76         0.75 o
   4  20   1         11.81         11.81         1.31 o
   5  20   1          4.52          4.20         1.21 o
  -5  21   1          2.30          3.15         1.09 o
  -4  21   1         52.19         50.55         1.66 o
  -3  21   1         41.47         40.64         1.44 o
  -2  21   1          2.70          2.14         0.74 o
  -1  21   1         95.07         92.55         2.00 o
   0  21   1        193.86        187.33         2.53 o
   1  21   1        129.20        120.90         2.11 o
   2  21   1        189.19        171.22         3.32 o
   3  21   1         16.31         16.62         1.15 o
   4  21   1         73.28         70.42         2.06 o
   5  21   1         13.44         12.42         1.58 o
  -5  22   1        158.46        157.16         3.20 o
  -4  22   1         67.60         69.63         2.89 o
  -3  22   1         22.70         19.55         1.25 o
  -2  22   1         27.39         34.34         1.47 o
  -1  22   1         13.76         15.57         1.13 o
   0  22   1        135.04        127.21         2.28 o
   1  22   1        183.73        175.41         3.00 o
   2  22   1         46.23         49.54         1.52 o
   3  22   1         22.05         22.11         1.27 o
   4  22   1         39.49         37.70         1.76 o
   5  22   1        108.60        118.00         3.44 o
  -5  23   1         38.23         38.08         1.93 o
  -4  23   1         58.17         55.89         2.04 o
  -3  23   1         14.90         15.54         1.29 o
  -2  23   1         84.96         88.65         2.11 o
  -1  23   1         28.91         24.46         1.23 o
   0  23   1          3.59          4.02         0.85 o
   1  23   1         34.99         32.94         1.36 o
   2  23   1         16.39         15.50         1.21 o
   3  23   1         56.05         60.83         2.36 o
   4  23   1         14.13         16.64         1.39 o
   5  23   1         22.98         21.14         2.99 o
  -4  24   1         22.79         23.41         1.61 o
  -3  24   1         30.45         33.07         1.68 o
  -2  24   1         13.47         15.32         1.22 o
  -1  24   1         34.81         33.91         1.52 o
   0  24   1         51.81         48.51         1.95 o
   1  24   1         59.61         59.89         1.72 o
   2  24   1        103.50        106.29         2.82 o
   3  24   1         43.68         49.91         1.97 o
   4  24   1         22.76         22.21         1.71 o
  -4  25   1        126.68        129.22         3.01 o
  -3  25   1         75.26         70.06         2.27 o
  -2  25   1          0.74          1.15         1.08 o
  -1  25   1         10.51         12.78         1.25 o
   0  25   1         49.10         49.92         1.91 o
   1  25   1        101.07        106.60         2.21 o
   2  25   1         19.31         25.28         1.44 o
   3  25   1          0.93         -0.45         0.96 o
   4  25   1         25.31         21.51         1.93 o
  -3  26   1          9.91          9.84         1.39 o
  -2  26   1          5.12          3.64         1.21 o
  -1  26   1         30.31         32.09         1.70 o
   0  26   1         14.71         16.15         1.94 o
   1  26   1         14.97         14.04         1.24 o
   2  26   1         10.76         14.02         1.95 o
   3  26   1          7.94          7.91         1.36 o
  -3  27   1          1.97          1.22         1.22 o
  -2  27   1          3.22          4.21         1.62 o
  -1  27   1         41.77         48.85         2.07 o
   0  27   1        200.83        197.17         3.82 o
   1  27   1         54.59         60.56         2.25 o
   2  27   1         38.90         42.46         2.17 o
  -2  28   1          7.19          7.54         1.50 o
  -1  28   1        235.84        239.96         4.15 o
   0  28   1         43.88         45.35         2.15 o
   1  28   1        135.81        143.52         3.60 o
   2  28   1         39.53         43.96         2.59 o
   0  29   1         35.73         36.62         2.17 o
  -2 -28   2          1.96          1.60         0.97 o
  -1 -28   2          6.47          7.33         1.11 o
   0 -28   2        100.69        104.58         2.92 o
   1 -28   2          5.37          5.99         1.32 o
  -2 -27   2         12.99         12.89         1.20 o
  -1 -27   2          0.61          0.22         0.91 o
   0 -27   2         70.16         73.97         2.90 o
   1 -27   2         15.86         19.25         1.58 o
   2 -27   2         11.06          9.90         1.43 o
  -3 -26   2          0.81          1.17         1.11 o
  -2 -26   2          4.41          3.25         0.94 o
  -1 -26   2          0.37         -0.63         0.81 o
   0 -26   2        138.74        148.54         2.71 o
   1 -26   2         10.29         12.47         1.92 o
   2 -26   2         23.38         29.17         1.80 o
   3 -26   2          6.95          9.24         1.45 o
  -4 -25   2         20.32         23.76         1.99 o
  -3 -25   2         23.09         23.75         1.63 o
  -2 -25   2          2.26          3.20         0.87 o
  -1 -25   2         14.98         15.05         1.30 o
   0 -25   2          0.87          1.92         0.81 o
   1 -25   2         49.49         46.91         1.61 o
   2 -25   2         78.63         86.12         2.38 o
   3 -25   2         35.20         38.04         2.01 o
  -4 -24   2         79.63         91.18         2.67 o
  -3 -24   2         71.57         66.92         2.95 o
  -2 -24   2         14.40         16.49         1.15 o
  -1 -24   2         42.15         49.92         2.12 o
   0 -24   2          9.32          7.95         0.85 o
   1 -24   2         22.58         26.53         1.19 o
   2 -24   2         54.71         62.86         1.86 o
   3 -24   2          7.23          5.35         1.21 o
   4 -24   2          7.06          7.71         1.30 o
  -5 -23   2         85.88         91.65         2.51 o
  -4 -23   2         12.86         13.22         1.25 o
  -3 -23   2          9.55          9.07         1.21 o
  -2 -23   2          1.24          2.45         0.75 o
  -1 -23   2         10.12          9.45         0.86 o
   0 -23   2          6.74          6.50         0.79 o
   1 -23   2        186.11        186.59         2.58 o
   2 -23   2        193.03        200.53         2.93 o
   3 -23   2         15.04         17.81         1.77 o
   4 -23   2          8.81          9.35         1.42 o
  -5 -22   2        101.92        105.37         2.57 o
  -4 -22   2        108.39        114.19         2.52 o
  -3 -22   2          3.46          3.50         0.85 o
  -2 -22   2        135.52        135.88         2.41 o
  -1 -22   2          1.89          3.71         0.75 o
   0 -22   2         57.33         65.49         1.44 o
   1 -22   2        167.66        167.25         2.25 o
   2 -22   2         53.31         56.19         1.62 o
   3 -22   2         10.61          9.35         1.17 o
   4 -22   2          6.63          4.96         1.45 o
   5 -22   2         20.50         24.57         1.89 o
  -5 -21   2         48.20         53.37         1.95 o
  -4 -21   2         64.38         63.47         2.57 o
  -3 -21   2        188.63        194.03         3.63 o
  -2 -21   2        163.07        154.79         2.36 o
  -1 -21   2        113.35        103.79         1.92 o
   0 -21   2        252.36        239.55         2.85 o
   1 -21   2         94.93         96.14         1.66 o
   2 -21   2        126.81        117.82         2.10 o
   3 -21   2          3.99          2.74         0.97 o
   4 -21   2         24.36         27.00         1.50 o
   5 -21   2         25.39         29.75         1.51 o
  -6 -20   2         22.65         23.03         1.41 o
  -5 -20   2          6.35          8.36         1.09 o
  -4 -20   2         78.19         81.52         1.92 o
  -3 -20   2          5.62          6.98         1.24 o
  -2 -20   2        142.92        133.13         2.01 o
  -1 -20   2         77.02         86.39         1.70 o
   0 -20   2         94.33         88.53         1.52 o
   1 -20   2         32.42         34.32         1.09 o
   2 -20   2         48.11         48.67         1.44 o
   3 -20   2         33.22         32.42         1.62 o
   4 -20   2          5.19          5.61         1.01 o
   5 -20   2          6.40          9.32         1.20 o
  -6 -19   2         31.86         34.83         1.55 o
  -5 -19   2         75.41         78.33         2.06 o
  -4 -19   2         36.38         33.98         1.37 o
  -3 -19   2         97.68         99.88         2.13 o
  -2 -19   2         12.61         11.17         0.77 o
  -1 -19   2        191.66        173.95         2.41 o
   0 -19   2        349.74        336.98         3.25 o
   1 -19   2        141.90        128.79         1.87 o
   2 -19   2        102.26        100.17         1.92 o
   3 -19   2         18.67         14.73         1.11 o
   4 -19   2        185.82        179.22         2.83 o
   5 -19   2        112.71        114.21         2.60 o
   6 -19   2         52.16         52.77         2.52 o
  -6 -18   2        118.74        127.45         2.98 o
  -5 -18   2          4.53          4.30         0.85 o
  -4 -18   2         59.56         59.62         1.60 o
  -3 -18   2        181.20        170.88         2.75 o
  -2 -18   2        151.17        130.22         1.88 o
  -1 -18   2         69.32         73.92         1.56 o
   0 -18   2        116.38        110.41         1.64 o
   1 -18   2         30.62         30.39         1.00 o
   2 -18   2          8.51          8.15         0.82 o
   3 -18   2         22.89         23.44         1.15 o
   4 -18   2         16.86         16.35         1.08 o
   5 -18   2         61.54         62.19         1.91 o
   6 -18   2         23.82         25.35         1.59 o
  -6 -17   2         20.12         18.57         1.17 o
  -5 -17   2        151.85        157.41         2.36 o
  -4 -17   2         76.94         73.23         1.60 o
  -3 -17   2         76.82         75.05         1.63 o
  -2 -17   2        160.68        174.22         2.07 o
  -1 -17   2         77.37         81.51         1.43 o
   0 -17   2        189.67        187.02         2.14 o
   1 -17   2        579.56        558.45         4.85 o
   2 -17   2        461.76        440.93         4.32 o
   3 -17   2        308.18        295.05         3.86 o
   4 -17   2        129.83        130.16         2.28 o
   5 -17   2         21.78         22.87         1.14 o
   6 -17   2         46.21         45.09         1.73 o
  -6 -16   2         12.82         15.86         1.03 o
  -5 -16   2          3.44          3.56         0.70 o
  -4 -16   2         43.06         40.37         1.24 o
  -3 -16   2         92.14         77.28         1.62 o
  -2 -16   2         39.03         34.16         1.18 o
  -1 -16   2         37.36         36.40         1.03 o
   0 -16   2        167.99        168.81         1.86 o
   1 -16   2         71.74         73.20         1.70 o
   2 -16   2         38.62         38.97         1.40 o
   3 -16   2         99.00         95.84         2.01 o
   4 -16   2        111.40        108.77         1.89 o
   5 -16   2          4.55          4.56         0.70 o
   6 -16   2         24.84         25.75         1.36 o
  -7 -15   2         20.06         20.92         1.33 o
  -6 -15   2         68.15         69.26         1.74 o
  -5 -15   2         32.01         30.27         1.14 o
  -4 -15   2        141.06        135.13         2.02 o
  -3 -15   2         18.74         17.08         0.92 o
  -2 -15   2          9.24          9.54         0.75 o
  -1 -15   2         19.04         17.89         0.73 o
   0 -15   2         58.43         60.14         1.10 o
   1 -15   2        194.34        195.27         2.00 o
   2 -15   2        782.70        784.49         7.10 o
   3 -15   2       1676.86       1625.63        13.88 o
   4 -15   2         57.23         55.10         1.54 o
   5 -15   2          8.80         11.37         0.83 o
   6 -15   2         23.42         24.99         1.32 o
  -7 -14   2         22.66         22.75         1.35 o
  -6 -14   2          9.36          8.36         0.86 o
  -5 -14   2         48.81         51.06         1.56 o
  -4 -14   2        185.86        176.98         2.32 o
  -3 -14   2         91.95         96.27         1.61 o
  -2 -14   2         96.74         86.35         1.58 o
  -1 -14   2        622.41        625.18         5.48 o
   0 -14   2         13.24         14.85         0.68 o
   1 -14   2        329.04        316.99         3.02 o
   2 -14   2        309.37        340.04         3.35 o
   3 -14   2        162.20        163.16         2.19 o
   4 -14   2        811.23        795.27         6.64 o
   5 -14   2          0.84          1.57         0.65 o
   6 -14   2         30.94         35.88         1.37 o
   7 -14   2         14.26         15.05         1.47 o
  -7 -13   2         21.61         24.92         1.82 o
  -6 -13   2         15.13         13.37         0.90 o
  -5 -13   2         97.79         97.09         1.67 o
  -4 -13   2        122.54        125.26         1.85 o
  -3 -13   2         13.31         14.64         0.77 o
  -2 -13   2        164.19        176.80         2.03 o
  -1 -13   2        177.19        170.24         2.01 o
   0 -13   2        233.86        222.06         2.28 o
   1 -13   2         19.85         17.70         0.75 o
   2 -13   2        916.52        906.53         8.58 o
   3 -13   2        506.70        484.10         4.30 o
   4 -13   2         53.77         58.22         1.42 o
   5 -13   2         12.53         15.04         0.93 o
   6 -13   2         58.92         55.18         1.71 o
   7 -13   2         21.29         20.47         1.57 o
  -7 -12   2         87.49         88.63         3.34 o
  -6 -12   2         50.50         48.05         1.34 o
  -5 -12   2         73.49         71.89         1.41 o
  -4 -12   2        102.11         91.04         1.98 o
  -3 -12   2        108.76        104.47         1.55 o
  -2 -12   2         53.85         55.27         0.97 o
  -1 -12   2         93.08         93.61         1.20 o
   0 -12   2        214.42        215.19         2.47 o
   1 -12   2        189.88        181.60         2.24 o
   2 -12   2        119.81        113.27         2.03 o
   3 -12   2         55.93         61.63         1.21 o
   4 -12   2          8.06          9.81         0.72 o
   5 -12   2         41.94         41.27         1.30 o
   6 -12   2        114.80        118.17         2.07 o
   7 -12   2         28.45         33.21         1.82 o
  -7 -11   2         53.27         49.93         2.56 o
  -6 -11   2         16.27         15.04         0.88 o
  -5 -11   2        333.64        311.43         3.16 o
  -4 -11   2         24.52         25.83         0.91 o
  -3 -11   2        351.45        350.71         4.54 o
  -2 -11   2         73.03         74.70         1.16 o
  -1 -11   2        230.93        241.90         2.60 o
   0 -11   2         37.60         42.42         1.12 o
   1 -11   2        108.31        121.05         1.68 o
   2 -11   2         95.92        109.93         1.92 o
   3 -11   2        111.95        109.65         1.72 o
   4 -11   2         20.81         16.13         0.80 o
   5 -11   2        354.89        349.48         3.74 o
   6 -11   2         88.60         84.70         2.46 o
   7 -11   2         38.58         40.62         1.91 o
  -7 -10   2         29.56         27.99         1.60 o
  -6 -10   2        131.97        125.16         2.41 o
  -5 -10   2         90.57         91.23         1.47 o
  -4 -10   2        237.82        229.93         2.86 o
  -3 -10   2         76.56         76.35         1.11 o
  -2 -10   2        767.22        784.16         6.05 o
  -1 -10   2       1140.21       1176.03        11.48 o
   0 -10   2        948.49       1001.38         8.54 o
   1 -10   2        125.74        129.45         1.92 o
   2 -10   2          3.88          4.37         0.60 o
   3 -10   2        173.46        171.50         2.05 o
   4 -10   2         42.13         44.89         1.10 o
   5 -10   2        123.31        110.36         1.83 o
   6 -10   2        105.86        107.66         2.94 o
   7 -10   2         34.13         34.20         1.79 o
  -7  -9   2          2.86          3.94         0.97 o
  -6  -9   2         25.91         22.81         1.14 o
  -5  -9   2         89.63         90.86         1.43 o
  -4  -9   2        406.08        407.58         3.99 o
  -3  -9   2        873.32        904.86         7.01 o
  -2  -9   2       1393.06       1474.35        10.88 o
  -1  -9   2        854.25        866.54         7.99 o
   0  -9   2        616.26        657.43         5.80 o
   1  -9   2       1270.58       1267.70        10.63 o
   2  -9   2         36.65         39.73         1.14 o
   3  -9   2        242.54        246.50         2.77 o
   4  -9   2        692.24        680.69         5.10 o
   5  -9   2        295.07        275.52         2.78 o
   6  -9   2         12.79         15.12         0.98 o
   7  -9   2         28.09         27.06         1.63 o
  -8  -8   2          2.58          2.57         1.29 o
  -7  -8   2         34.06         37.57         1.96 o
  -6  -8   2        142.39        131.27         1.95 o
  -5  -8   2         80.46         74.83         1.26 o
  -4  -8   2        821.35        819.51         7.70 o
  -3  -8   2       1161.32       1273.17        10.02 o
  -2  -8   2        807.41        872.13         7.03 o
  -1  -8   2        280.68        295.67         2.88 o
   0  -8   2        400.30        420.14         4.99 o
   1  -8   2        785.52        843.37         7.88 o
   2  -8   2         30.85         32.05         1.01 o
   3  -8   2         34.50         37.83         0.85 o
   4  -8   2        512.03        528.10         4.32 o
   5  -8   2         24.83         26.86         1.07 o
   6  -8   2        162.54        164.85         2.53 o
   7  -8   2         15.27         18.58         1.37 o
  -8  -7   2          4.52          7.78         1.47 o
  -7  -7   2         58.21         55.72         2.26 o
  -6  -7   2        162.39        156.01         2.48 o
  -5  -7   2        175.73        169.14         2.08 o
  -4  -7   2        175.42        175.08         2.26 o
  -3  -7   2        213.82        262.81         2.28 o
  -2  -7   2       2652.85       2826.82        21.61 o
  -1  -7   2        308.54        302.95         2.85 o
   0  -7   2        192.94        205.20         2.27 o
   1  -7   2        262.95        266.28         3.13 o
   2  -7   2        167.80        209.25         2.47 o
   3  -7   2        321.70        332.10         3.12 o
   4  -7   2         27.66         27.63         0.94 o
   5  -7   2        262.31        252.16         2.57 o
   6  -7   2         29.36         30.65         1.03 o
   7  -7   2          0.32         -0.51         0.89 o
  -8  -6   2         19.60         23.69         1.93 o
  -7  -6   2         95.17         99.18         2.44 o
  -6  -6   2         69.25         70.05         1.95 o
  -5  -6   2        728.89        736.79         5.79 o
  -4  -6   2        427.65        411.17         5.90 o
  -3  -6   2        559.59        592.85         4.81 o
  -2  -6   2        327.66        368.07         3.12 o
  -1  -6   2        899.71        930.60         7.75 o
   0  -6   2        378.41        344.94        10.18 o
   1  -6   2        499.84        533.78         6.19 o
   2  -6   2       2489.43       2712.75        20.70 o
   3  -6   2        104.81        106.89         1.39 o
   4  -6   2        635.09        629.39         5.21 o
   5  -6   2        149.16        144.52         1.81 o
   6  -6   2         86.78         86.99         1.50 o
   7  -6   2         59.81         61.18         1.71 o
  -8  -5   2         18.76         15.22         1.71 o
  -7  -5   2          9.08          8.22         1.04 o
  -6  -5   2        188.79        188.36         2.52 o
  -5  -5   2       1313.97       1244.71         9.09 o
  -4  -5   2        274.16        288.56         3.01 o
  -3  -5   2        434.25        483.34         5.03 o
  -2  -5   2        329.33        369.36         3.07 o
  -1  -5   2         80.83         75.11         0.98 o
   0  -5   2       4033.16       3974.97        34.39 o
   1  -5   2       1037.20       1022.80        10.00 o
   2  -5   2        696.91        796.57         6.05 o
   3  -5   2        300.19        343.08         2.82 o
   4  -5   2        238.58        228.15         2.48 o
   5  -5   2        117.35        109.72         1.54 o
   6  -5   2         45.08         44.68         1.15 o
   7  -5   2         19.47         19.62         1.08 o
  -8  -4   2         31.82         36.21         2.23 o
  -7  -4   2         33.17         33.17         1.61 o
  -6  -4   2         52.50         44.02         1.40 o
  -5  -4   2        117.53        117.46         1.60 o
  -4  -4   2        140.88        147.56         1.70 o
  -3  -4   2        294.26        304.20         3.13 o
  -2  -4   2       1220.75       1261.77         9.70 o
  -1  -4   2        564.64        591.77         5.00 o
   0  -4   2       3636.35       3587.00        33.48 o
   1  -4   2       3175.02       3161.59        25.35 o
   2  -4   2        441.30        454.15         3.63 o
   3  -4   2        164.06        170.90         1.74 o
   4  -4   2        145.93        145.40         1.84 o
   5  -4   2        204.42        192.70         2.13 o
   6  -4   2         15.24         16.59         0.80 o
   7  -4   2         58.18         61.79         1.50 o
   8  -4   2          0.23          0.47         1.05 o
  -8  -3   2          5.46          4.24         1.32 o
  -7  -3   2         14.93         15.86         1.21 o
  -6  -3   2         47.38         41.18         1.38 o
  -5  -3   2         16.77         21.52         1.32 o
  -4  -3   2         21.85         29.57         0.70 o
  -3  -3   2        572.61        572.27         5.41 o
  -2  -3   2        653.75        673.25         6.70 o
  -1  -3   2       1655.27       1648.60        17.83 o
   0  -3   2        402.15        385.92         4.06 o
   1  -3   2         86.40         89.00         1.43 o
   2  -3   2        242.70        284.47         2.75 o
   3  -3   2         63.08         64.09         1.05 o
   4  -3   2        433.74        441.68         3.86 o
   5  -3   2         30.59         31.07         0.91 o
   6  -3   2         96.83         87.63         1.48 o
   7  -3   2          1.83          2.55         0.66 o
   8  -3   2          6.72          6.35         1.18 o
  -8  -2   2          4.30          7.99         1.53 o
  -7  -2   2          6.73          7.37         0.99 o
  -6  -2   2         69.38         66.73         1.94 o
  -5  -2   2         41.84         40.53         0.90 o
  -4  -2   2        266.14        271.64         2.96 o
  -3  -2   2       1572.68       1701.50        13.98 o
  -2  -2   2        441.60        440.00         4.89 o
  -1  -2   2       1255.51       1300.54        12.38 o
   0  -2   2       3337.60       3353.35        28.78 o
   1  -2   2         15.44         11.04         0.56 o
   2  -2   2        395.20        362.58         3.65 o
   3  -2   2         91.48         97.36         1.47 o
   4  -2   2         80.63         86.48         1.59 o
   5  -2   2         60.44         58.04         1.15 o
   6  -2   2        188.47        174.86         2.27 o
   7  -2   2          1.23          0.78         0.64 o
   8  -2   2         11.02         12.18         1.35 o
  -8  -1   2          1.15          1.33         1.15 o
  -7  -1   2         11.54         11.37         1.12 o
  -6  -1   2         34.20         27.97         1.21 o
  -5  -1   2          3.64          3.61         0.64 o
  -4  -1   2        100.58        112.37         1.85 o
  -2  -1   2       2360.95       2355.64        43.66 o
  -1  -1   2       1064.38       1070.04         9.37 o
   0  -1   2       9782.84       9482.84       124.20 o
   1  -1   2       1098.59       1048.62        11.38 o
   2  -1   2        320.11        341.08         3.43 o
   3  -1   2         28.27         33.82         0.86 o
   4  -1   2         31.12         31.90         1.31 o
   5  -1   2         26.08         27.83         0.98 o
   6  -1   2        117.09        113.22         1.67 o
   7  -1   2        322.53        319.67         3.53 o
   8  -1   2          1.74          0.91         1.01 o
  -8   0   2          1.75          0.92         1.11 o
  -7   0   2          9.91          8.81         1.02 o
  -6   0   2         53.58         48.54         1.41 o
  -5   0   2        381.69        400.62         5.27 o
  -4   0   2          0.28          0.58         0.64 o
  -1   0   2          4.88          3.30         0.29 o
   0   0   2       7263.80       6941.79        74.79 o
   1   0   2          6.82          7.61         0.43 o
   2   0   2        488.78        517.05         4.93 o
   3   0   2        215.46        226.40         2.57 o
   4   0   2         55.86         53.31         1.32 o
   5   0   2        469.07        438.97         4.87 o
   6   0   2          8.72          9.27         0.67 o
   7   0   2         37.12         42.33         1.61 o
   8   0   2         49.28         44.36         2.08 o
  -8   1   2          1.17          0.05         1.10 o
  -7   1   2         11.59         12.55         1.12 o
  -6   1   2         34.10         27.98         1.21 o
  -5   1   2          3.69          4.51         0.80 o
  -4   1   2        100.42        105.07         2.45 o
  -3   1   2        232.12        284.25         6.67 o
  -1   1   2       1064.13       1041.52         8.03 o
   0   1   2       9788.06       9323.72        89.08 o
   1   1   2       1098.44       1047.55         9.35 o
   2   1   2        319.74        331.61         8.64 o
   3   1   2         28.40         34.44         0.97 o
   4   1   2         31.27         35.06         1.13 o
   5   1   2         26.14         26.98         1.11 o
   6   1   2        117.13        112.99         1.69 o
   7   1   2        322.38        305.62         3.27 o
   8   1   2          1.73          1.62         1.04 o
  -8   2   2          4.32          5.10         1.34 o
  -7   2   2          6.77          7.52         1.01 o
  -6   2   2         69.38         68.48         1.57 o
  -5   2   2         41.89         40.08         1.30 o
  -4   2   2        266.10        274.17         3.24 o
  -3   2   2       1571.10       1699.62        16.65 o
  -2   2   2        441.77        445.20         6.88 o
  -1   2   2       1256.19       1274.28         9.81 o
   0   2   2       3336.97       3292.74        37.40 o
   1   2   2         15.42          9.61         0.56 o
   2   2   2        395.63        361.02         5.09 o
   3   2   2         91.49         95.14         1.44 o
   4   2   2         80.77         86.47         1.54 o
   5   2   2         60.47         56.12         1.32 o
   6   2   2        188.44        173.52         2.35 o
   7   2   2          1.23          0.98         0.61 o
   8   2   2         11.00         12.13         1.24 o
  -8   3   2          5.40          5.95         1.35 o
  -7   3   2         14.90         13.71         1.29 o
  -6   3   2         47.32         41.79         1.20 o
  -5   3   2         16.76         20.50         0.76 o
  -4   3   2         21.96         29.63         0.91 o
  -3   3   2        572.60        570.11         5.94 o
  -2   3   2        652.80        670.38        10.23 o
  -1   3   2       1654.59       1613.45        12.39 o
   0   3   2        401.89        392.68         5.69 o
   1   3   2         86.12         88.21         1.64 o
   2   3   2        241.67        280.04         3.57 o
   3   3   2         63.16         65.19         1.19 o
   4   3   2        433.98        428.19         4.56 o
   5   3   2         30.49         31.79         1.08 o
   6   3   2         96.82         90.21         1.91 o
   7   3   2          1.80          1.56         0.70 o
   8   3   2          6.72          5.83         1.08 o
  -8   4   2         31.79         31.25         2.07 o
  -7   4   2         33.00         35.02         1.78 o
  -6   4   2         52.61         43.38         1.24 o
  -5   4   2        117.42        113.04         2.26 o
  -4   4   2        140.71        142.11         2.06 o
  -3   4   2        294.41        310.47         4.29 o
  -2   4   2       1221.77       1241.40        10.92 o
  -1   4   2        564.74        590.35         5.03 o
   0   4   2       3638.31       3566.59        30.80 o
   1   4   2       3175.06       3179.61        27.61 o
   2   4   2        442.29        444.59         5.32 o
   3   4   2        164.44        162.53         2.07 o
   4   4   2        146.14        144.75         2.28 o
   5   4   2        204.79        197.32         2.78 o
   6   4   2         15.27         15.81         1.00 o
   7   4   2         58.32         55.54         1.47 o
   8   4   2          0.23         -0.19         0.93 o
  -8   5   2         18.88         19.42         1.78 o
  -7   5   2          9.14          5.63         1.06 o
  -6   5   2        188.96        181.77         2.45 o
  -5   5   2       1313.30       1244.19         9.35 o
  -4   5   2        273.98        274.49         4.68 o
  -3   5   2        434.45        487.54         6.57 o
  -2   5   2        328.94        365.11         3.46 o
  -1   5   2         80.13         74.26         1.04 o
   0   5   2       4029.83       3952.15        34.12 o
   1   5   2       1035.93       1024.77        10.04 o
   2   5   2        696.43        783.74         8.89 o
   3   5   2        299.49        340.42         3.63 o
   4   5   2        238.47        224.04         3.08 o
   5   5   2        117.23        116.67         2.51 o
   6   5   2         45.05         41.65         1.43 o
   7   5   2         19.47         19.47         1.05 o
  -8   6   2         19.73         24.41         1.76 o
  -7   6   2         95.09        104.66         2.71 o
  -6   6   2         69.09         66.16         1.38 o
  -5   6   2        727.72        731.40         5.87 o
  -4   6   2        428.21        395.58         4.03 o
  -3   6   2        559.58        591.52         5.98 o
  -2   6   2        327.47        363.36         3.52 o
  -1   6   2        899.50        918.89         9.10 o
   0   6   2        378.41        337.63         4.14 o
   1   6   2        499.85        538.71         6.09 o
   2   6   2       2491.42       2653.76        23.35 o
   3   6   2        104.57        107.00         1.62 o
   4   6   2        635.51        632.46         7.00 o
   5   6   2        149.37        141.12         2.11 o
   6   6   2         86.77         85.33         1.88 o
   7   6   2         59.91         60.62         1.64 o
  -8   7   2          4.53          6.52         1.39 o
  -7   7   2         58.03         58.21         2.17 o
  -6   7   2        162.28        149.73         1.94 o
  -5   7   2        175.66        170.73         2.24 o
  -4   7   2        175.48        176.51         2.02 o
  -3   7   2        213.97        260.12         2.96 o
  -2   7   2       2653.37       2793.45        24.42 o
  -1   7   2        308.60        302.85         3.38 o
   0   7   2        192.94        202.80         2.51 o
   1   7   2        263.02        261.67         3.26 o
   2   7   2        167.69        205.29         2.44 o
   3   7   2        321.65        329.64         3.60 o
   4   7   2         27.74         27.67         1.07 o
   5   7   2        262.26        252.21         3.07 o
   6   7   2         29.18         31.13         1.31 o
   7   7   2          0.34         -0.72         0.81 o
  -8   8   2          2.55          3.48         1.37 o
  -7   8   2         33.81         32.46         1.79 o
  -6   8   2        142.29        130.33         1.81 o
  -5   8   2         80.47         75.36         1.45 o
  -4   8   2        821.21        819.64         7.39 o
  -3   8   2       1161.71       1230.42        11.05 o
  -2   8   2        806.61        862.64         7.95 o
  -1   8   2        280.63        293.68         3.50 o
   0   8   2        399.69        411.17         4.53 o
   1   8   2        785.54        837.42         8.62 o
   2   8   2         30.94         33.79         0.94 o
   3   8   2         34.46         38.20         1.00 o
   4   8   2        511.22        518.07         5.50 o
   5   8   2         24.94         24.27         1.45 o
   6   8   2        162.77        162.40         2.70 o
   7   8   2         15.36         15.49         1.25 o
  -7   9   2          2.84          2.58         1.16 o
  -6   9   2         25.96         23.83         1.03 o
  -5   9   2         89.66         91.63         1.52 o
  -4   9   2        406.43        407.07         4.18 o
  -3   9   2        873.43        891.55         8.34 o
  -2   9   2       1393.22       1448.60        13.05 o
  -1   9   2        855.55        856.82         7.97 o
   0   9   2        615.70        659.32         6.93 o
   1   9   2       1270.71       1257.23        12.61 o
   2   9   2         36.62         41.72         1.06 o
   3   9   2        243.18        246.17         2.76 o
   4   9   2        692.42        669.88         7.51 o
   5   9   2        295.07        266.43         3.52 o
   6   9   2         12.83         12.84         1.01 o
   7   9   2         28.07         27.27         1.51 o
  -7  10   2         29.48         30.68         2.05 o
  -6  10   2        132.22        123.64         2.26 o
  -5  10   2         90.91         89.75         1.47 o
  -4  10   2        237.76        230.56         2.78 o
  -3  10   2         76.44         74.25         1.44 o
  -2  10   2        767.57        786.40         7.43 o
  -1  10   2       1141.25       1177.22        10.78 o
   0  10   2        947.67        989.57        11.21 o
   1  10   2        125.78        126.95         1.85 o
   2  10   2          3.93          3.35         0.51 o
   3  10   2        173.01        166.64         2.57 o
   4  10   2         42.30         48.23         1.37 o
   5  10   2        123.60        113.83         2.20 o
   6  10   2        105.66        106.17         3.28 o
   7  10   2         34.22         38.71         1.74 o
  -7  11   2         53.43         53.81         2.17 o
  -6  11   2         16.37         16.01         1.01 o
  -5  11   2        333.52        311.79         3.38 o
  -4  11   2         24.54         26.38         0.95 o
  -3  11   2        351.34        355.84         3.75 o
  -2  11   2         72.84         73.56         1.43 o
  -1  11   2        231.56        250.90         2.71 o
   0  11   2         37.70         40.45         1.04 o
   1  11   2        108.31        121.86         1.83 o
   2  11   2         96.09        108.49         1.65 o
   3  11   2        111.98        110.93         2.06 o
   4  11   2         20.76         15.25         0.96 o
   5  11   2        354.65        343.35         4.26 o
   6  11   2         88.74         86.73         2.02 o
   7  11   2         38.62         39.85         1.85 o
  -7  12   2         87.31         85.98         2.64 o
  -6  12   2         50.60         49.00         1.52 o
  -5  12   2         73.55         69.09         1.53 o
  -4  12   2        101.92         93.98         1.60 o
  -3  12   2        109.06         96.94         1.79 o
  -2  12   2         53.71         51.89         1.28 o
  -1  12   2         93.23         94.66         3.05 o
   0  12   2        213.86        216.45         2.49 o
   1  12   2        190.20        175.38         2.36 o
   2  12   2        119.87        114.76         1.92 o
   3  12   2         55.97         59.98         1.62 o
   4  12   2          8.12         10.11         0.83 o
   5  12   2         42.26         41.45         1.46 o
   6  12   2        114.72        112.62         2.32 o
   7  12   2         28.48         30.48         2.63 o
  -7  13   2         21.70         31.50         2.14 o
  -6  13   2         15.28         16.49         1.06 o
  -5  13   2         97.83         94.84         1.61 o
  -4  13   2        122.00        124.54         1.77 o
  -3  13   2         13.38         14.51         0.82 o
  -2  13   2        164.27        176.76         2.80 o
  -1  13   2        177.54        170.94         2.35 o
   0  13   2        233.47        225.85         2.62 o
   1  13   2         19.61         17.03         0.86 o
   2  13   2        914.73        886.34         7.43 o
   3  13   2        507.12        468.07         4.79 o
   4  13   2         53.77         55.94         1.45 o
   5  13   2         12.50         12.99         1.21 o
   6  13   2         58.85         55.81         1.88 o
   7  13   2         21.30         21.43         1.73 o
  -7  14   2         22.71         22.60         2.18 o
  -6  14   2          9.35          6.99         0.89 o
  -5  14   2         48.77         49.25         1.25 o
  -4  14   2        185.42        175.17         2.19 o
  -3  14   2         92.31         96.81         1.73 o
  -2  14   2         96.98         87.88         2.13 o
  -1  14   2        622.62        623.72         5.00 o
   0  14   2         13.34         14.54         0.84 o
   1  14   2        329.34        311.63         3.69 o
   2  14   2        309.41        337.54         4.58 o
   3  14   2        162.45        154.65         3.86 o
   4  14   2        810.65        772.09         7.58 o
   5  14   2          0.87         -0.04         0.70 o
   6  14   2         31.01         34.88         1.65 o
   7  14   2         14.19         15.27         2.01 o
  -7  15   2         20.08         24.96         3.35 o
  -6  15   2         68.32         68.73         1.90 o
  -5  15   2         31.84         29.56         1.16 o
  -4  15   2        141.21        133.09         1.91 o
  -3  15   2         18.82         17.53         0.82 o
  -2  15   2          9.19          9.85         0.97 o
  -1  15   2         18.89         18.15         0.78 o
   0  15   2         58.40         63.94         1.35 o
   1  15   2        194.51        189.70         2.49 o
   2  15   2        783.03        759.34         6.78 o
   3  15   2       1677.07       1573.22        13.07 o
   4  15   2         57.31         53.47         1.77 o
   5  15   2          8.77         10.26         1.15 o
   6  15   2         23.45         24.30         1.47 o
  -6  16   2         12.87         15.23         1.12 o
  -5  16   2          3.44          3.11         0.69 o
  -4  16   2         43.24         40.00         1.16 o
  -3  16   2         91.77         77.95         1.42 o
  -2  16   2         38.97         32.08         1.08 o
  -1  16   2         37.29         36.34         1.10 o
   0  16   2        168.08        164.13         2.14 o
   1  16   2         71.61         70.74         1.35 o
   2  16   2         38.56         40.19         1.26 o
   3  16   2         99.03         91.70         1.73 o
   4  16   2        111.50        103.44         2.02 o
   5  16   2          4.60          4.81         0.96 o
   6  16   2         24.87         25.09         1.72 o
  -6  17   2         20.15         18.02         1.43 o
  -5  17   2        152.00        156.82         2.49 o
  -4  17   2         76.78         74.45         1.63 o
  -3  17   2         76.66         72.63         1.66 o
  -2  17   2        160.68        164.95         2.47 o
  -1  17   2         77.30         78.97         1.68 o
   0  17   2        189.75        183.74         2.33 o
   1  17   2        579.40        547.29         4.91 o
   2  17   2        461.84        437.44         4.40 o
   3  17   2        307.76        278.26         4.35 o
   4  17   2        129.78        121.72         2.45 o
   5  17   2         21.85         21.86         1.58 o
   6  17   2         46.07         47.28         2.22 o
  -6  18   2        118.77        127.43         3.02 o
  -5  18   2          4.49          4.46         0.88 o
  -4  18   2         59.78         58.78         1.64 o
  -3  18   2        181.92        168.91         2.60 o
  -2  18   2        151.18        127.78         2.17 o
  -1  18   2         69.12         73.43         1.83 o
   0  18   2        116.56        109.33         2.38 o
   1  18   2         30.83         29.21         1.05 o
   2  18   2          8.38          9.14         0.82 o
   3  18   2         22.97         22.89         1.54 o
   4  18   2         16.92         16.06         1.17 o
   5  18   2         61.69         57.55         2.23 o
   6  18   2         24.02         25.36         1.80 o
  -6  19   2         31.80         36.00         1.92 o
  -5  19   2         75.43         80.75         2.50 o
  -4  19   2         36.28         34.01         1.41 o
  -3  19   2         97.52         96.08         2.21 o
  -2  19   2         12.57          9.33         0.88 o
  -1  19   2        191.34        167.43         2.75 o
   0  19   2        349.30        331.80         4.09 o
   1  19   2        141.84        123.43         1.97 o
   2  19   2        102.16         96.92         1.86 o
   3  19   2         18.54         14.49         1.29 o
   4  19   2        185.44        178.66         3.34 o
   5  19   2        112.76        108.99         2.97 o
   6  19   2         52.07         48.09         2.34 o
  -6  20   2         22.61         25.15         1.76 o
  -5  20   2          6.34          6.72         1.16 o
  -4  20   2         78.09         79.66         1.94 o
  -3  20   2          5.56          5.72         0.89 o
  -2  20   2        143.08        130.13         2.49 o
  -1  20   2         77.03         87.17         2.58 o
   0  20   2         94.82         89.38         1.96 o
   1  20   2         32.50         32.74         1.41 o
   2  20   2         48.11         49.85         1.57 o
   3  20   2         33.34         32.56         1.52 o
   4  20   2          5.24          5.16         1.08 o
   5  20   2          6.43          7.48         1.33 o
  -5  21   2         48.21         50.25         2.01 o
  -4  21   2         64.35         65.44         2.00 o
  -3  21   2        188.31        189.42         2.98 o
  -2  21   2        162.99        147.79         3.45 o
  -1  21   2        113.54         97.80         2.21 o
   0  21   2        252.26        232.63         3.11 o
   1  21   2         94.93         91.44         2.29 o
   2  21   2        127.00        114.96         2.47 o
   3  21   2          3.98          3.23         0.90 o
   4  21   2         24.49         29.71         1.74 o
   5  21   2         25.34         28.07         2.34 o
  -5  22   2        102.10         99.96         2.86 o
  -4  22   2        108.35        104.63         2.77 o
  -3  22   2          3.46          4.36         1.08 o
  -2  22   2        135.39        129.51         2.64 o
  -1  22   2          1.89          1.56         0.91 o
   0  22   2         57.31         62.53         1.70 o
   1  22   2        167.56        165.11         3.16 o
   2  22   2         53.18         52.51         1.72 o
   3  22   2         10.62         11.07         1.15 o
   4  22   2          6.70          6.88         1.24 o
   5  22   2         20.58         21.28         1.82 o
  -5  23   2         85.94         86.42         2.50 o
  -4  23   2         12.88         11.39         1.29 o
  -3  23   2          9.55         11.43         1.41 o
  -2  23   2          1.23          0.86         0.92 o
  -1  23   2         10.22          9.43         1.12 o
   0  23   2          6.74          5.96         0.95 o
   1  23   2        186.19        184.74         3.61 o
   2  23   2        192.73        200.10         4.74 o
   3  23   2         14.92         16.92         1.44 o
   4  23   2          8.86          9.08         1.41 o
  -4  24   2         79.44         84.12         2.73 o
  -3  24   2         71.69         69.18         2.16 o
  -2  24   2         14.36         14.40         1.25 o
  -1  24   2         42.22         52.26         1.88 o
   0  24   2          9.37         11.50         1.17 o
   1  24   2         22.56         23.45         1.44 o
   2  24   2         54.65         58.39         2.03 o
   3  24   2          7.22          6.75         1.36 o
   4  24   2          7.01          8.43         1.70 o
  -4  25   2         20.43         20.06         1.60 o
  -3  25   2         23.10         21.19         1.52 o
  -2  25   2          2.29          2.42         1.04 o
  -1  25   2         14.98         13.93         1.20 o
   0  25   2          0.87          1.76         0.97 o
   1  25   2         49.55         46.43         2.44 o
   2  25   2         78.63         78.75         3.60 o
   3  25   2         35.26         36.69         2.38 o
  -3  26   2          0.80          0.55         1.07 o
  -2  26   2          4.47          3.79         1.13 o
  -1  26   2          0.37          0.62         0.89 o
   0  26   2        138.75        145.47         3.37 o
   1  26   2         10.26         11.07         1.43 o
   2  26   2         23.35         26.37         2.06 o
   3  26   2          6.96          7.45         1.52 o
  -2  27   2         12.90         14.77         1.45 o
  -1  27   2          0.61          0.39         0.97 o
   0  27   2         70.05         71.13         3.38 o
   1  27   2         15.87         16.75         1.64 o
   2  27   2         11.04          9.75         1.69 o
  -2  28   2          1.95          2.60         1.25 o
  -1  28   2          6.46          8.22         1.48 o
   0  28   2        100.59        104.76         3.89 o
   1  28   2          5.42          7.89         1.49 o
  -1 -28   3         19.57         18.51         1.39 o
   0 -28   3         44.70         44.36         1.97 o
   1 -28   3         12.16          9.72         1.41 o
  -2 -27   3          5.76          3.94         1.28 o
  -1 -27   3          1.15          1.56         0.97 o
   0 -27   3          9.88         10.23         1.16 o
   1 -27   3         13.84         13.18         1.43 o
   2 -27   3         88.62         98.47         2.67 o
  -3 -26   3         10.79         13.34         1.45 o
  -2 -26   3         12.93         13.43         1.32 o
  -1 -26   3         43.08         39.72         1.65 o
   0 -26   3          8.23         11.10         1.11 o
   1 -26   3         23.00         26.79         1.66 o
   2 -26   3         11.51         14.69         1.37 o
   3 -26   3         23.39         23.36         1.62 o
  -3 -25   3          0.98          0.74         1.08 o
  -2 -25   3         27.90         27.03         1.69 o
  -1 -25   3         27.27         29.77         1.46 o
   0 -25   3         38.89         41.62         1.54 o
   1 -25   3          2.72          1.49         0.91 o
   2 -25   3         82.12         87.09         2.32 o
   3 -25   3          9.26         12.25         1.32 o
  -4 -24   3         76.25         80.93         2.33 o
  -3 -24   3         15.58         15.20         1.39 o
  -2 -24   3         17.09         17.82         1.42 o
  -1 -24   3         39.52         41.02         1.58 o
   0 -24   3         22.71         24.99         1.55 o
   1 -24   3        153.86        152.75         2.55 o
   2 -24   3         23.11         22.51         1.75 o
   3 -24   3          8.85         10.16         1.53 o
   4 -24   3         22.50         28.64         1.72 o
  -4 -23   3         51.20         51.98         2.18 o
  -3 -23   3          2.93          2.95         0.94 o
  -2 -23   3         11.63         12.17         1.14 o
  -1 -23   3         50.72         48.01         1.52 o
   0 -23   3          5.35          6.34         0.86 o
   1 -23   3         44.34         44.80         1.42 o
   2 -23   3         60.13         60.80         1.74 o
   3 -23   3         18.49         23.08         1.50 o
   4 -23   3          3.13          5.50         1.87 o
  -5 -22   3         85.75         95.52         2.47 o
  -4 -22   3          0.53          0.81         1.09 o
  -3 -22   3         21.26         21.82         1.23 o
  -2 -22   3         17.29         22.12         1.22 o
  -1 -22   3        135.07        135.51         2.27 o
   0 -22   3         40.58         42.34         1.56 o
   1 -22   3         11.96         12.77         0.91 o
   2 -22   3         44.61         44.94         1.55 o
   3 -22   3         66.25         74.34         2.12 o
   4 -22   3          9.94         13.05         1.28 o
  -5 -21   3         98.45        102.34         2.29 o
  -4 -21   3         33.82         36.09         1.49 o
  -3 -21   3         25.42         24.15         1.24 o
  -2 -21   3        202.06        209.40         3.02 o
  -1 -21   3        122.34        120.85         2.08 o
   0 -21   3        235.55        224.36         3.01 o
   1 -21   3        137.59        137.83         2.00 o
   2 -21   3        141.10        146.45         2.69 o
   3 -21   3         13.10         13.43         1.19 o
   4 -21   3         77.20         80.26         2.26 o
   5 -21   3         30.34         31.78         1.93 o
  -5 -20   3          4.98          6.11         1.05 o
  -4 -20   3         46.10         45.01         1.82 o
  -3 -20   3         96.43         97.78         2.02 o
  -2 -20   3        131.66        108.72         2.06 o
  -1 -20   3         71.05         72.33         1.60 o
   0 -20   3         67.89         72.50         1.51 o
   1 -20   3         33.24         29.13         1.09 o
   2 -20   3          1.84          0.01         0.78 o
   3 -20   3         59.84         64.57         2.22 o
   4 -20   3         97.84        100.83         2.66 o
   5 -20   3         27.27         31.09         1.93 o
  -6 -19   3          6.45          9.09         0.96 o
  -5 -19   3         52.25         55.61         1.74 o
  -4 -19   3         21.01         22.90         1.19 o
  -3 -19   3        276.83        267.77         3.58 o
  -2 -19   3         10.01          8.28         0.75 o
  -1 -19   3        151.91        141.69         2.15 o
   0 -19   3        181.36        176.90         2.31 o
   1 -19   3         27.92         24.48         1.05 o
   2 -19   3         75.32         75.02         1.88 o
   3 -19   3         70.42         72.54         1.98 o
   4 -19   3        223.16        224.47         3.54 o
   5 -19   3         24.53         24.28         1.65 o
  -6 -18   3          7.90          5.45         0.94 o
  -5 -18   3         13.55         15.28         1.02 o
  -4 -18   3         46.78         47.17         1.43 o
  -3 -18   3        210.74        196.10         2.87 o
  -2 -18   3        244.73        248.03         2.93 o
  -1 -18   3        369.61        377.70         3.96 o
   0 -18   3         28.93         32.83         1.07 o
   1 -18   3        496.29        473.96         4.36 o
   2 -18   3        179.46        185.56         2.68 o
   3 -18   3         12.32         12.23         1.09 o
   4 -18   3        147.43        147.40         3.72 o
   5 -18   3         21.19         21.72         1.55 o
   6 -18   3         47.50         48.39         2.20 o
  -6 -17   3         73.70         77.01         1.80 o
  -5 -17   3         12.50         17.84         1.04 o
  -4 -17   3         35.04         37.57         1.28 o
  -3 -17   3         52.68         58.17         1.48 o
  -2 -17   3         50.94         53.45         1.31 o
  -1 -17   3          3.45          2.11         0.59 o
   0 -17   3         44.79         41.74         1.14 o
   1 -17   3         30.84         31.33         1.22 o
   2 -17   3         85.24         84.32         1.89 o
   3 -17   3         20.63         17.75         1.26 o
   4 -17   3         60.86         59.03         1.84 o
   5 -17   3         17.49         18.27         1.20 o
   6 -17   3         29.74         34.40         1.96 o
  -6 -16   3         20.28         22.03         1.22 o
  -5 -16   3         54.29         63.58         1.56 o
  -4 -16   3          2.02          1.35         0.60 o
  -3 -16   3         85.09         85.24         1.72 o
  -2 -16   3         57.44         62.69         1.57 o
  -1 -16   3         26.69         28.11         1.12 o
   0 -16   3         81.59         78.78         1.40 o
   1 -16   3       1969.72       1934.71        14.29 o
   2 -16   3        455.15        441.06         4.97 o
   3 -16   3         93.15         96.65         2.02 o
   4 -16   3          9.97         11.93         0.98 o
   5 -16   3         12.58         12.68         0.97 o
   6 -16   3         31.23         35.09         1.56 o
  -7 -15   3         69.45         67.96         2.90 o
  -6 -15   3          8.89          8.05         0.89 o
  -5 -15   3         32.29         34.93         1.24 o
  -4 -15   3          8.11          9.20         0.71 o
  -3 -15   3        111.26         96.15         1.65 o
  -2 -15   3         10.97         11.96         0.71 o
  -1 -15   3        118.88        111.11         1.55 o
   0 -15   3        103.27        103.25         1.56 o
   1 -15   3        343.70        330.23         3.19 o
   2 -15   3        562.59        536.59         5.72 o
   3 -15   3         87.92         82.21         1.68 o
   4 -15   3         33.84         29.36         1.08 o
   5 -15   3         26.09         26.99         1.19 o
   6 -15   3         13.90         13.40         1.14 o
  -7 -14   3         31.03         30.24         1.98 o
  -6 -14   3         16.52         16.42         1.11 o
  -5 -14   3          9.19          8.22         0.76 o
  -4 -14   3         90.10         83.47         1.52 o
  -3 -14   3         54.72         51.75         1.31 o
  -2 -14   3         64.21         72.20         1.46 o
  -1 -14   3        140.04        135.31         1.57 o
   0 -14   3        231.49        240.60         2.36 o
   1 -14   3       1893.90       1840.92        12.87 o
   2 -14   3        241.51        232.01         2.67 o
   3 -14   3        354.16        339.65         3.38 o
   4 -14   3        130.04        125.32         1.90 o
   5 -14   3         53.13         47.65         1.43 o
   6 -14   3         36.46         37.32         1.67 o
  -7 -13   3         12.10         10.05         1.41 o
  -6 -13   3          9.51          8.32         1.12 o
  -5 -13   3         24.18         22.31         0.99 o
  -4 -13   3          9.04          6.13         0.60 o
  -3 -13   3         80.52         78.39         1.43 o
  -2 -13   3        199.06        200.43         2.35 o
  -1 -13   3        318.67        309.09         2.77 o
   0 -13   3        344.13        347.52         3.21 o
   1 -13   3          0.82          0.49         0.46 o
   2 -13   3         75.35         65.38         1.35 o
   3 -13   3        293.50        285.01         2.77 o
   4 -13   3         97.67         92.46         1.60 o
   5 -13   3         68.55         74.49         1.65 o
   6 -13   3          3.41          4.16         0.95 o
   7 -13   3          9.58         11.69         1.27 o
  -7 -12   3          3.08          1.96         1.39 o
  -6 -12   3         11.94         10.62         0.87 o
  -5 -12   3         11.47          9.67         0.77 o
  -4 -12   3        175.65        178.26         2.11 o
  -3 -12   3        152.46        158.47         1.99 o
  -2 -12   3        120.54        126.76         1.71 o
  -1 -12   3        159.00        168.64         1.77 o
   0 -12   3         14.32         15.16         0.79 o
   1 -12   3        800.14        775.85         6.96 o
   2 -12   3        228.50        231.89         2.75 o
   3 -12   3        244.14        252.46         3.39 o
   4 -12   3         47.26         48.50         1.20 o
   5 -12   3         42.14         40.45         1.31 o
   6 -12   3         59.95         57.58         1.69 o
   7 -12   3         47.51         49.51         2.00 o
  -7 -11   3          3.66          4.38         1.08 o
  -6 -11   3          6.46          8.47         0.92 o
  -5 -11   3         51.28         45.88         1.20 o
  -4 -11   3        118.38        111.16         1.45 o
  -3 -11   3         39.19         39.43         0.98 o
  -2 -11   3        142.25        152.19         1.83 o
  -1 -11   3         93.44         80.20         1.42 o
   0 -11   3         39.45         43.40         1.02 o
   1 -11   3        127.76        142.34         1.81 o
   2 -11   3         30.01         28.79         1.32 o
   3 -11   3         30.66         30.06         0.98 o
   4 -11   3         69.83         76.32         1.41 o
   5 -11   3         39.10         44.64         1.33 o
   6 -11   3         67.26         69.69         2.29 o
   7 -11   3          1.26          0.19         0.92 o
  -7 -10   3         47.55         48.52         2.00 o
  -6 -10   3         17.58         19.31         0.97 o
  -5 -10   3         31.59         31.77         1.05 o
  -4 -10   3        175.54        180.78         1.99 o
  -3 -10   3        347.31        378.74         3.56 o
  -2 -10   3        921.28        933.78         6.54 o
  -1 -10   3        414.50        432.79         4.75 o
   0 -10   3        650.32        656.98         6.47 o
   1 -10   3        741.37        767.81         7.37 o
   2 -10   3        235.50        231.03         2.67 o
   3 -10   3        204.73        222.45         2.67 o
   4 -10   3         74.50         73.70         1.40 o
   5 -10   3         29.06         24.63         1.15 o
   6 -10   3        124.11        119.99         2.25 o
   7 -10   3         40.31         41.51         1.79 o
  -7  -9   3         11.39         11.75         1.45 o
  -6  -9   3         17.58         17.95         0.94 o
  -5  -9   3        110.36        111.26         2.43 o
  -4  -9   3        272.43        268.72         2.91 o
  -3  -9   3       1245.85       1332.59         9.98 o
  -2  -9   3        827.86        868.66         6.57 o
  -1  -9   3         79.77         90.22         1.50 o
   0  -9   3         51.93         57.69         1.00 o
   1  -9   3         92.06        103.15         1.64 o
   2  -9   3         29.54         29.81         0.98 o
   3  -9   3        174.46        200.77         3.33 o
   4  -9   3        519.72        517.42         4.87 o
   5  -9   3        155.66        161.58         2.83 o
   6  -9   3         10.98          9.93         0.94 o
   7  -9   3         21.21         23.19         1.44 o
  -7  -8   3         82.72         81.77         2.71 o
  -6  -8   3          6.65          7.45         0.95 o
  -5  -8   3        102.99         93.58         1.41 o
  -4  -8   3        150.10        157.83         2.09 o
  -3  -8   3        216.51        231.27         2.21 o
  -2  -8   3        492.06        527.65         4.75 o
  -1  -8   3        719.01        801.29         6.87 o
   0  -8   3        879.25        936.27        10.49 o
   1  -8   3       1701.83       1732.70        15.37 o
   2  -8   3        221.81        231.49         2.80 o
   3  -8   3         79.54         91.61         1.36 o
   4  -8   3        563.33        525.36         4.57 o
   5  -8   3        101.48        108.84         2.58 o
   6  -8   3        192.87        183.02         2.78 o
   7  -8   3          8.47         10.02         1.13 o
  -8  -7   3         26.48         30.96         2.18 o
  -7  -7   3          4.32          4.50         1.18 o
  -6  -7   3        508.09        464.22         5.40 o
  -5  -7   3        589.62        549.41         4.86 o
  -4  -7   3        400.57        403.05         4.70 o
  -3  -7   3        111.78        139.40         1.45 o
  -2  -7   3        730.08        835.19         7.13 o
  -1  -7   3        197.56        198.41         1.95 o
   0  -7   3         29.27         22.93         0.94 o
   1  -7   3         91.93         76.92         1.22 o
   2  -7   3        729.52        811.51         7.08 o
   3  -7   3        459.66        485.56         3.90 o
   4  -7   3        129.75        123.86         1.77 o
   5  -7   3        363.24        355.68         4.02 o
   6  -7   3         22.39         19.04         1.07 o
   7  -7   3          1.69          0.98         0.89 o
  -8  -6   3          3.51          5.08         1.37 o
  -7  -6   3         51.11         56.23         2.29 o
  -6  -6   3         35.59         40.79         1.65 o
  -5  -6   3        160.90        163.07         1.88 o
  -4  -6   3        474.06        483.48         5.37 o
  -3  -6   3        416.49        462.54         3.50 o
  -2  -6   3        143.72        173.35         2.28 o
  -1  -6   3        143.84        146.70         1.93 o
   0  -6   3        536.10        475.40         5.04 o
   1  -6   3       1948.37       2081.24        16.98 o
   2  -6   3        257.00        249.68         2.58 o
   3  -6   3        103.84        123.61         1.49 o
   4  -6   3         61.99         63.33         1.25 o
   5  -6   3        197.86        198.72         2.37 o
   6  -6   3         43.32         42.60         1.45 o
   7  -6   3         50.30         52.70         1.69 o
  -8  -5   3         37.50         41.99         2.42 o
  -7  -5   3         74.95         73.26         2.22 o
  -6  -5   3         37.79         38.00         1.40 o
  -5  -5   3        368.17        377.53         3.72 o
  -4  -5   3         33.59         37.70         0.89 o
  -3  -5   3         77.52         87.20         1.47 o
  -2  -5   3       1062.92       1187.81         9.79 o
  -1  -5   3        397.73        410.99         3.45 o
   0  -5   3       2132.66       2160.75        18.88 o
   1  -5   3        816.81        798.25        20.34 o
   2  -5   3       1084.43       1136.89        10.38 o
   3  -5   3        319.50        333.81         4.07 o
   4  -5   3         11.72         13.49         0.70 o
   5  -5   3        124.84        123.95         1.68 o
   6  -5   3         16.68         15.20         0.93 o
   7  -5   3         72.73         75.44         2.59 o
  -8  -4   3         20.75         24.13         1.92 o
  -7  -4   3         38.98         47.81         1.95 o
  -6  -4   3        228.80        217.42         3.10 o
  -5  -4   3        103.54        100.34         1.45 o
  -4  -4   3        562.18        566.40         5.58 o
  -3  -4   3        364.46        370.87         4.38 o
  -2  -4   3        354.26        384.16         3.38 o
  -1  -4   3         36.17         37.82         0.81 o
   0  -4   3       2284.97       2313.47        22.87 o
   1  -4   3       6287.66       6738.11       108.84 o
   2  -4   3        633.60        645.14         7.53 o
   3  -4   3         45.70         53.00         1.31 o
   4  -4   3         64.22         64.86         1.24 o
   5  -4   3         69.07         70.00         1.25 o
   6  -4   3         31.92         32.38         1.08 o
   7  -4   3         18.67         21.83         1.20 o
  -8  -3   3         10.70         11.65         1.57 o
  -7  -3   3         33.34         38.16         1.81 o
  -6  -3   3        171.31        167.80         2.66 o
  -5  -3   3        102.56         87.29         2.09 o
  -4  -3   3        293.73        300.20         3.48 o
  -3  -3   3       1483.60       1489.78        16.01 o
  -2  -3   3        617.18        622.25         5.55 o
  -1  -3   3        567.68        563.61         5.21 o
   0  -3   3       1179.64       1200.35         9.26 o
   1  -3   3         88.42         63.18         2.04 o
   2  -3   3        451.70        476.59         6.72 o
   3  -3   3        710.45        710.75         7.52 o
   4  -3   3          8.77          8.84         0.70 o
   5  -3   3        116.85        110.73         1.57 o
   6  -3   3         48.38         49.76         1.38 o
   7  -3   3          5.15          5.05         0.85 o
  -8  -2   3         12.96         12.53         1.60 o
  -7  -2   3          6.70          8.12         1.09 o
  -6  -2   3         92.75         84.82         1.84 o
  -5  -2   3         63.84         60.34         1.47 o
  -4  -2   3         97.71        114.00         2.62 o
  -3  -2   3        947.05        996.83        19.65 o
  -2  -2   3        744.87        804.77         6.74 o
  -1  -2   3        156.60        142.63         1.58 o
   0  -2   3        273.52        265.16         2.99 o
   1  -2   3        623.81        583.17         6.73 o
   2  -2   3        890.30        942.76        15.43 o
   3  -2   3         48.15         43.54         1.18 o
   4  -2   3        153.81        158.31         2.97 o
   5  -2   3        216.63        211.74         2.32 o
   6  -2   3        228.06        212.87         2.62 o
   7  -2   3         92.52         96.59         1.86 o
  -8  -1   3          6.78          6.45         1.38 o
  -7  -1   3          1.70          0.96         0.88 o
  -6  -1   3         42.86         37.42         1.33 o
  -5  -1   3        232.42        227.34         3.86 o
  -4  -1   3         74.58         79.22         1.94 o
  -3  -1   3        721.53        771.07        13.32 o
  -2  -1   3       2059.68       2168.08        17.57 o
  -1  -1   3        453.14        449.84         4.19 o
   0  -1   3        151.21        167.77         2.34 o
   1  -1   3         49.98         55.26         1.24 o
   2  -1   3         59.17         57.49         1.32 o
   3  -1   3         46.19         47.15         1.21 o
   4  -1   3          5.20          3.96         0.65 o
   5  -1   3         24.44         24.36         0.98 o
   6  -1   3         53.81         55.23         1.34 o
   7  -1   3        113.35        114.43         2.00 o
  -8   0   3         43.63         48.99         2.52 o
  -7   0   3         26.69         25.20         1.53 o
  -6   0   3          3.17          4.65         0.71 o
  -5   0   3        198.37        196.55         3.26 o
  -4   0   3        955.69        934.46         8.68 o
  -3   0   3        286.44        332.92         6.57 o
  -2   0   3       3226.59       3321.33        28.88 o
  -1   0   3        480.59        485.45         4.95 o
   0   0   3       4038.62       3990.90        60.90 o
   1   0   3        259.29        224.34         2.86 o
   2   0   3         17.17         12.69         1.09 o
   3   0   3        148.17        149.27         2.01 o
   4   0   3         34.41         40.98         1.30 o
   5   0   3        178.88        153.17         2.23 o
   6   0   3        274.24        247.13         2.88 o
   7   0   3         42.25         43.44         1.39 o
  -8   1   3          6.75          7.23         1.37 o
  -7   1   3          1.72          1.84         0.88 o
  -6   1   3         42.86         38.01         1.32 o
  -5   1   3        232.65        227.15         2.82 o
  -4   1   3         74.51         78.45         1.47 o
  -3   1   3        721.94        789.55        13.58 o
  -2   1   3       2061.88       2186.25        19.07 o
  -1   1   3        452.61        446.04         4.15 o
   0   1   3        151.36        170.99         2.88 o
   1   1   3         50.24         52.63         1.17 o
   2   1   3         59.31         57.16         1.40 o
   3   1   3         46.39         46.81         1.02 o
   4   1   3          5.25          4.96         0.79 o
   5   1   3         24.30         24.57         1.03 o
   6   1   3         53.87         55.82         1.50 o
   7   1   3        113.61        113.00         2.78 o
  -8   2   3         13.02         18.30         2.03 o
  -7   2   3          6.67          8.90         1.23 o
  -6   2   3         92.56         82.30         1.73 o
  -5   2   3         63.86         63.00         1.30 o
  -4   2   3         97.76        112.23         1.79 o
  -3   2   3        947.04        991.36        13.07 o
  -2   2   3        745.28        805.52         8.67 o
  -1   2   3        155.91        141.02         1.37 o
   0   2   3        274.16        262.27         3.32 o
   1   2   3        623.74        589.77        10.03 o
   2   2   3        889.90        933.48         8.65 o
   3   2   3         47.92         46.53         1.09 o
   4   2   3        153.71        163.47         3.77 o
   5   2   3        216.54        206.11         3.29 o
   6   2   3        228.11        212.81         3.16 o
   7   2   3         92.27         89.39         1.98 o
  -8   3   3         10.77         10.45         1.51 o
  -7   3   3         33.20         36.46         1.78 o
  -6   3   3        171.23        168.44         2.52 o
  -5   3   3        102.59         90.79         1.61 o
  -4   3   3        293.54        293.97         4.06 o
  -3   3   3       1483.53       1497.88        16.53 o
  -2   3   3        617.51        616.88         5.61 o
  -1   3   3        568.20        552.89         5.65 o
   0   3   3       1179.76       1185.14        14.14 o
   1   3   3         88.38         64.01         1.55 o
   2   3   3        451.67        490.18         4.88 o
   3   3   3        710.62        728.79         7.71 o
   4   3   3          8.76         10.11         0.83 o
   5   3   3        116.76        114.12         1.91 o
   6   3   3         48.35         49.51         1.57 o
   7   3   3          5.15          5.19         0.80 o
  -8   4   3         20.98         21.35         1.85 o
  -7   4   3         39.13         43.69         1.81 o
  -6   4   3        229.15        212.35         2.90 o
  -5   4   3        103.36         99.31         1.62 o
  -4   4   3        562.49        570.78         5.50 o
  -3   4   3        364.67        365.88         4.56 o
  -2   4   3        353.93        376.32         4.06 o
  -1   4   3         36.11         38.14         0.63 o
   0   4   3       2287.19       2280.07        21.92 o
   1   4   3       6287.97       6768.57        96.43 o
   2   4   3        633.59        650.77         6.28 o
   3   4   3         45.73         53.62         1.55 o
   4   4   3         64.29         62.04         1.45 o
   5   4   3         69.03         71.38         1.53 o
   6   4   3         31.82         32.81         1.36 o
   7   4   3         18.61         20.44         1.20 o
  -8   5   3         37.52         42.18         2.40 o
  -7   5   3         74.69         74.62         2.11 o
  -6   5   3         37.64         36.29         1.21 o
  -5   5   3        367.30        375.20         3.75 o
  -4   5   3         33.56         39.41         1.05 o
  -3   5   3         76.94         85.01         1.59 o
  -2   5   3       1062.82       1167.38        10.49 o
  -1   5   3        397.66        401.77         3.39 o
   0   5   3       2133.72       2172.08        20.95 o
   1   5   3        816.03        814.64        10.70 o
   2   5   3       1085.76       1163.40        11.75 o
   3   5   3        319.97        342.28         4.15 o
   4   5   3         11.76         14.04         0.85 o
   5   5   3        125.08        118.31         1.97 o
   6   5   3         16.62         16.61         1.46 o
   7   5   3         72.59         74.00         2.02 o
  -8   6   3          3.53          2.95         1.17 o
  -7   6   3         51.09         53.53         1.89 o
  -6   6   3         35.77         37.47         1.22 o
  -5   6   3        161.08        159.21         1.93 o
  -4   6   3        474.59        464.15         4.40 o
  -3   6   3        417.57        467.17         4.50 o
  -2   6   3        143.40        172.19         1.91 o
  -1   6   3        144.23        140.81         1.61 o
   0   6   3        536.32        476.19         5.12 o
   1   6   3       1948.83       2083.17        28.60 o
   2   6   3        256.99        258.41         3.27 o
   3   6   3        103.78        126.28         1.94 o
   4   6   3         61.73         63.65         2.10 o
   5   6   3        198.08        196.57         2.68 o
   6   6   3         43.38         39.24         1.50 o
   7   6   3         50.40         44.66         1.88 o
  -8   7   3         26.39         27.75         2.14 o
  -7   7   3          4.38          3.78         1.06 o
  -6   7   3        507.92        464.91         4.66 o
  -5   7   3        589.80        535.18         4.65 o
  -4   7   3        400.50        394.87         3.90 o
  -3   7   3        111.67        141.53         2.01 o
  -2   7   3        730.25        834.79         8.26 o
  -1   7   3        197.63        194.45         2.77 o
   0   7   3         29.33         22.93         0.74 o
   1   7   3         91.92         78.86         2.06 o
   2   7   3        728.27        803.12         8.44 o
   3   7   3        459.82        498.82         5.19 o
   4   7   3        129.70        119.57         2.51 o
   5   7   3        363.19        354.11         4.00 o
   6   7   3         22.44         22.16         1.12 o
   7   7   3          1.69          0.75         0.89 o
  -7   8   3         82.98         83.86         2.62 o
  -6   8   3          6.73          5.90         0.79 o
  -5   8   3        102.86         94.23         1.61 o
  -4   8   3        149.70        161.54         2.40 o
  -3   8   3        216.19        224.47         2.85 o
  -2   8   3        492.50        528.00         5.10 o
  -1   8   3        718.52        787.47         8.38 o
   0   8   3        878.84        929.43         8.63 o
   1   8   3       1701.58       1698.96        15.28 o
   2   8   3        222.03        234.36         2.78 o
   3   8   3         79.45         96.58         1.89 o
   4   8   3        563.60        494.91        15.98 o
   5   8   3        101.71        103.29         1.92 o
   6   8   3        192.66        187.71         3.06 o
   7   8   3          8.43         10.24         1.51 o
  -7   9   3         11.49         11.25         1.29 o
  -6   9   3         17.57         17.45         1.04 o
  -5   9   3        110.05        103.67         1.80 o
  -4   9   3        272.25        268.73         2.89 o
  -3   9   3       1246.10       1344.56        17.16 o
  -2   9   3        827.07        873.57         8.12 o
  -1   9   3         79.62         87.28         1.50 o
   0   9   3         52.07         54.94         1.42 o
   1   9   3         91.89        101.59         1.63 o
   2   9   3         29.60         29.08         0.84 o
   3   9   3        174.90        196.95         2.64 o
   4   9   3        519.36        495.94         5.49 o
   5   9   3        155.60        159.31         2.43 o
   6   9   3         10.87          8.44         0.94 o
   7   9   3         21.26         22.91         1.53 o
  -7  10   3         47.57         45.90         1.92 o
  -6  10   3         17.62         19.70         1.08 o
  -5  10   3         31.62         31.61         1.25 o
  -4  10   3        174.97        175.50         2.07 o
  -3  10   3        346.94        375.91         4.58 o
  -2  10   3        921.09        928.39         7.47 o
  -1  10   3        415.05        427.51         4.41 o
   0  10   3        650.78        660.72         7.87 o
   1  10   3        741.45        761.55         7.40 o
   2  10   3        236.00        231.52         2.51 o
   3  10   3        205.03        211.72         2.83 o
   4  10   3         74.54         70.50         1.64 o
   5  10   3         29.06         22.71         1.08 o
   6  10   3        123.90        117.41         2.37 o
   7  10   3         40.26         36.41         1.80 o
  -7  11   3          3.65          2.79         1.07 o
  -6  11   3          6.46          8.99         0.90 o
  -5  11   3         51.20         43.83         1.24 o
  -4  11   3        118.26        113.15         1.62 o
  -3  11   3         39.11         41.51         1.37 o
  -2  11   3        142.58        156.11         1.95 o
  -1  11   3         93.27         79.56         1.61 o
   0  11   3         39.33         41.54         1.02 o
   1  11   3        127.82        142.54         1.81 o
   2  11   3         29.99         30.25         1.17 o
   3  11   3         30.65         28.77         1.17 o
   4  11   3         69.76         68.23         1.53 o
   5  11   3         39.26         41.22         1.50 o
   6  11   3         67.33         70.83         2.54 o
   7  11   3          1.24          0.12         0.97 o
  -7  12   3          3.04          2.97         1.25 o
  -6  12   3         11.89         10.80         0.94 o
  -5  12   3         11.59         10.81         0.72 o
  -4  12   3        175.82        175.80         2.27 o
  -3  12   3        152.53        156.98         3.41 o
  -2  12   3        120.43        125.16         2.59 o
  -1  12   3        159.04        168.07         2.51 o
   0  12   3         14.16         13.73         0.83 o
   1  12   3        800.48        768.87         7.54 o
   2  12   3        228.19        224.61         2.55 o
   3  12   3        243.90        238.13         2.95 o
   4  12   3         47.18         48.58         1.45 o
   5  12   3         42.19         39.05         1.51 o
   6  12   3         59.94         56.07         1.93 o
   7  12   3         47.59         45.53         2.15 o
  -7  13   3         12.08         11.99         2.04 o
  -6  13   3          9.60         10.94         0.96 o
  -5  13   3         24.09         21.06         0.93 o
  -4  13   3          9.07          6.61         0.84 o
  -3  13   3         80.51         81.11         1.87 o
  -2  13   3        198.68        202.96         3.07 o
  -1  13   3        319.08        306.38         3.39 o
   0  13   3        343.63        334.62         3.83 o
   1  13   3          0.81          1.59         0.73 o
   2  13   3         75.30         67.33         1.59 o
   3  13   3        293.27        274.57         3.29 o
   4  13   3         97.92         90.61         1.95 o
   5  13   3         68.59         67.79         1.81 o
   6  13   3          3.43          4.66         1.41 o
   7  13   3          9.47          8.34         1.58 o
  -7  14   3         31.02         29.44         2.99 o
  -6  14   3         16.49         16.58         1.42 o
  -5  14   3          9.28          7.66         0.72 o
  -4  14   3         90.16         82.97         1.57 o
  -3  14   3         54.84         50.71         1.48 o
  -2  14   3         64.42         72.78         1.84 o
  -1  14   3        139.86        135.40         1.69 o
   0  14   3        232.00        247.07         2.80 o
   1  14   3       1894.07       1814.38        16.57 o
   2  14   3        241.10        225.83         2.85 o
   3  14   3        354.51        330.55         4.06 o
   4  14   3        130.22        126.68         2.36 o
   5  14   3         53.37         47.25         1.62 o
   6  14   3         36.47         37.13         1.77 o
  -7  15   3         69.49         68.37         2.88 o
  -6  15   3          8.90          7.87         1.23 o
  -5  15   3         32.27         34.05         1.41 o
  -4  15   3          8.03          8.07         0.73 o
  -3  15   3        111.10         93.41         1.74 o
  -2  15   3         10.97          9.26         0.98 o
  -1  15   3        119.02        111.76         1.65 o
   0  15   3        103.18        100.72         1.58 o
   1  15   3        343.56        338.93         3.51 o
   2  15   3        562.04        535.60         5.73 o
   3  15   3         87.88         81.28         1.71 o
   4  15   3         33.89         31.38         1.38 o
   5  15   3         26.09         26.36         1.36 o
   6  15   3         13.79         14.53         1.33 o
  -6  16   3         20.24         22.94         1.85 o
  -5  16   3         54.16         63.08         1.58 o
  -4  16   3          2.04          0.77         0.67 o
  -3  16   3         85.11         82.34         1.99 o
  -2  16   3         57.47         59.88         1.61 o
  -1  16   3         26.72         26.85         1.11 o
   0  16   3         81.73         75.10         1.33 o
   1  16   3       1970.08       1939.10        16.40 o
   2  16   3        455.73        435.41         4.42 o
   3  16   3         93.31         94.91         2.02 o
   4  16   3         10.02         10.61         1.02 o
   5  16   3         12.59         13.28         1.20 o
   6  16   3         31.31         33.20         1.76 o
  -6  17   3         73.64         79.61         2.85 o
  -5  17   3         12.58         13.21         1.11 o
  -4  17   3         35.16         36.67         1.38 o
  -3  17   3         52.66         53.68         1.60 o
  -2  17   3         50.83         51.71         1.53 o
  -1  17   3          3.46          1.60         0.72 o
   0  17   3         44.78         45.08         1.13 o
   1  17   3         30.88         30.04         1.39 o
   2  17   3         85.24         93.23         2.92 o
   3  17   3         20.58         17.87         1.12 o
   4  17   3         61.00         56.97         1.75 o
   5  17   3         17.46         15.11         1.28 o
   6  17   3         29.66         34.27         2.01 o
  -6  18   3          7.87          8.14         1.53 o
  -5  18   3         13.49         13.72         1.09 o
  -4  18   3         46.76         43.26         1.64 o
  -3  18   3        210.81        184.92         3.32 o
  -2  18   3        244.65        236.92         3.39 o
  -1  18   3        369.77        367.52         4.54 o
   0  18   3         28.83         30.82         1.20 o
   1  18   3        496.27        467.05         4.61 o
   2  18   3        179.43        179.32         2.51 o
   3  18   3         12.25         12.71         1.06 o
   4  18   3        147.14        141.89         2.71 o
   5  18   3         21.14         20.93         1.66 o
   6  18   3         47.42         51.46         2.47 o
  -6  19   3          6.41          6.83         1.28 o
  -5  19   3         52.19         58.30         1.90 o
  -4  19   3         21.14         20.11         1.29 o
  -3  19   3        276.77        261.46         3.77 o
  -2  19   3          9.96          8.53         0.96 o
  -1  19   3        151.95        140.24         4.97 o
   0  19   3        181.34        172.75         2.28 o
   1  19   3         27.83         24.73         1.08 o
   2  19   3         75.36         71.58         1.65 o
   3  19   3         70.44         68.90         2.10 o
   4  19   3        223.58        222.92         3.88 o
   5  19   3         24.41         27.66         1.87 o
  -5  20   3          4.98          6.27         1.07 o
  -4  20   3         46.19         45.41         1.75 o
  -3  20   3         96.60         96.08         2.24 o
  -2  20   3        131.77        112.73         2.35 o
  -1  20   3         70.83         67.56         1.84 o
   0  20   3         67.91         69.24         1.51 o
   1  20   3         33.27         29.46         1.25 o
   2  20   3          1.82          1.69         0.80 o
   3  20   3         59.88         61.43         2.04 o
   4  20   3         97.68         94.88         2.84 o
   5  20   3         27.26         30.09         2.25 o
  -5  21   3         98.44        101.23         2.57 o
  -4  21   3         33.91         35.73         1.67 o
  -3  21   3         25.45         22.02         1.37 o
  -2  21   3        202.14        203.57         3.29 o
  -1  21   3        122.48        116.82         2.42 o
   0  21   3        235.31        214.07         2.87 o
   1  21   3        137.56        131.40         2.53 o
   2  21   3        140.72        137.81         2.53 o
   3  21   3         13.03         13.29         1.29 o
   4  21   3         77.18         79.03         2.65 o
   5  21   3         30.29         29.21         1.99 o
  -5  22   3         85.53         85.10         2.44 o
  -4  22   3          0.53          1.14         0.97 o
  -3  22   3         21.08         19.55         1.33 o
  -2  22   3         17.38         20.72         1.32 o
  -1  22   3        134.57        127.76         2.59 o
   0  22   3         40.59         44.83         1.80 o
   1  22   3         11.94         10.58         1.09 o
   2  22   3         44.83         43.19         1.97 o
   3  22   3         66.30         66.56         2.25 o
   4  22   3          9.87          8.16         1.91 o
  -4  23   3         51.39         51.44         2.02 o
  -3  23   3          2.97          4.16         1.02 o
  -2  23   3         11.64         10.50         1.15 o
  -1  23   3         50.82         45.38         1.78 o
   0  23   3          5.40          7.02         1.03 o
   1  23   3         44.42         42.92         1.75 o
   2  23   3         60.22         62.07         2.10 o
   3  23   3         18.55         19.58         1.67 o
   4  23   3          3.17          5.04         1.31 o
  -4  24   3         76.23         72.64         2.33 o
  -3  24   3         15.64         13.13         1.30 o
  -2  24   3         17.15         17.75         1.35 o
  -1  24   3         39.68         40.00         1.75 o
   0  24   3         22.73         24.22         1.48 o
   1  24   3        153.89        148.64         3.03 o
   2  24   3         23.19         21.27         1.50 o
   3  24   3          8.82          7.67         1.41 o
   4  24   3         22.48         27.36         2.00 o
  -3  25   3          0.98         -0.04         1.13 o
  -2  25   3         28.00         24.29         1.54 o
  -1  25   3         27.26         27.33         1.77 o
   0  25   3         38.84         36.01         1.76 o
   1  25   3          2.69          1.63         1.21 o
   2  25   3         82.06         88.45         3.13 o
   3  25   3          9.19          9.47         1.51 o
  -3  26   3         10.78          9.59         1.34 o
  -2  26   3         12.90         13.11         1.40 o
  -1  26   3         42.93         38.08         1.82 o
   0  26   3          8.27         10.57         1.27 o
   1  26   3         23.05         26.84         1.78 o
   2  26   3         11.53         15.78         1.85 o
   3  26   3         23.50         24.90         2.28 o
  -2  27   3          5.65          6.54         1.28 o
  -1  27   3          1.14          1.69         1.10 o
   0  27   3          9.90         13.01         1.39 o
   1  27   3         13.84         12.57         2.18 o
   2  27   3         88.46         99.61         3.48 o
  -1  28   3         19.57         18.89         1.44 o
   0  28   3         44.69         49.55         2.45 o
   1  28   3         12.17         10.40         1.52 o
  -2 -27   4          5.51          7.58         1.33 o
  -1 -27   4          6.07          5.48         1.27 o
   0 -27   4          6.93          6.60         1.07 o
   1 -27   4         96.02         97.38         2.81 o
  -3 -26   4          4.56          1.97         1.19 o
  -2 -26   4         13.67         15.95         1.53 o
  -1 -26   4          5.70          8.35         1.26 o
   0 -26   4         21.77         23.38         1.47 o
   1 -26   4         42.08         47.13         2.14 o
   2 -26   4         31.58         33.73         1.81 o
  -3 -25   4         20.28         19.40         1.56 o
  -2 -25   4         28.26         25.21         1.68 o
  -1 -25   4         46.71         55.35         1.81 o
   0 -25   4         32.83         36.14         1.83 o
   1 -25   4         14.32         15.01         1.56 o
   2 -25   4         16.25         14.72         1.25 o
   3 -25   4          0.41          0.25         1.08 o
  -4 -24   4         89.74         98.31         2.59 o
  -3 -24   4         36.20         38.57         1.77 o
  -2 -24   4         19.96         21.02         1.55 o
  -1 -24   4         25.85         31.24         1.44 o
   0 -24   4         52.86         58.21         1.80 o
   1 -24   4        134.65        138.45         4.25 o
   2 -24   4         91.71         96.36         2.48 o
   3 -24   4         20.52         21.72         1.52 o
  -4 -23   4         85.53         93.83         2.43 o
  -3 -23   4         67.38         69.96         2.07 o
  -2 -23   4          9.63          9.70         1.21 o
  -1 -23   4        114.39        125.55         2.23 o
   0 -23   4         41.89         44.41         1.54 o
   1 -23   4        135.59        128.19         2.23 o
   2 -23   4        105.42        105.49         2.45 o
   3 -23   4          0.32          0.53         0.99 o
   4 -23   4          1.16          3.56         1.14 o
  -5 -22   4         30.02         31.47         1.71 o
  -4 -22   4          1.26          2.47         1.00 o
  -3 -22   4          1.99          1.68         0.86 o
  -2 -22   4         20.92         21.25         1.47 o
  -1 -22   4          0.33         -0.13         0.67 o
   0 -22   4         81.50         82.58         1.94 o
   1 -22   4        113.85        118.29         2.04 o
   2 -22   4         11.93         12.55         1.15 o
   3 -22   4          8.13          7.06         1.23 o
   4 -22   4         10.95         12.06         1.75 o
  -5 -21   4         13.15         12.83         1.29 o
  -4 -21   4          7.31          7.71         1.06 o
  -3 -21   4         87.24         84.88         2.30 o
  -2 -21   4          4.26          3.75         0.88 o
  -1 -21   4         16.58         17.12         0.99 o
   0 -21   4         17.90         19.07         1.06 o
   1 -21   4         45.46         43.28         1.26 o
   2 -21   4         56.91         53.80         2.10 o
   3 -21   4          0.77         -0.30         0.86 o
   4 -21   4         57.12         64.64         3.07 o
  -5 -20   4         27.06         28.90         1.54 o
  -4 -20   4         20.66         22.28         1.24 o
  -3 -20   4        120.66        116.93         2.60 o
  -2 -20   4        142.50        139.23         2.62 o
  -1 -20   4         28.98         27.32         1.09 o
   0 -20   4          3.49          3.25         0.75 o
   1 -20   4          2.86          3.73         0.65 o
   2 -20   4         83.26         78.14         2.00 o
   3 -20   4         84.71         85.44         2.44 o
   4 -20   4         33.28         32.85         1.85 o
   5 -20   4         40.29         46.46         2.69 o
  -6 -19   4         30.95         33.36         1.59 o
  -5 -19   4         10.76         11.76         1.08 o
  -4 -19   4         38.29         38.43         1.46 o
  -3 -19   4        163.27        155.23         2.55 o
  -2 -19   4         32.59         34.70         1.33 o
  -1 -19   4         45.74         51.36         1.31 o
   0 -19   4         10.87         10.57         0.86 o
   1 -19   4          2.65          0.95         0.60 o
   2 -19   4         34.93         34.05         1.48 o
   3 -19   4         92.83         96.53         2.25 o
   4 -19   4        103.59         93.83         2.57 o
   5 -19   4          1.84          2.00         1.14 o
  -6 -18   4          2.30          2.85         0.95 o
  -5 -18   4          9.55         11.44         1.02 o
  -4 -18   4         97.53        101.94         2.03 o
  -3 -18   4         15.07         12.75         0.95 o
  -2 -18   4        126.21        114.54         1.91 o
  -1 -18   4         64.76         70.05         1.42 o
   0 -18   4         39.35         41.55         1.25 o
   1 -18   4        114.01        115.08         1.73 o
   2 -18   4        283.55        276.25         3.76 o
   3 -18   4         79.59         77.55         2.00 o
   4 -18   4          7.88         11.09         1.15 o
   5 -18   4         34.81         34.29         2.08 o
  -6 -17   4         18.59         24.53         1.45 o
  -5 -17   4          3.01          4.00         0.77 o
  -4 -17   4        139.46        140.35         2.19 o
  -3 -17   4        193.06        177.82         2.75 o
  -2 -17   4        176.82        159.94         2.24 o
  -1 -17   4        125.42        113.31         2.36 o
   0 -17   4        558.31        532.44         5.04 o
   1 -17   4       1216.76       1187.46         8.85 o
   2 -17   4         70.02         75.52         1.84 o
   3 -17   4         18.71         19.09         1.32 o
   4 -17   4        217.29        214.55         3.45 o
   5 -17   4         96.21        105.02         2.96 o
   6 -17   4         16.93         19.23         1.64 o
  -6 -16   4          0.39          0.92         0.85 o
  -5 -16   4          6.31          7.00         0.90 o
  -4 -16   4          5.34          5.36         0.69 o
  -3 -16   4          4.49          6.06         0.71 o
  -2 -16   4        185.62        186.81         2.40 o
  -1 -16   4         21.85         21.20         0.97 o
   0 -16   4         46.80         50.14         1.27 o
   1 -16   4         93.62         96.15         1.59 o
   2 -16   4        614.00        578.10         5.80 o
   3 -16   4        142.20        130.36         2.42 o
   4 -16   4         17.80         15.94         1.14 o
   5 -16   4         43.83         47.54         2.01 o
   6 -16   4          6.82          6.13         1.44 o
  -6 -15   4         14.57         15.93         1.20 o
  -5 -15   4          3.52          3.55         0.77 o
  -4 -15   4          6.57          6.69         0.67 o
  -3 -15   4          6.56          6.99         0.72 o
  -2 -15   4        530.08        513.38         4.83 o
  -1 -15   4         84.98         81.39         1.52 o
   0 -15   4        535.32        524.62         4.18 o
   1 -15   4        227.79        224.86         3.09 o
   2 -15   4          7.32          8.02         0.79 o
   3 -15   4         44.41         44.99         1.84 o
   4 -15   4          8.17         10.61         1.08 o
   5 -15   4          2.88          4.50         1.05 o
   6 -15   4         24.73         23.06         1.62 o
  -7 -14   4         47.84         53.08         3.73 o
  -6 -14   4          0.92          1.72         0.78 o
  -5 -14   4         20.26         22.70         1.12 o
  -4 -14   4         62.60         63.85         1.31 o
  -3 -14   4         48.09         46.59         1.19 o
  -2 -14   4         33.92         33.18         1.08 o
  -1 -14   4        734.61        732.47         6.94 o
   0 -14   4        502.26        499.08         4.17 o
   1 -14   4         52.81         45.99         1.19 o
   2 -14   4        848.35        840.80         7.24 o
   3 -14   4          0.02          0.89         0.64 o
   4 -14   4         70.52         69.98         1.91 o
   5 -14   4         59.94         58.24         1.58 o
   6 -14   4          3.83          4.25         1.02 o
  -7 -13   4         54.98         65.32         2.51 o
  -6 -13   4         44.59         40.30         1.40 o
  -5 -13   4         24.98         26.02         1.15 o
  -4 -13   4         57.75         55.59         1.19 o
  -3 -13   4        130.58        121.23         1.72 o
  -2 -13   4         55.42         55.11         1.28 o
  -1 -13   4        339.24        344.67         3.63 o
   0 -13   4        229.93        237.48         2.25 o
   1 -13   4        314.05        304.18         2.95 o
   2 -13   4         44.97         51.76         1.41 o
   3 -13   4         62.42         62.92         1.51 o
   4 -13   4         82.32         77.71         1.99 o
   5 -13   4         27.28         26.91         1.18 o
   6 -13   4          5.37          5.73         1.04 o
  -7 -12   4        117.39        116.86         3.13 o
  -6 -12   4          0.19          0.58         0.65 o
  -5 -12   4          6.02          3.21         0.67 o
  -4 -12   4         46.14         44.61         1.05 o
  -3 -12   4         79.80         80.47         1.47 o
  -2 -12   4         90.18         88.55         1.44 o
  -1 -12   4        123.17        118.76         1.36 o
   0 -12   4        163.49        160.83         1.71 o
   1 -12   4        153.77        153.35         2.11 o
   2 -12   4        551.82        555.83         5.08 o
   3 -12   4         80.46         78.16         1.45 o
   4 -12   4          2.36          2.53         0.64 o
   5 -12   4         13.18         13.84         1.02 o
   6 -12   4         31.36         29.17         1.52 o
  -7 -11   4          0.76          3.04         1.25 o
  -6 -11   4         26.05         26.55         1.12 o
  -5 -11   4         19.22         25.09         1.15 o
  -4 -11   4        116.96        102.58         1.37 o
  -3 -11   4        448.15        421.68         3.78 o
  -2 -11   4        510.23        525.72         5.86 o
  -1 -11   4          9.20         14.51         0.57 o
   0 -11   4        216.10        226.94         2.11 o
   1 -11   4         61.97         60.25         1.09 o
   2 -11   4         45.56         47.94         1.19 o
   3 -11   4         72.77         70.67         1.32 o
   4 -11   4        151.84        141.01         2.09 o
   5 -11   4         19.08         18.49         1.10 o
   6 -11   4         11.48         10.67         1.15 o
   7 -11   4         26.53         26.31         1.61 o
  -7 -10   4         10.78          9.03         1.43 o
  -6 -10   4         38.03         37.80         1.65 o
  -5 -10   4        193.77        201.71         2.69 o
  -4 -10   4         22.68         18.59         0.80 o
  -3 -10   4        635.74        643.92         5.56 o
  -2 -10   4       1229.67       1241.88        12.37 o
  -1 -10   4         42.12         43.46         0.86 o
   0 -10   4         32.15         33.66         0.84 o
   1 -10   4         37.22         38.21         1.05 o
   2 -10   4         59.52         63.18         1.20 o
   3 -10   4        241.42        250.91         2.64 o
   4 -10   4         41.10         39.71         1.11 o
   5 -10   4         45.34         43.62         1.48 o
   6 -10   4         41.47         44.12         1.62 o
   7 -10   4         13.11         12.79         1.73 o
  -7  -9   4         33.45         35.52         2.12 o
  -6  -9   4         41.49         34.86         1.89 o
  -5  -9   4         19.03         16.36         0.87 o
  -4  -9   4         25.59         26.14         0.92 o
  -3  -9   4        117.49        106.75         1.46 o
  -2  -9   4        620.24        637.15         4.64 o
  -1  -9   4        739.48        732.65         6.39 o
   0  -9   4         10.36         11.48         0.73 o
   1  -9   4        213.72        233.80         2.68 o
   2  -9   4         19.65         22.49         0.83 o
   3  -9   4         44.49         52.83         1.22 o
   4  -9   4        107.44         97.76         1.67 o
   5  -9   4        127.17        124.21         2.21 o
   6  -9   4         14.68         17.49         1.22 o
   7  -9   4         15.92         17.47         1.36 o
  -7  -8   4         59.26         62.24         2.52 o
  -6  -8   4          0.34          1.17         0.71 o
  -5  -8   4         50.63         48.22         1.16 o
  -4  -8   4        102.69        104.40         1.96 o
  -3  -8   4        346.08        366.25         3.61 o
  -2  -8   4        181.81        192.58         1.95 o
  -1  -8   4        852.25        893.65         8.20 o
   0  -8   4         65.06         77.53         1.50 o
   1  -8   4        114.17        125.03         1.74 o
   2  -8   4        239.79        249.96         2.85 o
   3  -8   4        314.12        323.20         3.27 o
   4  -8   4        186.05        182.15         2.34 o
   5  -8   4        148.43        134.24         2.26 o
   6  -8   4         96.69         99.86         2.08 o
   7  -8   4          2.63          2.80         0.97 o
  -7  -7   4         50.68         54.71         2.08 o
  -6  -7   4         16.41         16.72         1.24 o
  -5  -7   4        142.70        141.36         1.99 o
  -4  -7   4        332.47        320.78         3.40 o
  -3  -7   4        422.79        447.24         4.21 o
  -2  -7   4        173.74        149.88         1.76 o
  -1  -7   4        324.86        329.49         3.42 o
   0  -7   4        216.45        241.49         2.80 o
   1  -7   4        254.94        259.42         3.00 o
   2  -7   4        226.69        274.00         2.53 o
   3  -7   4        315.10        320.71         2.86 o
   4  -7   4        106.75        107.68         1.75 o
   5  -7   4        237.93        232.10         3.07 o
   6  -7   4          5.41          4.93         0.83 o
   7  -7   4         22.13         20.18         1.41 o
  -7  -6   4         38.19         39.39         2.29 o
  -6  -6   4         24.11         29.32         1.65 o
  -5  -6   4         31.39         30.22         0.84 o
  -4  -6   4         68.96         66.17         1.47 o
  -3  -6   4        222.74        227.75         2.12 o
  -2  -6   4        398.42        475.70         4.56 o
  -1  -6   4       1073.19       1110.71        12.45 o
   0  -6   4       4294.42       4588.86        48.11 o
   1  -6   4       3523.49       3881.72        31.24 o
   2  -6   4        833.59        902.97         6.60 o
   3  -6   4        174.75        186.38         2.01 o
   4  -6   4        199.30        197.37         2.44 o
   5  -6   4         82.23         80.25         1.73 o
   6  -6   4          0.34          1.18         0.97 o
   7  -6   4         88.71         92.52         2.62 o
  -8  -5   4        116.66        125.72         3.60 o
  -7  -5   4         26.93         28.42         1.65 o
  -6  -5   4         59.77         59.75         1.88 o
  -5  -5   4        403.60        387.76         4.15 o
  -4  -5   4         78.93         80.24         1.41 o
  -3  -5   4         43.87         38.79         0.74 o
  -2  -5   4        818.99        875.60         7.89 o
  -1  -5   4        880.19        903.30        10.39 o
   0  -5   4       1219.69       1378.47        15.04 o
   1  -5   4        356.25        365.92         3.60 o
   2  -5   4       2200.54       2267.13        20.25 o
   3  -5   4        112.10        119.33         1.61 o
   4  -5   4         25.08         24.24         1.20 o
   5  -5   4         49.56         47.09         1.46 o
   6  -5   4         61.85         64.47         1.70 o
   7  -5   4         41.59         43.00         1.80 o
  -8  -4   4         25.21         28.25         3.04 o
  -7  -4   4         62.71         62.74         2.13 o
  -6  -4   4         97.99         95.50         2.32 o
  -5  -4   4        462.59        432.43         5.01 o
  -4  -4   4         58.65         57.82         1.12 o
  -3  -4   4        475.12        483.95         5.63 o
  -2  -4   4        460.28        455.84         5.32 o
  -1  -4   4        987.33        994.16         9.02 o
   0  -4   4         25.94         29.60         1.51 o
   1  -4   4        222.83        261.46         2.97 o
   2  -4   4       2464.44       2655.13        23.52 o
   3  -4   4         62.33         68.23         1.57 o
   4  -4   4        201.87        191.56         1.98 o
   5  -4   4         84.07         76.12         1.43 o
   6  -4   4          0.22          1.27         0.72 o
   7  -4   4         70.93         69.79         2.26 o
  -8  -3   4          3.34          2.14         1.30 o
  -7  -3   4         51.58         46.63         2.09 o
  -6  -3   4         43.25         45.07         1.78 o
  -5  -3   4         79.99         80.26         1.56 o
  -4  -3   4         91.47         91.46         1.71 o
  -3  -3   4         19.63         28.52         0.89 o
  -2  -3   4         58.52         59.46         0.95 o
  -1  -3   4        698.67        711.55         6.14 o
   0  -3   4        119.86        136.11         1.93 o
   1  -3   4         97.12         94.57         1.48 o
   2  -3   4        116.22        149.95         2.10 o
   3  -3   4         22.56         21.85         1.01 o
   4  -3   4        167.89        162.66         2.59 o
   5  -3   4         82.65         74.71         1.34 o
   6  -3   4          4.29          2.63         0.72 o
   7  -3   4         14.07         12.91         1.73 o
  -8  -2   4          1.53          1.40         1.12 o
  -7  -2   4          5.04          4.42         1.34 o
  -6  -2   4         19.14         15.78         1.02 o
  -5  -2   4        121.37        122.61         2.08 o
  -4  -2   4        495.39        519.39         6.17 o
  -3  -2   4        314.60        322.82         3.86 o
  -2  -2   4        770.66        779.98         7.06 o
  -1  -2   4         73.74         69.86         0.99 o
   0  -2   4        318.37        274.73         3.61 o
   1  -2   4        135.55        143.93         2.06 o
   2  -2   4        282.62        285.89         3.26 o
   3  -2   4        101.57         93.90         1.83 o
   4  -2   4         61.67         63.45         1.98 o
   5  -2   4        276.10        266.18         3.08 o
   6  -2   4        165.94        166.70         2.33 o
   7  -2   4          6.69          8.16         1.05 o
  -8  -1   4          6.54          5.85         1.56 o
  -7  -1   4         18.29         19.89         1.42 o
  -6  -1   4        299.73        294.80         3.80 o
  -5  -1   4        515.51        497.11         5.27 o
  -4  -1   4        267.37        279.58         3.30 o
  -3  -1   4        291.78        356.33         3.56 o
  -2  -1   4        164.53        190.09         1.98 o
  -1  -1   4         31.83         32.26         0.93 o
   0  -1   4        218.94        221.90         2.71 o
   1  -1   4        495.46        480.48        11.57 o
   2  -1   4        335.59        326.82         4.24 o
   3  -1   4         19.79         19.74         1.04 o
   4  -1   4          5.50          6.04         0.81 o
   5  -1   4         77.03         76.76         1.53 o
   6  -1   4         57.65         57.37         1.44 o
   7  -1   4         43.68         45.56         1.78 o
  -8   0   4         15.05         13.36         1.46 o
  -7   0   4          2.10          0.38         0.84 o
  -6   0   4         10.03         17.05         1.03 o
  -5   0   4        734.84        766.75         6.61 o
  -4   0   4         83.33         78.65         1.52 o
  -3   0   4       1417.26       1545.58        16.98 o
  -2   0   4        709.80        731.88         7.20 o
  -1   0   4        995.38        975.58         8.18 o
   0   0   4        369.74        389.97         5.01 o
   1   0   4          0.41         -0.27         0.52 o
   2   0   4        115.40        117.30         1.76 o
   3   0   4       1449.49       1496.29        14.93 o
   4   0   4         81.13         79.39         2.08 o
   5   0   4         75.33         69.68         1.86 o
   6   0   4        396.12        389.40         4.54 o
   7   0   4          5.22          8.50         1.37 o
  -8   1   4          6.52          7.32         1.30 o
  -7   1   4         18.31         19.98         1.42 o
  -6   1   4        299.72        299.53         3.65 o
  -5   1   4        515.17        485.90         4.56 o
  -4   1   4        267.43        283.20         3.06 o
  -3   1   4        292.17        342.92         4.36 o
  -2   1   4        164.54        187.53         2.54 o
  -1   1   4         31.70         33.12         0.73 o
   0   1   4        219.10        219.86         2.70 o
   1   1   4        495.68        501.67         6.06 o
   2   1   4        336.09        330.34         4.00 o
   3   1   4         19.77         19.81         0.84 o
   4   1   4          5.48          6.51         0.70 o
   5   1   4         77.27         77.30         1.65 o
   6   1   4         57.77         60.53         1.76 o
   7   1   4         43.73         47.59         1.81 o
  -8   2   4          1.54          0.10         1.02 o
  -7   2   4          5.03          4.04         0.98 o
  -6   2   4         19.19         16.30         0.99 o
  -5   2   4        121.54        125.16         1.85 o
  -4   2   4        494.55        512.44         4.84 o
  -3   2   4        314.83        316.99         3.59 o
  -2   2   4        770.95        771.56         6.19 o
  -1   2   4         73.74         70.30         1.46 o
   0   2   4        317.88        276.79         3.39 o
   1   2   4        135.41        142.82         2.29 o
   2   2   4        282.67        283.40         3.23 o
   3   2   4        101.80         96.64         1.55 o
   4   2   4         61.91         64.70         2.69 o
   5   2   4        276.03        268.16         3.31 o
   6   2   4        166.04        163.22         2.81 o
   7   2   4          6.72          8.02         1.05 o
  -8   3   4          3.38          4.65         1.22 o
  -7   3   4         51.60         46.85         1.75 o
  -6   3   4         43.48         44.70         1.39 o
  -5   3   4         79.85         81.87         1.88 o
  -4   3   4         91.73         90.24         1.61 o
  -3   3   4         19.61         26.96         0.77 o
  -2   3   4         58.75         56.94         1.25 o
  -1   3   4        698.18        702.04         6.50 o
   0   3   4        120.43        135.37         2.86 o
   1   3   4         97.21         92.95         1.84 o
   2   3   4        115.88        148.84         2.40 o
   3   3   4         22.82         24.42         0.93 o
   4   3   4        167.75        158.88         2.64 o
   5   3   4         82.57         75.83         1.64 o
   6   3   4          4.21          1.94         0.79 o
   7   3   4         14.09         15.22         1.23 o
  -8   4   4         25.18         24.52         1.79 o
  -7   4   4         62.63         61.73         1.98 o
  -6   4   4         98.11         93.06         1.74 o
  -5   4   4        461.85        435.12         4.20 o
  -4   4   4         58.88         59.00         1.73 o
  -3   4   4        475.01        482.67         5.27 o
  -2   4   4        460.34        450.27         3.81 o
  -1   4   4        987.38        968.67         8.81 o
   0   4   4         25.67         26.02         0.79 o
   1   4   4        222.50        256.94         2.91 o
   2   4   4       2465.28       2580.23        22.86 o
   3   4   4         62.72         66.60         1.25 o
   4   4   4        201.85        187.71         2.94 o
   5   4   4         83.94         74.73         1.64 o
   6   4   4          0.21          0.46         0.74 o
   7   4   4         70.91         67.89         2.59 o
  -8   5   4        116.68        118.93         3.23 o
  -7   5   4         26.88         28.75         1.55 o
  -6   5   4         59.94         57.38         1.41 o
  -5   5   4        404.45        388.18         3.87 o
  -4   5   4         78.94         76.82         1.52 o
  -3   5   4         43.76         40.55         0.85 o
  -2   5   4        817.65        862.55         6.90 o
  -1   5   4        879.90        885.51         7.07 o
   0   5   4       1220.30       1354.95        15.35 o
   1   5   4        355.60        355.21         3.80 o
   2   5   4       2199.18       2225.08        18.33 o
   3   5   4        111.86        114.85         1.64 o
   4   5   4         24.91         24.88         1.15 o
   5   5   4         49.50         47.57         1.38 o
   6   5   4         61.80         63.03         1.68 o
   7   5   4         41.48         39.33         1.87 o
  -7   6   4         38.22         37.40         1.91 o
  -6   6   4         24.12         29.49         1.22 o
  -5   6   4         31.40         29.83         0.94 o
  -4   6   4         68.92         65.48         1.27 o
  -3   6   4        222.51        226.93         2.86 o
  -2   6   4        398.24        468.93         4.54 o
  -1   6   4       1073.86       1073.88         8.60 o
   0   6   4       4291.87       4501.97        39.09 o
   1   6   4       3523.76       3799.02        33.22 o
   2   6   4        833.79        901.86         7.45 o
   3   6   4        174.87        187.17         2.12 o
   4   6   4        199.34        187.90         3.53 o
   5   6   4         82.47         78.41         1.71 o
   6   6   4          0.35          0.15         0.70 o
   7   6   4         88.75         90.74         3.86 o
  -7   7   4         50.86         53.61         2.21 o
  -6   7   4         16.44         17.95         1.03 o
  -5   7   4        142.84        137.00         1.97 o
  -4   7   4        332.16        327.48         3.22 o
  -3   7   4        423.02        429.62         4.60 o
  -2   7   4        173.67        148.12         1.84 o
  -1   7   4        325.04        324.55         2.94 o
   0   7   4        216.87        241.82         3.41 o
   1   7   4        255.13        252.54         2.97 o
   2   7   4        226.57        271.50         2.63 o
   3   7   4        315.18        316.67         3.47 o
   4   7   4        106.75        103.30         1.87 o
   5   7   4        237.88        232.56         3.16 o
   6   7   4          5.38          5.27         0.84 o
   7   7   4         22.09         24.32         1.96 o
  -7   8   4         59.14         59.10         2.22 o
  -6   8   4          0.33          0.79         0.66 o
  -5   8   4         50.35         49.60         1.29 o
  -4   8   4        102.77        103.08         1.51 o
  -3   8   4        345.74        369.39         4.35 o
  -2   8   4        181.87        186.81         1.85 o
  -1   8   4        852.55        853.18         9.58 o
   0   8   4         65.09         79.35         1.71 o
   1   8   4        114.07        121.36         1.86 o
   2   8   4        239.49        254.31         2.55 o
   3   8   4        314.21        324.65         3.35 o
   4   8   4        186.06        171.32         2.45 o
   5   8   4        148.56        132.14         2.25 o
   6   8   4         96.44         95.21         2.06 o
   7   8   4          2.61          1.14         1.08 o
  -7   9   4         33.42         35.64         1.74 o
  -6   9   4         41.45         38.93         1.42 o
  -5   9   4         19.15         16.55         0.81 o
  -4   9   4         25.48         28.60         0.96 o
  -3   9   4        117.57        103.02         1.87 o
  -2   9   4        620.85        622.84         6.32 o
  -1   9   4        738.63        730.74         6.04 o
   0   9   4         10.48         11.91         0.74 o
   1   9   4        213.53        227.73         2.66 o
   2   9   4         19.67         22.61         0.77 o
   3   9   4         44.50         51.71         1.16 o
   4   9   4        107.55         94.20         1.79 o
   5   9   4        127.03        121.56         2.17 o
   6   9   4         14.84         16.10         1.20 o
   7   9   4         15.86         15.10         1.38 o
  -7  10   4         10.77         13.06         1.41 o
  -6  10   4         37.99         39.49         1.41 o
  -5  10   4        193.23        199.42         2.52 o
  -4  10   4         22.64         18.61         0.79 o
  -3  10   4        636.02        644.29         6.16 o
  -2  10   4       1229.98       1222.24        11.18 o
  -1  10   4         42.23         43.79         1.17 o
   0  10   4         31.98         32.24         1.01 o
   1  10   4         37.42         37.85         1.05 o
   2  10   4         59.57         63.23         1.20 o
   3  10   4        241.86        242.43         2.79 o
   4  10   4         41.27         39.92         1.30 o
   5  10   4         45.27         44.75         1.48 o
   6  10   4         41.61         42.96         2.06 o
   7  10   4         13.09         14.30         1.38 o
  -7  11   4          0.76          0.53         1.11 o
  -6  11   4         26.04         24.39         1.20 o
  -5  11   4         19.34         23.68         1.02 o
  -4  11   4        117.11        102.42         1.58 o
  -3  11   4        448.52        433.74         4.83 o
  -2  11   4        509.82        519.89         5.08 o
  -1  11   4          9.24         14.91         0.73 o
   0  11   4        216.14        225.21         3.05 o
   1  11   4         61.76         58.92         1.28 o
   2  11   4         45.53         47.57         1.19 o
   3  11   4         72.77         71.09         1.46 o
   4  11   4        151.74        141.05         2.27 o
   5  11   4         19.16         17.60         1.06 o
   6  11   4         11.53         12.50         1.20 o
   7  11   4         26.39         24.31         1.65 o
  -7  12   4        117.42        112.29         3.06 o
  -6  12   4          0.19          0.66         0.70 o
  -5  12   4          5.95          3.77         0.70 o
  -4  12   4         46.16         45.32         1.29 o
  -3  12   4         79.55         77.07         1.68 o
  -2  12   4         90.16         88.63         1.89 o
  -1  12   4        123.12        119.90         1.93 o
   0  12   4        163.56        161.05         2.01 o
   1  12   4        153.71        152.48         2.13 o
   2  12   4        552.17        546.58         5.40 o
   3  12   4         80.75         79.69         1.57 o
   4  12   4          2.39          3.51         0.72 o
   5  12   4         13.17         13.55         1.02 o
   6  12   4         31.43         28.72         1.62 o
  -7  13   4         55.10         60.82         3.32 o
  -6  13   4         44.51         40.21         1.71 o
  -5  13   4         25.00         28.04         1.19 o
  -4  13   4         57.56         54.22         1.37 o
  -3  13   4        130.38        124.42         2.67 o
  -2  13   4         55.54         51.97         1.53 o
  -1  13   4        339.35        336.65         3.24 o
   0  13   4        230.70        239.36         2.62 o
   1  13   4        314.50        305.27         3.44 o
   2  13   4         45.05         53.74         1.35 o
   3  13   4         62.34         61.75         1.40 o
   4  13   4         82.28         77.22         1.73 o
   5  13   4         27.12         23.56         1.31 o
   6  13   4          5.30          5.47         1.15 o
  -7  14   4         47.93         51.66         2.39 o
  -6  14   4          0.89          0.11         0.89 o
  -5  14   4         20.30         21.54         0.99 o
  -4  14   4         62.75         60.59         1.47 o
  -3  14   4         48.04         46.93         1.32 o
  -2  14   4         33.87         28.31         2.50 o
  -1  14   4        734.66        732.79         6.14 o
   0  14   4        502.19        505.81         5.16 o
   1  14   4         53.08         45.02         1.43 o
   2  14   4        848.70        834.20         7.28 o
   3  14   4          0.01         -0.25         0.58 o
   4  14   4         70.51         66.50         1.80 o
   5  14   4         60.05         57.61         1.82 o
   6  14   4          3.81          2.60         1.03 o
  -6  15   4         14.60         13.97         1.45 o
  -5  15   4          3.55          2.44         0.90 o
  -4  15   4          6.54          6.09         0.77 o
  -3  15   4          6.53          7.66         0.76 o
  -2  15   4        530.11        518.66         5.73 o
  -1  15   4         84.79         82.99         1.75 o
   0  15   4        535.37        526.41         4.71 o
   1  15   4        227.57        228.16         2.93 o
   2  15   4          7.32          7.62         0.78 o
   3  15   4         44.40         41.49         1.38 o
   4  15   4          8.14          6.45         1.08 o
   5  15   4          2.91          4.37         1.02 o
   6  15   4         24.78         23.38         1.61 o
  -6  16   4          0.39          0.62         1.04 o
  -5  16   4          6.33          8.16         0.88 o
  -4  16   4          5.36          5.31         0.87 o
  -3  16   4          4.52          5.14         0.73 o
  -2  16   4        185.51        180.42         2.79 o
  -1  16   4         21.79         20.93         1.08 o
   0  16   4         46.87         48.91         1.34 o
   1  16   4         93.76         97.34         2.14 o
   2  16   4        614.19        562.26         5.72 o
   3  16   4        142.07        125.43         2.21 o
   4  16   4         17.72         15.45         1.29 o
   5  16   4         43.80         41.82         2.39 o
   6  16   4          6.78          5.53         1.15 o
  -6  17   4         18.57         22.77         1.69 o
  -5  17   4          2.97          4.16         0.84 o
  -4  17   4        139.51        138.96         2.88 o
  -3  17   4        192.80        171.73         3.02 o
  -2  17   4        176.97        157.19         2.95 o
  -1  17   4        125.45        111.94         2.03 o
   0  17   4        558.35        526.16         4.81 o
   1  17   4       1216.73       1150.56        10.33 o
   2  17   4         69.83         75.18         1.75 o
   3  17   4         18.75         20.14         1.14 o
   4  17   4        217.08        203.47         5.26 o
   5  17   4         95.96        100.42         2.63 o
   6  17   4         16.94         18.03         1.50 o
  -6  18   4          2.30          1.76         1.15 o
  -5  18   4          9.50          9.94         1.14 o
  -4  18   4         97.79         99.19         2.07 o
  -3  18   4         14.95         12.80         1.03 o
  -2  18   4        126.13        109.41         2.30 o
  -1  18   4         64.66         69.96         1.68 o
   0  18   4         39.64         40.99         1.48 o
   1  18   4        113.85        111.04         1.90 o
   2  18   4        284.09        266.19         3.43 o
   3  18   4         79.47         79.07         1.87 o
   4  18   4          7.85         10.22         1.18 o
   5  18   4         34.75         33.44         1.78 o
  -6  19   4         31.03         33.18         2.36 o
  -5  19   4         10.68         12.86         1.33 o
  -4  19   4         38.31         37.78         1.64 o
  -3  19   4        162.82        154.97         2.77 o
  -2  19   4         32.79         31.10         1.39 o
  -1  19   4         45.71         51.56         1.53 o
   0  19   4         10.84         11.53         0.97 o
   1  19   4          2.66          0.51         0.66 o
   2  19   4         34.84         37.55         1.67 o
   3  19   4         92.85         92.16         2.20 o
   4  19   4        103.40         99.55         3.15 o
   5  19   4          1.87          1.12         1.39 o
  -5  20   4         27.20         29.43         2.01 o
  -4  20   4         20.65         21.82         1.36 o
  -3  20   4        120.60        117.06         2.48 o
  -2  20   4        142.72        133.52         2.57 o
  -1  20   4         28.91         27.63         1.18 o
   0  20   4          3.50          4.99         0.77 o
   1  20   4          2.86          3.02         0.73 o
   2  20   4         83.32         73.11         2.01 o
   3  20   4         84.78         86.49         2.20 o
   4  20   4         33.18         34.10         2.02 o
   5  20   4         40.23         43.48         2.35 o
  -5  21   4         13.20         17.60         1.60 o
  -4  21   4          7.33          8.57         1.11 o
  -3  21   4         87.20         86.32         2.22 o
  -2  21   4          4.21          3.43         1.17 o
  -1  21   4         16.55         18.80         1.23 o
   0  21   4         17.93         19.13         1.07 o
   1  21   4         45.50         45.31         1.60 o
   2  21   4         56.98         50.41         1.80 o
   3  21   4          0.76          0.85         0.95 o
   4  21   4         57.24         60.18         3.87 o
  -5  22   4         30.05         32.54         2.00 o
  -4  22   4          1.29          2.87         1.03 o
  -3  22   4          1.99          2.70         0.92 o
  -2  22   4         20.87         19.28         1.33 o
  -1  22   4          0.33         -0.12         0.86 o
   0  22   4         81.69         79.56         1.96 o
   1  22   4        113.93        113.11         2.39 o
   2  22   4         11.88         12.27         1.38 o
   3  22   4          8.11          9.72         1.43 o
   4  22   4         10.81         10.81         1.53 o
  -4  23   4         85.42         90.74         2.50 o
  -3  23   4         67.10         64.21         2.07 o
  -2  23   4          9.74         10.26         1.15 o
  -1  23   4        114.40        122.61         2.62 o
   0  23   4         41.95         42.66         1.67 o
   1  23   4        135.28        116.98         3.39 o
   2  23   4        105.49        105.85         2.76 o
   3  23   4          0.32         -0.99         2.07 o
   4  23   4          1.14          1.01         1.25 o
  -4  24   4         89.74         96.37         2.62 o
  -3  24   4         36.30         38.79         1.84 o
  -2  24   4         19.94         22.93         1.47 o
  -1  24   4         25.70         29.19         1.69 o
   0  24   4         53.06         60.02         1.99 o
   1  24   4        134.62        135.67         2.92 o
   2  24   4         91.72         92.31         2.94 o
   3  24   4         20.43         20.00         1.80 o
  -3  25   4         20.34         19.31         1.52 o
  -2  25   4         28.20         26.44         1.61 o
  -1  25   4         46.73         54.05         2.54 o
   0  25   4         32.80         34.46         2.15 o
   1  25   4         14.27         15.21         1.36 o
   2  25   4         16.24         18.64         1.82 o
   3  25   4          0.41          0.85         1.26 o
  -3  26   4          4.54          1.86         1.14 o
  -2  26   4         13.69         14.53         1.42 o
  -1  26   4          5.68          5.61         1.15 o
   0  26   4         21.81         23.87         1.57 o
   1  26   4         42.09         45.20         2.17 o
   2  26   4         31.60         30.83         2.17 o
  -2  27   4          5.55          5.19         1.23 o
  -1  27   4          6.06          2.96         1.32 o
   0  27   4          6.89          5.51         1.24 o
   1  27   4         95.99        104.07         2.96 o
  -2 -26   5         12.12         11.56         1.43 o
  -1 -26   5         10.85          8.91         1.25 o
   0 -26   5         24.26         25.38         1.48 o
   1 -26   5          1.82          0.58         1.78 o
  -3 -25   5          5.30          6.77         1.29 o
  -2 -25   5          5.38          4.71         1.16 o
  -1 -25   5         18.00         21.97         1.94 o
   0 -25   5         11.94         12.65         1.16 o
   1 -25   5        137.34        135.31         3.80 o
   2 -25   5         13.31         14.60         1.50 o
  -3 -24   5         85.99         99.25         2.74 o
  -2 -24   5          1.74          2.84         1.05 o
  -1 -24   5         30.31         35.01         1.69 o
   0 -24   5          1.91          2.99         0.84 o
   1 -24   5        138.31        144.81         3.58 o
   2 -24   5         45.97         43.18         2.05 o
   3 -24   5         23.74         25.45         1.68 o
  -4 -23   5         81.79         85.40         2.43 o
  -3 -23   5        155.74        161.13         3.11 o
  -2 -23   5         31.67         34.33         1.81 o
  -1 -23   5         45.91         52.01         1.87 o
   0 -23   5         14.04         15.70         1.19 o
   1 -23   5         31.95         34.17         1.59 o
   2 -23   5          2.35          3.69         1.03 o
   3 -23   5          1.94          2.22         1.24 o
  -4 -22   5         18.47         16.95         1.38 o
  -3 -22   5         66.29         67.03         2.31 o
  -2 -22   5         22.67         23.57         1.54 o
  -1 -22   5         35.10         38.24         1.53 o
   0 -22   5         15.16         16.21         1.06 o
   1 -22   5         98.01         95.33         2.21 o
   2 -22   5         39.33         39.44         1.77 o
   3 -22   5         19.90         20.45         1.60 o
   4 -22   5          6.54          5.77         1.39 o
  -5 -21   5         29.94         33.40         1.88 o
  -4 -21   5         22.43         23.65         1.43 o
  -3 -21   5        147.45        148.26         2.63 o
  -2 -21   5          2.53          2.64         0.93 o
  -1 -21   5         35.25         34.51         1.55 o
   0 -21   5         50.09         48.05         1.67 o
   1 -21   5         28.59         31.46         1.28 o
   2 -21   5         16.91         17.48         1.17 o
   3 -21   5         12.98          8.75         1.27 o
   4 -21   5          3.73          3.07         1.29 o
  -5 -20   5         10.15          9.72         1.29 o
  -4 -20   5         94.89        101.86         2.18 o
  -3 -20   5         19.80         17.63         1.14 o
  -2 -20   5         73.26         70.86         1.77 o
  -1 -20   5         40.26         40.03         1.58 o
   0 -20   5          0.27          0.55         0.67 o
   1 -20   5        150.82        147.57         2.32 o
   2 -20   5         14.78         15.81         1.13 o
   3 -20   5         56.87         59.62         2.78 o
   4 -20   5         68.24         76.26         2.54 o
  -5 -19   5         11.00         10.25         1.23 o
  -4 -19   5         19.04         16.07         1.08 o
  -3 -19   5         97.67        102.26         2.39 o
  -2 -19   5        162.00        154.89         2.51 o
  -1 -19   5        132.95        124.73         2.26 o
   0 -19   5         47.70         43.38         1.41 o
   1 -19   5         67.14         70.51         1.52 o
   2 -19   5         16.13         19.92         1.60 o
   3 -19   5        101.61         98.57         2.37 o
   4 -19   5        290.33        303.28         5.47 o
   5 -19   5         22.58         20.90         2.31 o
  -6 -18   5         19.93         22.60         2.41 o
  -5 -18   5         27.23         30.23         1.99 o
  -4 -18   5         45.49         51.06         1.57 o
  -3 -18   5         65.78         68.28         1.72 o
  -2 -18   5        196.00        186.57         2.56 o
  -1 -18   5         97.59         93.14         1.89 o
   0 -18   5         55.21         51.90         1.36 o
   1 -18   5         25.55         27.74         1.06 o
   2 -18   5         21.85         22.50         1.20 o
   3 -18   5         43.43         42.46         1.69 o
   4 -18   5         57.42         60.48         2.52 o
   5 -18   5         26.03         29.39         2.05 o
  -6 -17   5         14.36         15.37         1.30 o
  -5 -17   5          2.17          1.44         0.81 o
  -4 -17   5          4.20          5.22         0.79 o
  -3 -17   5          0.57         -0.07         0.64 o
  -2 -17   5        144.60        150.45         2.85 o
  -1 -17   5          4.99          3.95         0.72 o
   0 -17   5         46.32         44.71         1.72 o
   1 -17   5        487.40        464.54         4.59 o
   2 -17   5        179.33        171.10         2.66 o
   3 -17   5         15.21         15.50         1.15 o
   4 -17   5         26.68         32.72         1.97 o
   5 -17   5          0.09          1.39         1.17 o
  -6 -16   5         15.01         14.13         1.22 o
  -5 -16   5          1.70          0.45         0.74 o
  -4 -16   5          0.97          2.08         0.69 o
  -3 -16   5         22.01         22.87         1.11 o
  -2 -16   5        252.19        244.88         3.08 o
  -1 -16   5        161.17        154.01         2.35 o
   0 -16   5        391.53        380.80         3.66 o
   1 -16   5         45.36         44.11         1.28 o
   2 -16   5         97.90         95.58         1.84 o
   3 -16   5         21.19         25.36         1.34 o
   4 -16   5          2.89          1.86         0.92 o
   5 -16   5          4.95          6.18         1.21 o
  -6 -15   5          8.44          8.49         1.06 o
  -5 -15   5         14.42         10.03         0.95 o
  -4 -15   5          3.54          2.57         0.70 o
  -3 -15   5         26.00         27.44         1.11 o
  -2 -15   5         19.59         20.56         1.02 o
  -1 -15   5        159.88        159.60         2.22 o
   0 -15   5        146.50        141.46         1.92 o
   1 -15   5        640.03        613.71         5.05 o
   2 -15   5        204.20        181.03         2.61 o
   3 -15   5          4.74          4.28         0.80 o
   4 -15   5         61.74         62.69         1.92 o
   5 -15   5         25.09         28.79         1.83 o
   6 -15   5          9.35          9.50         1.63 o
  -6 -14   5          9.06         12.06         1.30 o
  -5 -14   5         35.10         34.10         1.35 o
  -4 -14   5         27.48         31.82         1.15 o
  -3 -14   5        202.33        196.17         2.91 o
  -2 -14   5        570.84        528.64         5.67 o
  -1 -14   5       1178.74       1108.49         9.22 o
   0 -14   5        892.03        868.58         6.96 o
   1 -14   5         10.87         11.34         0.77 o
   2 -14   5        143.32        123.37         2.60 o
   3 -14   5          2.81          1.22         0.71 o
   4 -14   5          5.04          4.97         0.99 o
   5 -14   5         12.26         14.23         1.54 o
   6 -14   5         23.80         26.26         1.78 o
  -7 -13   5          2.70          5.73         1.68 o
  -6 -13   5          1.03          1.24         0.77 o
  -5 -13   5         14.68         15.82         1.02 o
  -4 -13   5         17.89         20.60         1.21 o
  -3 -13   5        339.60        344.27         3.53 o
  -2 -13   5        121.03        121.65         2.08 o
  -1 -13   5        582.18        594.11         5.38 o
   0 -13   5        141.44        135.73         2.04 o
   1 -13   5        666.60        665.45         5.93 o
   2 -13   5        321.67        312.64         3.64 o
   3 -13   5        109.14         99.05         1.92 o
   4 -13   5          5.54          3.46         0.80 o
   5 -13   5         30.52         31.93         1.82 o
   6 -13   5         42.00         46.18         2.08 o
  -7 -12   5         12.50         13.86         3.27 o
  -6 -12   5         15.27         16.22         1.30 o
  -5 -12   5          2.68          3.44         0.96 o
  -4 -12   5         34.48         27.08         0.98 o
  -3 -12   5         58.26         47.94         1.10 o
  -2 -12   5        231.13        240.14         3.38 o
  -1 -12   5        413.26        420.65         5.08 o
   0 -12   5        130.49        144.60         1.75 o
   1 -12   5        149.77        152.67         2.06 o
   2 -12   5        118.03        122.48         1.90 o
   3 -12   5         35.03         29.26         1.19 o
   4 -12   5         96.63         93.59         1.82 o
   5 -12   5         54.78         55.15         1.83 o
   6 -12   5         34.42         38.25         1.92 o
  -7 -11   5         26.84         24.68         2.02 o
  -6 -11   5          4.05          4.88         0.92 o
  -5 -11   5          7.38          9.00         0.88 o
  -4 -11   5         97.11         84.16         1.47 o
  -3 -11   5        116.50        109.10         1.58 o
  -2 -11   5        129.88        136.13         2.30 o
  -1 -11   5          7.73          8.49         1.13 o
   0 -11   5         56.46         62.40         1.18 o
   1 -11   5        138.18        142.89         1.82 o
   2 -11   5         19.28         23.22         1.13 o
   3 -11   5         30.43         37.84         1.34 o
   4 -11   5         96.86         88.51         2.12 o
   5 -11   5          6.32          5.76         1.56 o
   6 -11   5        127.20        123.63         2.68 o
  -7 -10   5         35.50         35.86         3.02 o
  -6 -10   5          4.87          5.18         0.89 o
  -5 -10   5         65.20         59.81         1.45 o
  -4 -10   5        478.56        480.80         4.54 o
  -3 -10   5        131.85        130.05         1.77 o
  -2 -10   5        573.07        543.72         6.70 o
  -1 -10   5         94.16         93.74         1.41 o
   0 -10   5          3.76          3.71         0.52 o
   1 -10   5        173.40        186.37         2.06 o
   2 -10   5         83.80         77.61         1.40 o
   3 -10   5         97.63         90.44         1.64 o
   4 -10   5         44.14         43.97         1.39 o
   5 -10   5        288.51        275.90         3.69 o
   6 -10   5         26.88         30.40         1.57 o
  -7  -9   5        237.56        246.59         5.02 o
  -6  -9   5         27.07         25.00         2.16 o
  -5  -9   5         99.41         90.59         2.40 o
  -4  -9   5        147.42        128.98         2.50 o
  -3  -9   5        375.31        370.17         3.74 o
  -2  -9   5        188.93        193.11         2.47 o
  -1  -9   5        439.23        458.14         3.88 o
   0  -9   5        297.74        316.32         2.96 o
   1  -9   5        307.67        342.56         3.22 o
   2  -9   5        251.81        308.20         3.54 o
   3  -9   5         38.12         39.83         1.10 o
   4  -9   5        222.08        196.93         2.57 o
   5  -9   5        166.39        163.37         2.62 o
   6  -9   5         52.96         55.47         1.89 o
  -7  -8   5         16.59         18.17         1.73 o
  -6  -8   5        112.43        101.48         2.50 o
  -5  -8   5         79.81         74.77         1.40 o
  -4  -8   5        228.05        229.48         2.82 o
  -3  -8   5       1105.56       1096.81         9.32 o
  -2  -8   5         59.22         60.19         1.30 o
  -1  -8   5        307.03        323.07         3.07 o
   0  -8   5        169.83        182.10         2.09 o
   1  -8   5        132.71        155.37         1.85 o
   2  -8   5         78.25         92.28         1.49 o
   3  -8   5         22.94         24.61         0.93 o
   4  -8   5         85.27         95.89         1.71 o
   5  -8   5         45.57         36.20         1.39 o
   6  -8   5          9.43          9.06         1.07 o
   7  -8   5         15.96         16.72         1.40 o
  -7  -7   5        401.01        404.71         7.64 o
  -6  -7   5         19.36         16.60         1.29 o
  -5  -7   5         58.70         58.91         1.22 o
  -4  -7   5        224.50        224.38         2.48 o
  -3  -7   5         88.72         94.82         1.68 o
  -2  -7   5        121.06        123.70         1.59 o
  -1  -7   5        268.00        281.97         3.15 o
   0  -7   5        118.28        125.84         1.63 o
   1  -7   5        235.42        267.48         2.48 o
   2  -7   5        104.52        118.03         1.62 o
   3  -7   5        111.99        116.24         1.67 o
   4  -7   5         22.17         22.03         0.92 o
   5  -7   5         62.14         67.13         2.05 o
   6  -7   5        111.03        108.62         2.41 o
   7  -7   5          4.34          4.65         1.12 o
  -7  -6   5          3.81          5.36         1.11 o
  -6  -6   5         24.15         24.91         1.48 o
  -5  -6   5        208.66        196.92         2.63 o
  -4  -6   5         36.18         37.65         1.08 o
  -3  -6   5        453.02        441.52         4.19 o
  -2  -6   5         14.77         17.41         0.64 o
  -1  -6   5         15.05         21.81         0.77 o
   0  -6   5        301.29        313.74         3.48 o
   1  -6   5       1087.73       1147.57         9.73 o
   2  -6   5        102.94        125.15         1.84 o
   3  -6   5         44.29         42.13         1.08 o
   4  -6   5         51.96         47.45         1.24 o
   5  -6   5         30.43         28.07         1.23 o
   6  -6   5          5.83          6.03         0.90 o
   7  -6   5        125.37        134.39         4.44 o
  -7  -5   5        151.82        159.33         3.41 o
  -6  -5   5         68.65         69.43         2.05 o
  -5  -5   5         54.57         53.33         1.51 o
  -4  -5   5        247.26        254.62         3.00 o
  -3  -5   5        122.66        128.02         1.66 o
  -2  -5   5        172.26        161.74         1.69 o
  -1  -5   5        168.11        176.13         2.19 o
   0  -5   5        134.98        148.95         2.26 o
   1  -5   5        923.85       1014.55         9.58 o
   2  -5   5        162.32        180.10         2.15 o
   3  -5   5         24.35         31.21         1.00 o
   4  -5   5         79.95         81.54         1.44 o
   5  -5   5         21.66         21.90         1.27 o
   6  -5   5         27.40         27.96         1.35 o
   7  -5   5         13.62         16.65         1.36 o
  -7  -4   5         25.43         27.54         1.66 o
  -6  -4   5         11.82         10.70         1.07 o
  -5  -4   5         15.23         14.72         0.95 o
  -4  -4   5        306.97        297.62         3.72 o
  -3  -4   5        299.93        287.56         2.72 o
  -2  -4   5        409.96        428.19         4.25 o
  -1  -4   5        379.50        374.33         3.87 o
   0  -4   5        270.22        283.96         4.46 o
   1  -4   5       1781.10       1902.82        17.15 o
   2  -4   5        780.95        836.10         7.50 o
   3  -4   5          8.85         11.64         0.93 o
   4  -4   5         14.53         16.02         0.92 o
   5  -4   5        162.63        161.22         2.33 o
   6  -4   5          6.04          7.80         0.93 o
   7  -4   5         60.28         59.38         2.71 o
  -7  -3   5         11.21         17.89         1.40 o
  -6  -3   5         80.31         75.73         2.08 o
  -5  -3   5         74.68         74.76         1.72 o
  -4  -3   5          1.18          2.09         0.40 o
  -3  -3   5        115.91        132.87         1.72 o
  -2  -3   5        405.37        407.47         4.04 o
  -1  -3   5        128.36        128.56         1.72 o
   0  -3   5        292.59        313.98         4.80 o
   1  -3   5       1502.82       1541.12        14.02 o
   2  -3   5        362.45        356.69         3.70 o
   3  -3   5         48.32         47.37         1.16 o
   4  -3   5        613.95        575.88         5.35 o
   5  -3   5        140.11        140.43         2.17 o
   6  -3   5         11.42         11.95         1.33 o
   7  -3   5        113.40        116.17         2.91 o
  -7  -2   5         15.50         18.61         1.44 o
  -6  -2   5         73.28         76.15         2.24 o
  -5  -2   5        119.21        101.55         1.81 o
  -4  -2   5         19.33         20.92         0.92 o
  -3  -2   5        223.30        230.39         2.39 o
  -2  -2   5         40.47         48.54         0.92 o
  -1  -2   5         44.22         42.52         0.92 o
   0  -2   5        163.48        176.19         3.10 o
   1  -2   5         52.26         52.40         1.65 o
   2  -2   5        938.79        880.84         7.83 o
   3  -2   5         15.56         19.32         0.83 o
   4  -2   5        211.95        207.59         2.59 o
   5  -2   5         94.03         90.32         1.72 o
   6  -2   5         50.35         49.05         1.74 o
   7  -2   5          5.60          3.67         1.13 o
  -8  -1   5         28.46         30.73         2.01 o
  -7  -1   5          8.58          8.02         1.13 o
  -6  -1   5         20.36         16.84         1.06 o
  -5  -1   5        182.70        173.35         2.44 o
  -4  -1   5        399.46        381.24         4.14 o
  -3  -1   5        128.77        138.03         1.95 o
  -2  -1   5        282.93        292.21         3.01 o
  -1  -1   5         33.18         36.97         0.88 o
   0  -1   5         10.24          8.85         0.81 o
   1  -1   5         96.41         85.09         1.62 o
   2  -1   5        413.12        380.01         3.86 o
   3  -1   5        528.85        542.90         4.65 o
   4  -1   5        691.34        677.55         6.11 o
   5  -1   5          0.72          1.84         0.73 o
   6  -1   5          1.10          2.25         0.83 o
   7  -1   5         30.45         32.76         1.84 o
  -8   0   5          0.37          1.00         1.07 o
  -7   0   5          2.96          2.54         0.91 o
  -6   0   5         85.46         74.93         1.79 o
  -5   0   5        952.28        854.38         9.03 o
  -4   0   5        958.96       1002.63         8.14 o
  -3   0   5        120.08        110.40         1.66 o
  -2   0   5        147.78        148.41         1.89 o
  -1   0   5        182.72        149.79         1.99 o
   0   0   5         61.41         73.46         1.69 o
   1   0   5        828.14        830.92         7.94 o
   2   0   5          4.68          3.80         0.59 o
   3   0   5        110.21        108.06         1.80 o
   4   0   5         29.54         33.53         1.61 o
   5   0   5          1.31          1.32         0.67 o
   6   0   5         33.73         31.24         1.49 o
   7   0   5          0.05         -1.29         1.14 o
  -8   1   5         28.61         27.91         1.87 o
  -7   1   5          8.64          6.07         1.05 o
  -6   1   5         20.42         17.14         1.00 o
  -5   1   5        182.60        176.71         2.29 o
  -4   1   5        399.45        381.07         3.65 o
  -3   1   5        129.13        131.81         2.03 o
  -2   1   5        282.35        290.28         3.63 o
  -1   1   5         33.24         35.10         0.92 o
   0   1   5         10.29          8.45         0.61 o
   1   1   5         96.36         86.65         1.50 o
   2   1   5        413.24        382.03         3.65 o
   3   1   5        529.66        544.05         4.66 o
   4   1   5        690.95        677.95         6.12 o
   5   1   5          0.71          1.68         0.69 o
   6   1   5          1.06          1.63         0.82 o
   7   1   5         30.39         29.08         1.59 o
  -7   2   5         15.48         16.74         1.35 o
  -6   2   5         73.32         76.74         1.71 o
  -5   2   5        119.34        104.18         1.70 o
  -4   2   5         19.29         20.30         0.80 o
  -3   2   5        223.55        232.89         2.68 o
  -2   2   5         40.43         48.80         0.91 o
  -1   2   5         44.31         40.55         0.91 o
   0   2   5        163.45        175.04         2.43 o
   1   2   5         51.92         50.78         1.37 o
   2   2   5        938.49        886.02         7.37 o
   3   2   5         15.49         20.44         0.95 o
   4   2   5        211.93        202.34         2.74 o
   5   2   5         94.14         88.46         1.84 o
   6   2   5         50.41         48.85         1.68 o
   7   2   5          5.59          7.62         1.13 o
  -7   3   5         11.19         16.34         1.35 o
  -6   3   5         80.22         76.79         1.59 o
  -5   3   5         74.48         75.67         1.45 o
  -4   3   5          1.16          2.11         0.53 o
  -3   3   5        115.82        128.50         1.77 o
  -2   3   5        404.87        406.40         3.75 o
  -1   3   5        128.47        128.52         1.89 o
   0   3   5        292.55        307.25         3.71 o
   1   3   5       1502.20       1575.92        14.32 o
   2   3   5        362.39        366.45         3.55 o
   3   3   5         48.25         46.97         1.50 o
   4   3   5        613.69        561.88         5.66 o
   5   3   5        140.22        139.67         2.31 o
   6   3   5         11.45         11.01         0.98 o
   7   3   5        113.24        108.62         2.83 o
  -7   4   5         25.58         28.67         1.57 o
  -6   4   5         11.79         13.75         0.88 o
  -5   4   5         15.16         14.31         0.77 o
  -4   4   5        307.51        296.73         2.94 o
  -3   4   5        300.33        284.91         3.03 o
  -2   4   5        410.73        427.13         3.98 o
  -1   4   5        379.63        368.22         3.80 o
   0   4   5        270.38        284.47         3.86 o
   1   4   5       1782.20       1895.40        17.06 o
   2   4   5        780.98        822.79         6.93 o
   3   4   5          8.82         10.66         0.94 o
   4   4   5         14.55         15.76         0.94 o
   5   4   5        162.95        162.97         2.71 o
   6   4   5          6.06          5.06         0.90 o
   7   4   5         60.44         56.97         2.22 o
  -7   5   5        151.62        155.63         3.44 o
  -6   5   5         68.68         66.50         1.63 o
  -5   5   5         54.54         51.69         1.22 o
  -4   5   5        247.10        243.13         2.74 o
  -3   5   5        122.63        121.34         1.68 o
  -2   5   5        172.19        165.16         1.75 o
  -1   5   5        168.49        174.11         2.15 o
   0   5   5        134.95        154.67         2.54 o
   1   5   5        923.28       1025.50         9.68 o
   2   5   5        162.54        179.81         1.93 o
   3   5   5         24.28         28.74         0.98 o
   4   5   5         80.21         76.68         1.75 o
   5   5   5         21.67         20.46         1.09 o
   6   5   5         27.32         25.12         1.29 o
   7   5   5         13.64         11.86         1.39 o
  -7   6   5          3.78          3.99         1.30 o
  -6   6   5         24.11         22.50         1.28 o
  -5   6   5        208.53        198.47         2.65 o
  -4   6   5         36.11         39.51         1.14 o
  -3   6   5        452.88        430.45         4.75 o
  -2   6   5         14.73         16.60         0.63 o
  -1   6   5         15.23         20.65         0.75 o
   0   6   5        301.48        313.86         3.79 o
   1   6   5       1088.99       1140.72         8.71 o
   2   6   5        103.04        126.91         1.76 o
   3   6   5         44.34         41.37         1.23 o
   4   6   5         52.04         45.21         1.55 o
   5   6   5         30.17         27.50         1.23 o
   6   6   5          5.80          5.79         0.96 o
   7   6   5        125.42        125.40         3.05 o
  -7   7   5        400.93        408.49         7.13 o
  -6   7   5         19.43         18.14         1.16 o
  -5   7   5         58.94         58.34         1.41 o
  -4   7   5        224.48        228.51         2.58 o
  -3   7   5         88.68         99.19         1.56 o
  -2   7   5        120.86        124.38         1.53 o
  -1   7   5        267.55        273.51         2.87 o
   0   7   5        118.58        123.72         2.03 o
   1   7   5        235.13        262.27         2.57 o
   2   7   5        104.81        117.44         1.60 o
   3   7   5        111.91        115.56         1.80 o
   4   7   5         22.25         21.87         1.06 o
   5   7   5         62.38         66.48         1.70 o
   6   7   5        111.06        109.57         2.47 o
   7   7   5          4.34          5.48         1.23 o
  -7   8   5         16.47         17.78         1.54 o
  -6   8   5        112.32        108.88         2.27 o
  -5   8   5         79.84         77.31         1.62 o
  -4   8   5        228.85        221.45         2.55 o
  -3   8   5       1105.26       1104.27         9.86 o
  -2   8   5         59.41         57.27         1.10 o
  -1   8   5        306.90        320.93         2.85 o
   0   8   5        169.66        180.67         2.69 o
   1   8   5        132.87        155.59         1.85 o
   2   8   5         78.30         88.32         1.34 o
   3   8   5         22.78         22.88         0.92 o
   4   8   5         85.18         95.29         1.87 o
   5   8   5         45.52         37.83         1.43 o
   6   8   5          9.43         10.06         1.10 o
   7   8   5         15.96         12.30         1.41 o
  -7   9   5        237.26        247.83         4.54 o
  -6   9   5         27.25         26.03         2.13 o
  -5   9   5         99.43         94.03         1.80 o
  -4   9   5        147.25        136.21         2.32 o
  -3   9   5        374.91        370.54         3.94 o
  -2   9   5        188.59        181.88         3.97 o
  -1   9   5        439.66        449.33         3.79 o
   0   9   5        297.40        318.19         3.38 o
   1   9   5        307.66        337.97         3.17 o
   2   9   5        251.64        304.07         3.50 o
   3   9   5         38.02         41.19         1.15 o
   4   9   5        222.11        191.26         3.22 o
   5   9   5        166.73        163.37         2.64 o
   6   9   5         52.89         50.22         1.85 o
  -7  10   5         35.56         32.86         1.97 o
  -6  10   5          4.88          6.50         0.83 o
  -5  10   5         65.32         56.61         1.36 o
  -4  10   5        479.20        482.99         4.22 o
  -3  10   5        131.75        127.79         2.62 o
  -2  10   5        573.06        528.80         5.58 o
  -1  10   5         94.32         91.95         1.82 o
   0  10   5          3.75          3.76         0.56 o
   1  10   5        173.16        179.59         2.09 o
   2  10   5         83.81         74.04         1.63 o
   3  10   5         97.39         91.41         1.68 o
   4  10   5         44.02         44.81         1.40 o
   5  10   5        288.25        271.55         3.60 o
   6  10   5         26.86         30.86         1.58 o
  -7  11   5         26.80         23.71         1.75 o
  -6  11   5          4.06          6.34         0.84 o
  -5  11   5          7.33         10.67         0.80 o
  -4  11   5         97.11         93.38         1.45 o
  -3  11   5        116.70        113.22         1.83 o
  -2  11   5        129.70        137.50         2.10 o
  -1  11   5          7.72          9.13         0.82 o
   0  11   5         56.34         60.16         1.23 o
   1  11   5        138.06        140.44         2.32 o
   2  11   5         19.53         20.47         0.89 o
   3  11   5         30.61         37.39         1.22 o
   4  11   5         96.96         81.20         1.81 o
   5  11   5          6.38          5.55         0.94 o
   6  11   5        127.07        122.29         2.67 o
  -7  12   5         12.51         10.36         1.44 o
  -6  12   5         15.25         16.28         1.08 o
  -5  12   5          2.68          4.23         0.68 o
  -4  12   5         34.59         26.87         0.91 o
  -3  12   5         58.38         47.07         1.43 o
  -2  12   5        230.96        234.02         3.89 o
  -1  12   5        413.61        407.29         4.67 o
   0  12   5        130.54        142.13         2.04 o
   1  12   5        149.88        150.10         2.21 o
   2  12   5        117.92        119.58         1.89 o
   3  12   5         35.09         30.38         1.13 o
   4  12   5         96.78         91.36         1.93 o
   5  12   5         54.65         51.76         1.66 o
   6  12   5         34.59         39.00         1.93 o
  -7  13   5          2.65          5.75         1.33 o
  -6  13   5          1.03          1.87         0.79 o
  -5  13   5         14.60         14.58         0.96 o
  -4  13   5         17.92         21.11         0.89 o
  -3  13   5        340.32        338.06         3.87 o
  -2  13   5        120.70        113.53         4.11 o
  -1  13   5        582.14        577.98         5.33 o
   0  13   5        141.43        131.34         1.93 o
   1  13   5        665.84        656.05         7.30 o
   2  13   5        321.62        292.29         3.24 o
   3  13   5        108.86         93.30         2.27 o
   4  13   5          5.52          3.70         0.88 o
   5  13   5         30.64         30.17         1.51 o
   6  13   5         41.88         40.76         1.97 o
  -6  14   5          9.06         13.62         1.28 o
  -5  14   5         35.25         35.29         1.25 o
  -4  14   5         27.42         31.64         1.35 o
  -3  14   5        202.63        192.79         2.67 o
  -2  14   5        571.60        526.71         6.43 o
  -1  14   5       1178.31       1079.76         9.81 o
   0  14   5        891.57        863.51         8.53 o
   1  14   5         10.93         11.91         0.83 o
   2  14   5        143.40        117.26         1.90 o
   3  14   5          2.86          3.30         0.71 o
   4  14   5          5.07          4.25         0.84 o
   5  14   5         12.27         14.77         1.48 o
   6  14   5         23.88         21.69         1.61 o
  -6  15   5          8.42          6.60         1.17 o
  -5  15   5         14.32         11.24         1.05 o
  -4  15   5          3.52          5.29         0.87 o
  -3  15   5         25.95         24.31         1.11 o
  -2  15   5         19.54         18.70         1.31 o
  -1  15   5        159.86        149.51         2.45 o
   0  15   5        145.83        136.59         2.81 o
   1  15   5        640.08        600.29         5.34 o
   2  15   5        204.09        178.09         2.44 o
   3  15   5          4.75          4.68         0.76 o
   4  15   5         61.78         62.36         1.87 o
   5  15   5         25.12         27.65         1.63 o
   6  15   5          9.43         11.99         1.38 o
  -6  16   5         15.04         16.03         1.38 o
  -5  16   5          1.70          0.63         0.86 o
  -4  16   5          0.95          2.67         0.80 o
  -3  16   5         21.98         21.17         1.16 o
  -2  16   5        252.12        233.35         3.80 o
  -1  16   5        161.16        155.70         3.91 o
   0  16   5        391.59        386.73         4.76 o
   1  16   5         45.49         47.03         1.30 o
   2  16   5         98.04         91.76         1.92 o
   3  16   5         21.07         21.98         1.18 o
   4  16   5          2.94          2.94         1.20 o
   5  16   5          4.93          6.10         1.16 o
  -6  17   5         14.34         14.78         1.53 o
  -5  17   5          2.22          1.66         0.88 o
  -4  17   5          4.22          5.74         0.94 o
  -3  17   5          0.55          0.53         1.01 o
  -2  17   5        144.61        144.98         2.85 o
  -1  17   5          4.96          4.46         0.77 o
   0  17   5         46.35         42.00         1.93 o
   1  17   5        486.80        458.18         4.44 o
   2  17   5        179.42        169.72         3.32 o
   3  17   5         15.07         15.91         1.10 o
   4  17   5         26.73         29.37         1.53 o
   5  17   5          0.09          1.23         1.04 o
  -6  18   5         19.98         19.69         1.57 o
  -5  18   5         27.21         28.97         1.55 o
  -4  18   5         45.46         52.58         1.79 o
  -3  18   5         65.77         65.33         2.06 o
  -2  18   5        195.88        183.44         2.97 o
  -1  18   5         97.56         90.39         1.88 o
   0  18   5         55.27         48.58         1.40 o
   1  18   5         25.53         26.79         1.32 o
   2  18   5         21.87         19.04         1.67 o
   3  18   5         43.56         42.67         1.57 o
   4  18   5         57.53         63.22         2.48 o
   5  18   5         26.13         25.64         1.71 o
  -5  19   5         11.03         11.47         1.22 o
  -4  19   5         18.93         17.02         1.71 o
  -3  19   5         97.77         98.13         2.53 o
  -2  19   5        161.85        146.19         2.78 o
  -1  19   5        132.95        123.67         2.24 o
   0  19   5         47.77         41.11         1.31 o
   1  19   5         67.10         69.29         1.63 o
   2  19   5         16.07         15.93         1.21 o
   3  19   5        101.32         95.29         2.11 o
   4  19   5        290.35        289.37         4.73 o
   5  19   5         22.55         19.08         1.62 o
  -5  20   5         10.17         13.14         1.48 o
  -4  20   5         94.44         96.64         2.75 o
  -3  20   5         19.84         15.76         1.38 o
  -2  20   5         73.26         68.81         1.92 o
  -1  20   5         40.34         41.05         1.44 o
   0  20   5          0.27         -0.69         0.67 o
   1  20   5        150.63        143.11         2.24 o
   2  20   5         14.72         14.09         1.21 o
   3  20   5         56.82         59.26         1.83 o
   4  20   5         68.35         71.11         2.59 o
  -5  21   5         30.00         31.20         1.94 o
  -4  21   5         22.47         21.79         1.62 o
  -3  21   5        147.57        146.17         3.21 o
  -2  21   5          2.54          3.21         0.97 o
  -1  21   5         35.19         36.40         1.68 o
   0  21   5         50.12         44.85         1.65 o
   1  21   5         28.63         29.27         1.44 o
   2  21   5         16.94         16.34         1.27 o
   3  21   5         12.97         11.77         1.81 o
   4  21   5          3.75          2.78         1.18 o
  -4  22   5         18.44         15.74         1.57 o
  -3  22   5         66.29         63.27         2.06 o
  -2  22   5         22.64         23.36         1.41 o
  -1  22   5         35.11         34.16         1.87 o
   0  22   5         15.17         13.30         1.10 o
   1  22   5         98.10         96.85         2.27 o
   2  22   5         39.33         35.78         2.04 o
   3  22   5         19.96         21.24         1.93 o
   4  22   5          6.59          8.79         1.47 o
  -4  23   5         81.92         81.81         2.72 o
  -3  23   5        155.79        156.71         3.13 o
  -2  23   5         31.69         33.51         1.50 o
  -1  23   5         45.90         53.66         1.88 o
   0  23   5         14.05         15.05         1.19 o
   1  23   5         31.96         32.39         1.60 o
   2  23   5          2.35          5.82         1.31 o
   3  23   5          1.91          1.46         1.81 o
  -3  24   5         85.95         93.61         2.55 o
  -2  24   5          1.75          2.10         0.93 o
  -1  24   5         30.42         31.93         1.67 o
   0  24   5          1.89          2.85         0.94 o
   1  24   5        138.30        140.99         4.08 o
   2  24   5         45.91         43.02         2.23 o
   3  24   5         23.83         19.85         1.86 o
  -3  25   5          5.29          6.33         1.26 o
  -2  25   5          5.40          5.57         1.04 o
  -1  25   5         18.03         19.78         1.48 o
   0  25   5         11.97         11.58         1.21 o
   1  25   5        137.46        137.39         4.13 o
   2  25   5         13.33         14.05         1.65 o
  -2  26   5         12.18         11.41         1.23 o
  -1  26   5         10.83         13.25         1.43 o
   0  26   5         24.24         26.69         1.66 o
   1  26   5          1.84          0.93         1.19 o
  -2 -25   6          2.88          3.82         1.17 o
  -1 -25   6         20.03         18.51         1.47 o
   0 -25   6         15.69         12.75         1.33 o
   1 -25   6          2.18          0.13         1.14 o
  -3 -24   6         10.77         11.85         2.01 o
  -2 -24   6         13.41         15.20         1.45 o
  -1 -24   6          8.07          9.46         1.20 o
   0 -24   6          4.37          5.94         1.12 o
   1 -24   6         38.43         41.94         2.07 o
   2 -24   6         39.00         34.79         2.19 o
  -3 -23   6        133.67        135.01         3.17 o
  -2 -23   6          2.24          1.47         1.05 o
  -1 -23   6         43.53         44.47         1.85 o
   0 -23   6         10.48         11.54         1.20 o
   1 -23   6          1.79          3.00         1.65 o
   2 -23   6         48.99         55.53         2.16 o
   3 -23   6          4.42          6.42         1.15 o
  -4 -22   6        186.82        209.79         4.21 o
  -3 -22   6         51.55         54.14         2.43 o
  -2 -22   6          0.85          1.46         0.98 o
  -1 -22   6         30.85         34.24         1.61 o
   0 -22   6        112.18        116.84         2.56 o
   1 -22   6         49.74         51.04         1.64 o
   2 -22   6         45.89         48.27         2.12 o
   3 -22   6          2.68          3.21         1.16 o
  -4 -21   6        118.15        127.34         2.76 o
  -3 -21   6         62.23         64.53         2.02 o
  -2 -21   6         46.29         48.02         1.81 o
  -1 -21   6         17.27         17.08         1.26 o
   0 -21   6         22.19         26.61         1.43 o
   1 -21   6         11.07         10.92         0.97 o
   2 -21   6         25.61         23.18         1.35 o
   3 -21   6         45.19         50.48         3.18 o
   4 -21   6         18.91         20.23         1.94 o
  -5 -20   6         27.07         26.29         1.69 o
  -4 -20   6         14.78         15.14         1.43 o
  -3 -20   6         72.91         76.83         1.94 o
  -2 -20   6          1.82          1.80         0.79 o
  -1 -20   6         28.34         27.88         1.41 o
   0 -20   6         28.91         28.88         1.42 o
   1 -20   6          1.73          2.33         0.76 o
   2 -20   6         92.29         99.23         2.23 o
   3 -20   6          6.22          7.97         1.23 o
   4 -20   6          6.45         11.05         1.86 o
  -5 -19   6          0.34         -1.19         0.94 o
  -4 -19   6         62.05         69.83         2.02 o
  -3 -19   6         31.43         29.14         1.36 o
  -2 -19   6         18.93         19.63         1.13 o
  -1 -19   6        161.74        149.48         2.69 o
   0 -19   6         37.38         38.80         1.44 o
   1 -19   6        113.72        108.28         2.91 o
   2 -19   6         15.76         19.16         1.54 o
   3 -19   6         17.77         20.22         1.57 o
   4 -19   6          9.23         10.25         1.57 o
  -5 -18   6          1.34          0.53         0.96 o
  -4 -18   6         57.08         60.06         2.99 o
  -3 -18   6        154.49        153.79         2.56 o
  -2 -18   6         22.79         22.45         1.26 o
  -1 -18   6          6.21          9.27         0.95 o
   0 -18   6         59.19         60.53         1.56 o
   1 -18   6         96.47         95.10         1.79 o
   2 -18   6         10.59         11.29         0.94 o
   3 -18   6         40.48         46.61         1.85 o
   4 -18   6         14.35         15.24         1.70 o
   5 -18   6         15.90         20.65         2.45 o
  -5 -17   6         13.88         16.08         1.62 o
  -4 -17   6          1.97          0.92         0.77 o
  -3 -17   6         14.84         13.06         0.96 o
  -2 -17   6         61.03         58.50         1.85 o
  -1 -17   6         63.78         60.85         2.05 o
   0 -17   6          0.72          0.39         0.65 o
   1 -17   6         38.57         37.52         1.35 o
   2 -17   6         18.66         15.25         0.95 o
   3 -17   6         88.51         86.88         2.25 o
   4 -17   6         31.77         29.23         1.97 o
   5 -17   6         23.99         25.08         2.07 o
  -6 -16   6         11.32          9.99         1.20 o
  -5 -16   6          5.44          5.96         0.92 o
  -4 -16   6         50.44         50.30         1.62 o
  -3 -16   6         55.15         51.66         1.48 o
  -2 -16   6        267.90        250.05         3.43 o
  -1 -16   6        373.30        353.44         4.34 o
   0 -16   6        153.41        154.08         2.22 o
   1 -16   6         77.28         72.75         1.42 o
   2 -16   6          5.14          2.62         0.68 o
   3 -16   6         33.14         35.40         1.48 o
   4 -16   6          8.65          9.16         1.86 o
   5 -16   6         68.68         76.46         2.88 o
  -6 -15   6          3.07          3.44         0.97 o
  -5 -15   6          0.53          0.67         0.86 o
  -4 -15   6         11.90         15.40         1.05 o
  -3 -15   6         22.17         21.68         0.99 o
  -2 -15   6        779.81        740.72         7.05 o
  -1 -15   6        261.44        254.13         4.32 o
   0 -15   6        397.60        376.41         3.88 o
   1 -15   6        186.68        187.52         2.58 o
   2 -15   6         18.29         14.58         1.03 o
   3 -15   6          5.43          6.90         0.87 o
   4 -15   6         18.83         18.08         1.31 o
   5 -15   6        132.42        137.37         3.98 o
  -6 -14   6          8.58          9.71         1.26 o
  -5 -14   6         30.82         31.85         1.34 o
  -4 -14   6         20.08         22.87         1.10 o
  -3 -14   6        153.95        144.33         2.07 o
  -2 -14   6        242.47        239.60         3.02 o
  -1 -14   6       1017.21        918.44         8.99 o
   0 -14   6        116.46        115.95         2.03 o
   1 -14   6         76.83         72.75         1.45 o
   2 -14   6         44.62         48.00         1.37 o
   3 -14   6         52.61         47.84         1.48 o
   4 -14   6         21.01         19.48         1.22 o
   5 -14   6         76.90         90.91         2.67 o
  -6 -13   6          2.03          2.84         1.13 o
  -5 -13   6          2.08          3.20         0.96 o
  -4 -13   6          5.42          6.06         0.70 o
  -3 -13   6         88.28         88.29         1.84 o
  -2 -13   6        386.91        374.36         4.06 o
  -1 -13   6        966.11        939.96         8.53 o
   0 -13   6        169.28        161.96         2.11 o
   1 -13   6         62.84         58.69         1.30 o
   2 -13   6          4.99          9.22         0.74 o
   3 -13   6        142.21        132.29         2.16 o
   4 -13   6         15.56         13.02         1.10 o
   5 -13   6         37.67         38.66         1.95 o
   6 -13   6         21.43         27.13         3.06 o
  -6 -12   6         24.11         25.81         1.55 o
  -5 -12   6         74.33         75.58         1.85 o
  -4 -12   6         46.00         39.69         1.30 o
  -3 -12   6         84.40         79.48         2.36 o
  -2 -12   6        201.29        192.50         2.55 o
  -1 -12   6        199.12        198.91         2.47 o
   0 -12   6        252.79        249.03         2.70 o
   1 -12   6         40.03         33.61         1.12 o
   2 -12   6         10.78         13.50         1.09 o
   3 -12   6         72.55         67.39         1.59 o
   4 -12   6         35.72         31.79         1.39 o
   5 -12   6         68.12         67.24         2.06 o
   6 -12   6         13.99         14.88         1.53 o
  -7 -11   6         61.48         64.38         3.19 o
  -6 -11   6         54.40         52.28         1.96 o
  -5 -11   6         18.43         25.14         1.30 o
  -4 -11   6         85.22         72.20         1.57 o
  -3 -11   6         20.51         21.01         1.01 o
  -2 -11   6        196.34        200.60         3.35 o
  -1 -11   6          0.49          0.17         0.59 o
   0 -11   6         24.75         26.20         0.93 o
   1 -11   6         54.30         60.41         1.36 o
   2 -11   6          1.03          0.56         0.60 o
   3 -11   6        242.03        207.81         3.16 o
   4 -11   6        147.70        126.93         2.39 o
   5 -11   6         50.95         50.44         2.01 o
   6 -11   6         37.41         43.46         2.11 o
  -7 -10   6         40.24         44.18         3.29 o
  -6 -10   6         13.19         18.95         1.46 o
  -5 -10   6         66.01         65.87         1.64 o
  -4 -10   6         21.39         17.92         0.91 o
  -3 -10   6        883.40        826.39         7.84 o
  -2 -10   6        201.08        213.13         4.63 o
  -1 -10   6         69.00         68.45         1.57 o
   0 -10   6         85.38         84.03         1.39 o
   1 -10   6        212.64        227.20         2.50 o
   2 -10   6         49.35         55.91         1.29 o
   3 -10   6         72.33         71.75         1.66 o
   4 -10   6         28.88         23.86         1.12 o
   5 -10   6         83.95         79.45         2.00 o
   6 -10   6         13.09         19.65         1.56 o
  -7  -9   6         16.08         19.07         1.85 o
  -6  -9   6          0.52          1.33         0.93 o
  -5  -9   6         68.65         63.32         1.49 o
  -4  -9   6         67.98         64.79         1.79 o
  -3  -9   6        214.67        198.33         2.55 o
  -2  -9   6         84.97         85.80         1.98 o
  -1  -9   6        135.96        144.52         2.81 o
   0  -9   6        456.95        476.92         4.44 o
   1  -9   6        158.39        166.11         2.62 o
   2  -9   6         94.99         88.60         1.74 o
   3  -9   6        119.29         92.59         1.69 o
   4  -9   6        102.36        101.29         1.89 o
   5  -9   6         35.29         35.18         1.45 o
   6  -9   6        158.87        164.40         3.44 o
  -7  -8   6         11.32         10.07         1.54 o
  -6  -8   6         70.44         68.36         1.92 o
  -5  -8   6         23.51         21.56         0.91 o
  -4  -8   6          7.41          9.45         0.67 o
  -3  -8   6        243.66        240.32         2.61 o
  -2  -8   6         48.44         53.86         1.41 o
  -1  -8   6        183.09        174.19         2.25 o
   0  -8   6        464.95        484.74         4.46 o
   1  -8   6        102.69        124.58         1.69 o
   2  -8   6         24.20         25.67         1.08 o
   3  -8   6         63.94         62.76         1.43 o
   4  -8   6        260.33        251.01         3.08 o
   5  -8   6        113.38        107.13         2.39 o
   6  -8   6         19.17         18.56         1.55 o
  -7  -7   6         15.87         15.49         1.54 o
  -6  -7   6        102.04        105.38         2.57 o
  -5  -7   6         26.78         28.11         1.15 o
  -4  -7   6        484.71        445.31         4.27 o
  -3  -7   6        683.74        675.86         5.49 o
  -2  -7   6        161.59        151.52         2.37 o
  -1  -7   6        120.07        129.15         1.83 o
   0  -7   6        310.77        362.18         4.64 o
   1  -7   6        184.33        188.46         2.17 o
   2  -7   6          1.57          0.70         0.59 o
   3  -7   6        150.76        151.90         2.29 o
   4  -7   6         39.86         42.27         1.30 o
   5  -7   6         35.23         35.95         1.44 o
   6  -7   6        155.58        161.60         3.06 o
  -7  -6   6         23.85         27.64         2.02 o
  -6  -6   6         35.94         37.00         1.74 o
  -5  -6   6         62.43         57.38         1.42 o
  -4  -6   6        108.89        104.73         1.85 o
  -3  -6   6        281.08        281.84         3.07 o
  -2  -6   6        145.09        139.49         2.06 o
  -1  -6   6         12.00         17.05         0.76 o
   0  -6   6        105.60        114.69         1.73 o
   1  -6   6        463.58        485.14         4.50 o
   2  -6   6          1.85          1.77         0.74 o
   3  -6   6         94.05         88.25         1.47 o
   4  -6   6         16.48         16.66         0.94 o
   5  -6   6         32.45         36.73         1.33 o
   6  -6   6         18.17         21.42         1.51 o
  -7  -5   6         57.07         66.64         2.30 o
  -6  -5   6          0.33          0.10         0.81 o
  -5  -5   6        188.74        179.99         2.88 o
  -4  -5   6        115.70        109.80         2.17 o
  -3  -5   6        188.13        190.77         1.94 o
  -2  -5   6        301.59        298.87         3.43 o
  -1  -5   6          6.29          3.98         0.51 o
   0  -5   6        108.79        133.56         1.75 o
   1  -5   6        140.99        154.99         2.00 o
   2  -5   6         11.43         12.30         0.68 o
   3  -5   6         79.02         77.45         1.38 o
   4  -5   6         58.75         52.91         1.26 o
   5  -5   6         12.07         13.01         0.93 o
   6  -5   6        107.01        115.01         2.56 o
  -7  -4   6        209.57        209.47         4.01 o
  -6  -4   6         26.12         26.71         2.41 o
  -5  -4   6         10.04          9.55         0.83 o
  -4  -4   6        238.61        222.47         2.48 o
  -3  -4   6        242.39        247.99         2.55 o
  -2  -4   6         72.64         82.72         1.85 o
  -1  -4   6        188.55        191.26         2.11 o
   0  -4   6        391.73        397.53         3.98 o
   1  -4   6         14.53         14.58         0.72 o
   2  -4   6        127.21        142.46         1.88 o
   3  -4   6        236.17        223.56         2.26 o
   4  -4   6         62.87         65.05         1.36 o
   5  -4   6          5.84          5.79         0.79 o
   6  -4   6         43.84         45.11         1.80 o
   7  -4   6         16.28         13.46         1.45 o
  -7  -3   6          5.68          7.70         1.21 o
  -6  -3   6          4.38          2.80         1.27 o
  -5  -3   6         30.96         30.89         1.19 o
  -4  -3   6        301.32        257.80         2.81 o
  -3  -3   6        194.83        208.28         2.43 o
  -2  -3   6         57.70         55.58         1.23 o
  -1  -3   6         14.44         14.45         0.65 o
   0  -3   6        179.88        194.12         2.34 o
   1  -3   6         52.02         54.67         1.15 o
   2  -3   6        164.58        181.46         1.99 o
   3  -3   6          2.98          4.81         0.58 o
   4  -3   6          1.10          0.91         0.64 o
   5  -3   6        134.51        128.70         2.16 o
   6  -3   6         16.28         14.15         1.31 o
   7  -3   6         18.98         18.54         1.58 o
  -7  -2   6         52.32         56.44         2.33 o
  -6  -2   6         13.71         13.18         1.17 o
  -5  -2   6        286.91        277.11         3.43 o
  -4  -2   6         77.76         77.05         1.30 o
  -3  -2   6         60.88         63.52         1.27 o
  -2  -2   6        165.96        175.91         2.29 o
  -1  -2   6          1.67          2.25         0.44 o
   0  -2   6        225.77        221.07         2.73 o
   1  -2   6         39.78         33.29         0.96 o
   2  -2   6         97.30        106.61         2.32 o
   3  -2   6         67.68         74.18         1.25 o
   4  -2   6        215.56        205.38         3.26 o
   5  -2   6         45.11         47.45         1.42 o
   6  -2   6         33.27         34.34         1.76 o
   7  -2   6          7.41          7.51         1.31 o
  -7  -1   6          0.20          0.73         0.96 o
  -6  -1   6        102.77         97.31         2.38 o
  -5  -1   6        156.94        155.13         2.36 o
  -4  -1   6        284.29        283.16         3.07 o
  -3  -1   6         57.65         61.82         1.20 o
  -2  -1   6         43.49         48.80         1.25 o
  -1  -1   6        146.09        159.01         1.94 o
   0  -1   6         22.24         22.09         0.96 o
   1  -1   6        378.61        384.16         3.94 o
   2  -1   6         86.35         78.60         1.48 o
   3  -1   6        246.07        251.84         2.45 o
   4  -1   6        255.19        259.67         3.35 o
   5  -1   6        114.41        106.47         1.97 o
   6  -1   6         30.44         28.13         1.68 o
   7  -1   6          9.29          9.18         1.40 o
  -7   0   6         19.46         18.94         1.45 o
  -6   0   6          6.72          4.08         0.92 o
  -5   0   6         12.85         12.58         0.86 o
  -4   0   6        500.79        490.51         5.13 o
  -3   0   6        214.38        222.33         2.57 o
  -2   0   6        323.50        331.19         3.89 o
  -1   0   6        124.59        134.68         1.64 o
   0   0   6         10.02         10.40         0.82 o
   1   0   6       1784.80       1730.21        14.53 o
   2   0   6       1542.58       1564.87        12.49 o
   3   0   6       2461.18       2382.91        15.76 o
   4   0   6        199.18        181.72         2.63 o
   5   0   6         85.27         92.20         1.97 o
   6   0   6          1.37          1.76         0.98 o
   7   0   6          8.72          7.47         1.30 o
  -7   1   6          0.20          0.33         0.90 o
  -6   1   6        102.60         95.91         1.96 o
  -5   1   6        156.92        153.73         2.04 o
  -4   1   6        284.26        272.58         3.30 o
  -3   1   6         57.63         65.13         1.32 o
  -2   1   6         43.55         47.04         1.57 o
  -1   1   6        146.23        158.23         1.94 o
   0   1   6         22.19         22.30         1.25 o
   1   1   6        379.08        382.47         3.93 o
   2   1   6         86.35         78.10         1.48 o
   3   1   6        246.35        249.08         3.14 o
   4   1   6        255.07        251.78         4.67 o
   5   1   6        114.24        103.40         2.07 o
   6   1   6         30.53         26.98         1.45 o
   7   1   6          9.25         13.37         1.41 o
  -7   2   6         52.24         52.43         2.05 o
  -6   2   6         13.78         12.21         0.87 o
  -5   2   6        287.03        284.39         3.17 o
  -4   2   6         77.88         74.07         1.69 o
  -3   2   6         60.80         64.27         1.18 o
  -2   2   6        166.41        175.04         3.20 o
  -1   2   6          1.69          1.10         0.46 o
   0   2   6        225.53        224.90         3.04 o
   1   2   6         39.91         32.79         0.98 o
   2   2   6         97.23        104.76         1.67 o
   3   2   6         67.75         72.62         1.92 o
   4   2   6        215.36        206.41         2.85 o
   5   2   6         45.15         47.70         1.57 o
   6   2   6         33.34         33.60         1.57 o
   7   2   6          7.43          6.66         1.26 o
  -7   3   6          5.70          9.00         1.51 o
  -6   3   6          4.37          2.17         0.71 o
  -5   3   6         31.07         30.23         1.16 o
  -4   3   6        301.37        257.00         3.00 o
  -3   3   6        195.24        205.22         2.77 o
  -2   3   6         57.68         52.26         1.59 o
  -1   3   6         14.54         14.41         0.66 o
   0   3   6        180.09        192.08         3.38 o
   1   3   6         51.84         54.23         1.17 o
   2   3   6        164.65        183.79         2.13 o
   3   3   6          2.96          3.09         0.82 o
   4   3   6          1.13          1.16         0.68 o
   5   3   6        134.58        129.63         2.33 o
   6   3   6         16.15         15.55         1.23 o
   7   3   6         18.97         21.36         2.09 o
  -7   4   6        209.57        210.61         4.76 o
  -6   4   6         26.12         26.98         1.54 o
  -5   4   6         10.04         10.15         0.86 o
  -4   4   6        238.45        226.04         2.66 o
  -3   4   6        242.88        249.42         3.06 o
  -2   4   6         72.66         83.32         2.02 o
  -1   4   6        188.56        187.57         2.20 o
   0   4   6        390.82        394.54         3.96 o
   1   4   6         14.37         15.81         0.81 o
   2   4   6        127.29        141.00         1.73 o
   3   4   6        236.51        222.43         2.38 o
   4   4   6         63.09         62.32         1.56 o
   5   4   6          5.88          4.49         0.81 o
   6   4   6         43.80         43.52         1.74 o
   7   4   6         16.30         14.77         1.52 o
  -7   5   6         57.12         64.54         3.15 o
  -6   5   6          0.33          0.71         0.70 o
  -5   5   6        188.77        182.94         3.38 o
  -4   5   6        116.10        112.09         1.75 o
  -3   5   6        188.55        192.46         2.76 o
  -2   5   6        301.15        300.02         4.74 o
  -1   5   6          6.32          4.33         0.50 o
   0   5   6        108.64        132.91         2.48 o
   1   5   6        140.95        154.45         1.78 o
   2   5   6         11.45         13.47         0.71 o
   3   5   6         78.96         76.74         1.36 o
   4   5   6         58.58         55.16         1.50 o
   5   5   6         12.05         10.48         0.96 o
   6   5   6        106.65        111.57         2.51 o
  -7   6   6         23.89         21.81         1.96 o
  -6   6   6         35.75         38.89         1.54 o
  -5   6   6         62.38         55.73         1.62 o
  -4   6   6        108.90        111.86         1.96 o
  -3   6   6        281.26        276.98         3.16 o
  -2   6   6        144.90        143.45         2.84 o
  -1   6   6         12.06         16.67         0.72 o
   0   6   6        105.48        112.37         1.50 o
   1   6   6        463.11        476.47         4.16 o
   2   6   6          1.86         -0.12         0.60 o
   3   6   6         93.91         84.09         1.43 o
   4   6   6         16.46         15.74         0.99 o
   5   6   6         32.58         34.53         1.42 o
   6   6   6         18.16         18.71         1.34 o
  -7   7   6         15.90         15.50         1.52 o
  -6   7   6        102.09        107.19         2.92 o
  -5   7   6         26.65         26.96         1.13 o
  -4   7   6        484.58        451.16         4.57 o
  -3   7   6        684.41        671.50         6.97 o
  -2   7   6        161.40        151.66         3.73 o
  -1   7   6        120.15        128.77         1.82 o
   0   7   6        310.73        362.38         3.31 o
   1   7   6        184.41        185.63         2.26 o
   2   7   6          1.58          0.46         0.56 o
   3   7   6        150.58        145.88         2.01 o
   4   7   6         39.96         41.32         1.40 o
   5   7   6         35.15         36.46         1.47 o
   6   7   6        155.52        158.59         3.02 o
  -7   8   6         11.37          9.34         1.37 o
  -6   8   6         70.58         68.19         2.17 o
  -5   8   6         23.54         21.63         1.05 o
  -4   8   6          7.45         10.85         0.76 o
  -3   8   6        243.39        222.20         3.36 o
  -2   8   6         48.69         49.62         1.23 o
  -1   8   6        183.22        173.15         2.43 o
   0   8   6        464.17        478.63         4.70 o
   1   8   6        102.87        120.01         1.79 o
   2   8   6         24.19         24.10         0.97 o
   3   8   6         64.16         65.18         1.40 o
   4   8   6        260.11        242.07         3.25 o
   5   8   6        113.64        108.26         2.22 o
   6   8   6         19.12         17.64         1.34 o
  -7   9   6         16.06         20.14         1.70 o
  -6   9   6          0.49          2.06         0.79 o
  -5   9   6         68.81         64.69         1.55 o
  -4   9   6         68.26         69.63         1.32 o
  -3   9   6        214.95        213.87         3.96 o
  -2   9   6         85.29         83.53         2.09 o
  -1   9   6        135.84        140.26         2.41 o
   0   9   6        456.92        467.91         4.34 o
   1   9   6        158.56        170.04         2.80 o
   2   9   6         94.92         89.64         1.64 o
   3   9   6        119.32         92.09         1.72 o
   4   9   6        102.25         95.61         1.99 o
   5   9   6         35.43         35.48         1.48 o
   6   9   6        158.75        154.85         3.03 o
  -7  10   6         40.17         40.48         2.15 o
  -6  10   6         13.10         12.99         1.05 o
  -5  10   6         65.90         66.72         1.60 o
  -4  10   6         21.43         20.87         0.86 o
  -3  10   6        883.28        836.15         7.88 o
  -2  10   6        200.90        198.21         4.34 o
  -1  10   6         69.20         64.44         1.46 o
   0  10   6         85.03         82.53         1.59 o
   1  10   6        212.54        218.46         2.56 o
   2  10   6         49.31         50.88         1.23 o
   3  10   6         72.36         66.97         1.50 o
   4  10   6         28.94         20.52         1.18 o
   5  10   6         84.18         77.55         1.93 o
   6  10   6         13.10         13.84         1.30 o
  -7  11   6         61.37         61.91         2.45 o
  -6  11   6         54.60         56.64         1.68 o
  -5  11   6         18.51         21.94         1.10 o
  -4  11   6         85.25         71.54         1.38 o
  -3  11   6         20.71         20.74         1.18 o
  -2  11   6        196.55        192.33         4.20 o
  -1  11   6          0.48          0.41         0.67 o
   0  11   6         24.85         25.39         1.09 o
   1  11   6         54.18         61.33         1.30 o
   2  11   6          1.06          0.37         0.76 o
   3  11   6        242.15        208.29         2.73 o
   4  11   6        147.44        125.51         2.32 o
   5  11   6         51.06         48.36         2.54 o
   6  11   6         37.29         42.96         1.92 o
  -6  12   6         24.01         22.46         1.37 o
  -5  12   6         74.12         73.93         1.65 o
  -4  12   6         45.91         42.28         1.35 o
  -3  12   6         84.43         75.54         1.90 o
  -2  12   6        201.39        180.86         3.63 o
  -1  12   6        198.71        200.91         5.41 o
   0  12   6        253.02        242.31         3.63 o
   1  12   6         39.89         33.21         1.07 o
   2  12   6         10.68         14.77         1.05 o
   3  12   6         72.50         61.84         1.51 o
   4  12   6         35.93         28.48         1.55 o
   5  12   6         67.86         63.58         2.05 o
   6  12   6         13.99         12.76         1.33 o
  -6  13   6          2.06          2.28         0.98 o
  -5  13   6          2.06          2.34         1.06 o
  -4  13   6          5.43          6.24         0.89 o
  -3  13   6         88.55         87.55         2.10 o
  -2  13   6        386.98        367.38         4.96 o
  -1  13   6        965.96        936.26        10.82 o
   0  13   6        169.49        162.35         2.69 o
   1  13   6         62.62         59.37         1.45 o
   2  13   6          4.93          8.02         0.84 o
   3  13   6        142.30        128.63         2.13 o
   4  13   6         15.51         13.19         1.07 o
   5  13   6         37.58         38.59         1.73 o
   6  13   6         21.46         26.19         1.63 o
  -6  14   6          8.56         10.35         1.22 o
  -5  14   6         30.85         33.06         1.60 o
  -4  14   6         19.97         21.26         1.04 o
  -3  14   6        153.39        147.45         2.80 o
  -2  14   6        242.51        241.40         4.31 o
  -1  14   6       1017.14        907.04         8.48 o
   0  14   6        116.60        115.88         2.04 o
   1  14   6         76.95         73.85         2.01 o
   2  14   6         44.68         46.99         1.47 o
   3  14   6         52.73         47.24         1.43 o
   4  14   6         21.16         21.31         1.24 o
   5  14   6         76.63         80.02         2.26 o
  -6  15   6          3.09          1.24         1.13 o
  -5  15   6          0.52          0.01         0.87 o
  -4  15   6         11.83         14.05         0.94 o
  -3  15   6         22.21         20.64         1.21 o
  -2  15   6        779.77        716.70         8.44 o
  -1  15   6        261.28        259.37         7.82 o
   0  15   6        397.41        366.49         4.14 o
   1  15   6        186.73        186.90         2.43 o
   2  15   6         18.10         15.65         1.04 o
   3  15   6          5.42          6.37         0.84 o
   4  15   6         18.77         17.13         1.17 o
   5  15   6        132.36        129.98         2.81 o
  -6  16   6         11.34         11.37         1.50 o
  -5  16   6          5.47          5.57         1.05 o
  -4  16   6         50.61         52.55         1.59 o
  -3  16   6         55.27         48.34         1.47 o
  -2  16   6        267.96        250.04         5.09 o
  -1  16   6        373.59        340.40         4.77 o
   0  16   6        153.33        150.62         2.08 o
   1  16   6         77.25         71.22         1.43 o
   2  16   6          5.16          2.33         0.79 o
   3  16   6         33.25         36.24         1.37 o
   4  16   6          8.64          7.90         1.08 o
   5  16   6         69.01         69.69         2.42 o
  -5  17   6         13.91         16.20         1.19 o
  -4  17   6          2.00          1.13         0.81 o
  -3  17   6         14.84         12.09         1.21 o
  -2  17   6         60.96         55.94         1.92 o
  -1  17   6         63.63         61.26         1.93 o
   0  17   6          0.72          0.13         0.62 o
   1  17   6         38.62         34.70         1.23 o
   2  17   6         18.62         13.88         1.07 o
   3  17   6         88.26         82.60         2.01 o
   4  17   6         31.78         31.31         1.77 o
   5  17   6         24.04         22.66         1.70 o
  -5  18   6          1.38          1.46         0.87 o
  -4  18   6         56.85         58.72         1.87 o
  -3  18   6        154.41        154.05         4.18 o
  -2  18   6         22.84         21.44         1.42 o
  -1  18   6          6.27          8.20         1.09 o
   0  18   6         59.38         60.19         1.50 o
   1  18   6         96.84         88.52         1.86 o
   2  18   6         10.61         11.31         1.44 o
   3  18   6         40.52         44.13         1.78 o
   4  18   6         14.49         13.50         1.41 o
   5  18   6         15.88         17.65         1.57 o
  -5  19   6          0.34          0.54         0.92 o
  -4  19   6         62.28         63.11         2.97 o
  -3  19   6         31.35         26.93         1.61 o
  -2  19   6         18.80         18.33         1.40 o
  -1  19   6        161.99        155.84         3.78 o
   0  19   6         37.41         39.01         1.39 o
   1  19   6        113.58        112.79         2.13 o
   2  19   6         15.49         18.95         1.35 o
   3  19   6         17.73         17.59         1.24 o
   4  19   6          9.24          7.76         1.29 o
  -5  20   6         27.15         26.47         1.80 o
  -4  20   6         14.79         14.79         1.44 o
  -3  20   6         72.98         68.83         2.31 o
  -2  20   6          1.82          0.56         0.95 o
  -1  20   6         28.35         27.99         1.60 o
   0  20   6         29.03         27.91         1.54 o
   1  20   6          1.71          2.30         0.82 o
   2  20   6         92.36         90.75         2.80 o
   3  20   6          6.30          6.18         1.16 o
   4  20   6          6.44         10.53         1.39 o
  -4  21   6        118.15        126.15         4.12 o
  -3  21   6         62.22         60.17         2.25 o
  -2  21   6         46.26         45.39         2.00 o
  -1  21   6         17.34         15.96         1.23 o
   0  21   6         22.08         26.27         1.75 o
   1  21   6         11.04          9.46         1.01 o
   2  21   6         25.59         25.99         1.47 o
   3  21   6         45.12         50.32         2.22 o
   4  21   6         18.92         17.81         1.63 o
  -4  22   6        187.08        202.35         4.10 o
  -3  22   6         51.51         47.94         2.19 o
  -2  22   6          0.85          1.96         1.39 o
  -1  22   6         30.83         30.42         1.58 o
   0  22   6        111.97        113.13         2.69 o
   1  22   6         49.83         46.37         1.81 o
   2  22   6         45.92         43.81         1.99 o
   3  22   6          2.69          6.01         1.31 o
  -3  23   6        133.68        136.70         3.34 o
  -2  23   6          2.19          3.18         1.18 o
  -1  23   6         43.28         45.04         1.82 o
   0  23   6         10.53         12.91         1.26 o
   1  23   6          1.76          1.55         1.17 o
   2  23   6         48.99         52.05         2.20 o
   3  23   6          4.41          5.65         1.33 o
  -3  24   6         10.78         12.30         1.55 o
  -2  24   6         13.36         13.69         1.53 o
  -1  24   6          8.02          9.79         1.34 o
   0  24   6          4.37          6.74         1.21 o
   1  24   6         38.53         40.95         1.84 o
   2  24   6         39.00         34.94         2.49 o
  -2  25   6          2.88          2.46         1.29 o
  -1  25   6         20.08         18.41         1.49 o
   0  25   6         15.66         12.14         1.71 o
   1  25   6          2.18          1.89         1.12 o
  -2 -24   7         54.41         54.88         2.35 o
  -1 -24   7         38.88         47.35         2.02 o
   0 -24   7          2.09          1.80         1.39 o
   1 -24   7         22.44         22.55         1.58 o
  -3 -23   7        225.78        235.53         4.30 o
  -2 -23   7         57.64         62.62         2.42 o
  -1 -23   7         22.51         27.07         2.61 o
   0 -23   7          5.69          5.50         1.11 o
   1 -23   7         10.32         13.51         1.70 o
   2 -23   7         17.72         15.19         1.72 o
  -3 -22   7         17.72         17.27         1.51 o
  -2 -22   7          1.36          1.46         0.96 o
  -1 -22   7         14.92         14.31         1.25 o
   0 -22   7          6.93          4.82         1.15 o
   1 -22   7         80.16         90.49         3.63 o
   2 -22   7          0.54          0.98         1.26 o
  -4 -21   7          2.43          5.02         1.29 o
  -3 -21   7         93.08         98.23         2.67 o
  -2 -21   7         37.85         39.08         1.71 o
  -1 -21   7          1.47          0.41         0.86 o
   0 -21   7        162.16        166.77         3.06 o
   1 -21   7         87.58         83.74         2.75 o
   2 -21   7         20.85         21.80         1.82 o
   3 -21   7         29.08         33.78         1.86 o
  -4 -20   7         12.68         13.68         1.44 o
  -3 -20   7         67.70         72.89         2.30 o
  -2 -20   7         19.18         21.79         1.34 o
  -1 -20   7         76.39         77.24         2.11 o
   0 -20   7         63.64         63.83         1.97 o
   1 -20   7          9.52         10.37         1.57 o
   2 -20   7         28.12         26.87         1.99 o
   3 -20   7         51.68         51.61         2.11 o
  -4 -19   7         41.96         47.04         2.07 o
  -3 -19   7         64.78         68.06         2.16 o
  -2 -19   7         17.02         19.30         1.25 o
  -1 -19   7         55.32         52.70         1.81 o
   0 -19   7         47.47         51.20         1.68 o
   1 -19   7         80.46         76.41         1.79 o
   2 -19   7         21.49         21.94         1.35 o
   3 -19   7         43.64         40.94         1.87 o
   4 -19   7          7.14         10.89         1.52 o
  -5 -18   7         24.62         25.79         1.65 o
  -4 -18   7         39.76         43.42         2.06 o
  -3 -18   7          7.92          8.01         1.02 o
  -2 -18   7         68.14         73.25         1.95 o
  -1 -18   7         33.23         30.57         1.46 o
   0 -18   7        128.44        135.83         2.43 o
   1 -18   7          6.00          7.45         0.93 o
   2 -18   7         36.68         38.74         1.49 o
   3 -18   7         11.55         15.08         1.34 o
   4 -18   7         14.97         20.76         1.95 o
  -5 -17   7         70.70         80.37         2.34 o
  -4 -17   7         24.13         26.60         1.54 o
  -3 -17   7         14.95         14.03         1.03 o
  -2 -17   7         75.76         72.24         1.87 o
  -1 -17   7        145.13        131.05         2.54 o
   0 -17   7         70.99         67.60         2.04 o
   1 -17   7         32.14         32.83         1.39 o
   2 -17   7         37.58         42.58         1.40 o
   3 -17   7         24.21         25.62         1.50 o
   4 -17   7         10.15         11.22         1.42 o
  -5 -16   7          4.51          6.27         1.10 o
  -4 -16   7         38.28         41.04         1.79 o
  -3 -16   7         20.79         20.19         1.23 o
  -2 -16   7         68.81         68.85         1.79 o
  -1 -16   7         25.09         21.33         1.21 o
   0 -16   7          9.66          7.42         0.86 o
   1 -16   7          9.02          8.11         0.97 o
   2 -16   7          2.35          2.97         0.86 o
   3 -16   7          0.36         -0.06         0.84 o
   4 -16   7         28.33         30.73         1.67 o
   5 -16   7         35.05         39.36         2.20 o
  -6 -15   7          5.54          6.30         1.29 o
  -5 -15   7          2.66          4.57         1.06 o
  -4 -15   7         18.06         22.03         1.36 o
  -3 -15   7         37.61         32.55         1.40 o
  -2 -15   7         23.15         19.82         1.14 o
  -1 -15   7        244.77        218.73         3.20 o
   0 -15   7         37.83         37.00         1.36 o
   1 -15   7          5.39          4.00         0.72 o
   2 -15   7         13.46         13.53         0.99 o
   3 -15   7          0.84         -0.35         0.73 o
   4 -15   7         18.60         21.40         1.55 o
   5 -15   7          7.79          7.19         1.42 o
  -6 -14   7          2.07          2.24         1.12 o
  -5 -14   7          8.78          8.31         1.02 o
  -4 -14   7          9.71         12.99         1.24 o
  -3 -14   7         55.44         49.91         1.56 o
  -2 -14   7        179.67        183.56         2.82 o
  -1 -14   7        948.25        902.89         8.99 o
   0 -14   7         43.35         37.03         1.43 o
   1 -14   7         12.73         15.63         0.94 o
   2 -14   7         76.29         81.12         1.78 o
   3 -14   7          1.72          1.41         0.82 o
   4 -14   7         86.32         94.48         2.39 o
   5 -14   7        120.65        127.26         3.24 o
  -6 -13   7         34.57         39.45         2.68 o
  -5 -13   7         77.65         69.07         2.62 o
  -4 -13   7          6.22          5.36         0.97 o
  -3 -13   7         84.56         86.92         2.12 o
  -2 -13   7         57.01         50.44         2.34 o
  -1 -13   7         79.72         75.74         1.77 o
   0 -13   7         60.02         56.76         1.60 o
   1 -13   7         32.99         26.81         1.09 o
   2 -13   7        170.98        157.14         2.24 o
   3 -13   7         59.58         60.85         1.74 o
   4 -13   7          3.95          2.46         0.97 o
   5 -13   7         15.22         20.32         1.67 o
  -6 -12   7          4.00          4.69         1.10 o
  -5 -12   7         26.48         29.90         1.39 o
  -4 -12   7        110.99        102.14         2.11 o
  -3 -12   7         79.58         78.24         1.77 o
  -2 -12   7        136.58        136.34         2.28 o
  -1 -12   7        112.76        107.05         2.81 o
   0 -12   7         47.91         49.32         1.82 o
   1 -12   7         19.78         20.87         0.93 o
   2 -12   7         83.11         73.34         1.61 o
   3 -12   7         23.38         20.69         1.20 o
   4 -12   7         39.08         38.82         1.58 o
   5 -12   7         59.34         66.14         3.32 o
  -6 -11   7         14.98         14.37         2.04 o
  -5 -11   7         86.36         88.03         1.98 o
  -4 -11   7        149.61        134.00         2.76 o
  -3 -11   7        145.97        141.63         2.63 o
  -2 -11   7         55.08         54.23         1.61 o
  -1 -11   7         51.42         56.72         1.65 o
   0 -11   7         23.42         25.03         1.10 o
   1 -11   7         26.88         29.09         1.16 o
   2 -11   7         40.39         36.29         1.26 o
   3 -11   7        124.62        127.56         2.30 o
   4 -11   7         22.13         25.60         1.54 o
   5 -11   7         16.47         18.17         1.53 o
  -6 -10   7         58.25         63.65         2.48 o
  -5 -10   7         93.71         91.47         1.98 o
  -4 -10   7         25.19         28.71         1.08 o
  -3 -10   7         29.86         27.72         1.58 o
  -2 -10   7         53.62         56.80         1.62 o
  -1 -10   7         53.54         59.51         1.82 o
   0 -10   7        301.42        297.87         5.71 o
   1 -10   7         34.54         27.04         1.07 o
   2 -10   7        272.20        216.86         2.75 o
   3 -10   7        136.62        145.16         2.45 o
   4 -10   7         34.61         38.76         1.88 o
   5 -10   7         41.59         39.41         1.75 o
   6 -10   7         28.66         32.50         1.97 o
  -7  -9   7        191.69        199.60         4.61 o
  -6  -9   7         66.54         66.64         2.48 o
  -5  -9   7         70.48         69.15         1.71 o
  -4  -9   7        199.88        192.16         2.44 o
  -3  -9   7         49.02         49.19         1.30 o
  -2  -9   7         81.29         86.59         1.98 o
  -1  -9   7        140.88        132.97         2.73 o
   0  -9   7        630.28        614.96         5.98 o
   1  -9   7         19.52         21.67         0.98 o
   2  -9   7         19.39         23.34         1.03 o
   3  -9   7         30.66         33.35         1.34 o
   4  -9   7         64.40         62.88         1.66 o
   5  -9   7         16.08         16.41         1.67 o
   6  -9   7         37.89         41.33         2.11 o
  -7  -8   7         97.05        107.79         3.43 o
  -6  -8   7         88.78         88.07         2.23 o
  -5  -8   7         29.05         32.05         1.67 o
  -4  -8   7        165.56        155.98         2.53 o
  -3  -8   7         35.02         35.20         1.16 o
  -2  -8   7         82.14         77.98         2.07 o
  -1  -8   7        593.43        617.00         7.06 o
   0  -8   7         31.18         35.34         1.87 o
   1  -8   7        102.54         98.56         1.69 o
   2  -8   7        103.18         88.49         1.66 o
   3  -8   7        278.18        265.40         2.97 o
   4  -8   7         25.82         29.30         1.23 o
   5  -8   7         25.94         24.71         1.45 o
   6  -8   7         30.85         36.94         2.03 o
  -7  -7   7         64.56         72.50         2.45 o
  -6  -7   7         21.63         21.62         1.32 o
  -5  -7   7         16.04         14.78         1.04 o
  -4  -7   7         50.30         47.64         1.26 o
  -3  -7   7        579.90        536.37         5.29 o
  -2  -7   7        271.17        260.27         4.04 o
  -1  -7   7        174.38        171.94         2.78 o
   0  -7   7         93.69        100.66         1.91 o
   1  -7   7        134.60        132.02         1.82 o
   2  -7   7          2.75          2.88         0.66 o
   3  -7   7         17.57         19.10         0.93 o
   4  -7   7         62.23         55.62         1.67 o
   5  -7   7          4.67          5.64         1.01 o
   6  -7   7          2.01          3.15         1.20 o
  -7  -6   7          3.62          5.01         1.58 o
  -6  -6   7         13.33         16.07         1.32 o
  -5  -6   7         97.57         97.57         2.38 o
  -4  -6   7        528.14        496.23         4.71 o
  -3  -6   7         17.50         17.33         0.88 o
  -2  -6   7        326.22        325.05         4.69 o
  -1  -6   7        260.74        254.34         3.95 o
   0  -6   7         91.69         97.44         1.72 o
   1  -6   7         64.72         69.23         1.34 o
   2  -6   7         14.43         11.31         0.80 o
   3  -6   7        135.26        125.98         1.88 o
   4  -6   7          7.51          7.96         0.83 o
   5  -6   7          5.77          7.00         1.02 o
   6  -6   7         31.81         28.90         1.83 o
  -7  -5   7        122.85        121.03         3.06 o
  -6  -5   7         12.95         12.65         1.28 o
  -5  -5   7         50.11         47.54         1.55 o
  -4  -5   7        215.93        204.79         2.45 o
  -3  -5   7         86.75         78.66         1.92 o
  -2  -5   7         91.18         90.31         2.08 o
  -1  -5   7        394.62        390.29         4.83 o
   0  -5   7        101.35        107.41         1.79 o
   1  -5   7          1.13          2.18         0.54 o
   2  -5   7         99.53         90.03         1.52 o
   3  -5   7         27.33         27.55         1.02 o
   4  -5   7         37.74         36.64         1.29 o
   5  -5   7          9.69         11.36         1.03 o
   6  -5   7         29.68         33.43         1.89 o
  -7  -4   7         72.77         78.31         2.65 o
  -6  -4   7         10.92         13.06         1.22 o
  -5  -4   7         42.46         45.55         1.54 o
  -4  -4   7        125.20        119.10         1.73 o
  -3  -4   7         28.77         24.73         1.11 o
  -2  -4   7        104.87        109.26         2.09 o
  -1  -4   7        588.14        585.96         8.44 o
   0  -4   7        136.39        137.01         1.89 o
   1  -4   7         17.51         21.27         0.89 o
   2  -4   7        392.37        369.53         3.97 o
   3  -4   7         64.99         64.94         1.37 o
   4  -4   7         77.19         81.22         1.84 o
   5  -4   7         77.99         82.73         2.01 o
   6  -4   7          9.13          9.75         1.20 o
  -7  -3   7         21.37         25.03         1.70 o
  -6  -3   7         37.48         36.90         1.73 o
  -5  -3   7         62.13         64.54         1.70 o
  -4  -3   7         19.15         16.13         0.76 o
  -3  -3   7        439.69        420.99         3.77 o
  -2  -3   7        117.87        124.15         1.97 o
  -1  -3   7        138.63        133.38         2.49 o
   0  -3   7         87.16         85.30         1.45 o
   1  -3   7          9.35          9.27         0.66 o
   2  -3   7        310.79        302.88         3.21 o
   3  -3   7        243.04        234.23         2.67 o
   4  -3   7         35.45         40.17         1.44 o
   5  -3   7        179.61        168.59         2.60 o
   6  -3   7         13.21         16.05         1.34 o
  -7  -2   7         22.48         25.20         1.75 o
  -6  -2   7          3.62          2.20         0.88 o
  -5  -2   7         29.29         18.34         1.10 o
  -4  -2   7         15.86         15.36         0.71 o
  -3  -2   7         83.37         85.48         1.59 o
  -2  -2   7        184.02        185.97         2.49 o
  -1  -2   7         82.93         87.89         1.98 o
   0  -2   7         92.88         89.31         1.47 o
   1  -2   7        176.98        192.88         2.20 o
   2  -2   7        665.25        637.57         5.40 o
   3  -2   7        704.67        697.17         5.94 o
   4  -2   7        167.34        162.85         2.39 o
   5  -2   7        161.02        157.85         2.51 o
   6  -2   7         19.75         17.31         1.47 o
  -7  -1   7         20.56         21.03         2.26 o
  -6  -1   7         18.56         21.49         1.60 o
  -5  -1   7        312.78        297.25         4.38 o
  -4  -1   7          9.11          6.78         0.60 o
  -3  -1   7         58.97         55.27         1.20 o
  -2  -1   7         19.56         20.42         1.00 o
  -1  -1   7          1.58          0.09         0.66 o
   0  -1   7         82.46         84.61         1.42 o
   1  -1   7        361.02        355.46         3.36 o
   2  -1   7        758.80        751.19         6.19 o
   3  -1   7         44.91         50.09         2.04 o
   4  -1   7         35.65         35.48         1.42 o
   5  -1   7         15.64         15.10         1.59 o
   6  -1   7         14.31         15.71         1.73 o
  -7   0   7         12.28         15.06         1.60 o
  -6   0   7          7.33          4.94         0.95 o
  -5   0   7        223.92        237.08         4.83 o
  -4   0   7        148.53        146.22         2.18 o
  -3   0   7         35.80         34.68         1.08 o
  -2   0   7          0.21         -0.58         1.13 o
  -1   0   7         57.01         47.47         1.85 o
   0   0   7          1.31          0.87         0.48 o
   1   0   7          4.84          6.13         0.64 o
   2   0   7          0.64          5.75         0.73 o
   3   0   7       1528.99       1501.09        10.90 o
   4   0   7        526.57        503.05         5.05 o
   5   0   7         34.04         31.29         1.49 o
   6   0   7          3.71          3.89         1.01 o
  -7   1   7         20.45         21.49         1.78 o
  -6   1   7         18.57         23.59         1.43 o
  -5   1   7        312.72        292.13         4.06 o
  -4   1   7          9.03          5.67         0.78 o
  -3   1   7         59.26         52.46         1.33 o
  -2   1   7         19.53         20.06         1.10 o
  -1   1   7          1.56          1.92         0.61 o
   0   1   7         82.31         88.66         1.45 o
   1   1   7        360.41        356.86         3.37 o
   2   1   7        758.64        735.68         5.74 o
   3   1   7         44.75         52.25         2.27 o
   4   1   7         35.57         37.50         1.45 o
   5   1   7         15.69         17.16         1.14 o
   6   1   7         14.24         14.87         1.29 o
  -7   2   7         22.59         21.10         2.47 o
  -6   2   7          3.62          3.45         0.95 o
  -5   2   7         29.21         19.48         1.28 o
  -4   2   7         15.87         17.27         1.05 o
  -3   2   7         83.40         81.97         1.69 o
  -2   2   7        184.32        191.87         3.54 o
  -1   2   7         82.95         90.01         1.80 o
   0   2   7         92.50         91.15         1.49 o
   1   2   7        177.06        192.74         2.22 o
   2   2   7        665.06        627.41         5.03 o
   3   2   7        704.80        699.71         6.64 o
   4   2   7        167.69        160.06         2.54 o
   5   2   7        160.76        156.90         2.67 o
   6   2   7         19.79         18.18         1.39 o
  -7   3   7         21.34         19.60         2.45 o
  -6   3   7         37.54         43.28         1.87 o
  -5   3   7         61.94         60.64         2.38 o
  -4   3   7         19.15         15.07         1.12 o
  -3   3   7        439.44        420.59         5.25 o
  -2   3   7        117.64        118.36         4.24 o
  -1   3   7        138.24        132.26         2.68 o
   0   3   7         87.06         83.48         1.84 o
   1   3   7          9.36          9.56         0.67 o
   2   3   7        310.38        299.96         3.04 o
   3   3   7        243.18        232.67         3.47 o
   4   3   7         35.42         36.98         1.41 o
   5   3   7        179.67        171.33         2.82 o
   6   3   7         13.24         14.96         1.29 o
  -7   4   7         72.78         87.67         3.19 o
  -6   4   7         10.95         11.40         1.03 o
  -5   4   7         42.21         42.01         1.55 o
  -4   4   7        125.16        116.54         2.46 o
  -3   4   7         28.73         25.46         1.56 o
  -2   4   7        105.01        102.06         3.05 o
  -1   4   7        588.28        573.02         7.16 o
   0   4   7        136.84        138.40         2.72 o
   1   4   7         17.55         21.59         0.81 o
   2   4   7        392.47        368.40         5.42 o
   3   4   7         65.22         62.71         1.46 o
   4   4   7         77.17         79.58         1.81 o
   5   4   7         77.63         79.13         1.96 o
   6   4   7          9.13          8.05         1.15 o
  -7   5   7        122.89        117.62         4.43 o
  -6   5   7         12.90         14.01         1.14 o
  -5   5   7         50.04         48.09         1.39 o
  -4   5   7        215.43        204.61         3.45 o
  -3   5   7         86.58         79.04         1.83 o
  -2   5   7         90.79         89.72         3.68 o
  -1   5   7        394.61        396.63         5.39 o
   0   5   7        100.77        104.42         1.63 o
   1   5   7          1.10          0.93         0.54 o
   2   5   7         99.48         88.66         1.52 o
   3   5   7         27.36         28.60         1.05 o
   4   5   7         37.84         38.41         1.43 o
   5   5   7          9.67         10.09         1.01 o
   6   5   7         29.81         33.94         1.71 o
  -7   6   7          3.66          7.28         1.35 o
  -6   6   7         13.41         15.33         1.16 o
  -5   6   7         97.68        100.37         1.92 o
  -4   6   7        528.96        519.16         5.57 o
  -3   6   7         17.53         17.19         1.06 o
  -2   6   7        326.35        321.22         5.58 o
  -1   6   7        261.04        255.89         5.51 o
   0   6   7         91.92         95.18         1.57 o
   1   6   7         64.61         66.95         1.31 o
   2   6   7         14.35         11.40         0.84 o
   3   6   7        135.45        125.54         1.88 o
   4   6   7          7.45          6.63         0.88 o
   5   6   7          5.79          3.88         0.93 o
   6   6   7         31.80         28.10         1.62 o
  -7   7   7         64.64         71.81         4.43 o
  -6   7   7         21.59         21.50         1.28 o
  -5   7   7         16.02         15.34         0.96 o
  -4   7   7         50.18         45.55         1.38 o
  -3   7   7        579.79        540.56         7.31 o
  -2   7   7        270.88        264.14         4.21 o
  -1   7   7        174.61        171.67         3.41 o
   0   7   7         93.75         99.37         1.52 o
   1   7   7        134.71        130.48         1.88 o
   2   7   7          2.80          3.60         0.73 o
   3   7   7         17.51         18.01         0.92 o
   4   7   7         62.15         56.63         1.63 o
   5   7   7          4.69          4.42         0.96 o
   6   7   7          2.04          0.52         0.99 o
  -7   8   7         97.02        107.25         3.07 o
  -6   8   7         88.63         92.59         2.20 o
  -5   8   7         28.98         29.51         1.27 o
  -4   8   7        165.52        159.33         2.10 o
  -3   8   7         35.01         35.32         1.66 o
  -2   8   7         82.17         73.70         2.38 o
  -1   8   7        593.99        599.18         8.57 o
   0   8   7         31.05         34.07         1.07 o
   1   8   7        102.80         98.94         1.61 o
   2   8   7        103.10         91.28         1.59 o
   3   8   7        278.31        256.69         2.91 o
   4   8   7         25.72         32.10         1.38 o
   5   8   7         25.79         23.29         1.42 o
   6   8   7         30.83         32.16         1.73 o
  -7   9   7        191.80        204.62         4.28 o
  -6   9   7         66.69         75.22         2.79 o
  -5   9   7         70.49         69.14         1.67 o
  -4   9   7        200.16        189.67         2.89 o
  -3   9   7         48.75         48.15         1.73 o
  -2   9   7         81.10         78.21         2.19 o
  -1   9   7        140.61        122.32         3.90 o
   0   9   7        630.38        602.34         5.85 o
   1   9   7         19.53         20.55         0.91 o
   2   9   7         19.30         24.15         0.99 o
   3   9   7         30.55         33.93         1.82 o
   4   9   7         64.24         65.55         1.77 o
   5   9   7         16.12         18.90         1.55 o
   6   9   7         37.86         36.85         1.84 o
  -6  10   7         58.08         63.81         2.12 o
  -5  10   7         93.75         95.78         2.66 o
  -4  10   7         25.09         26.90         1.23 o
  -3  10   7         29.87         28.75         1.50 o
  -2  10   7         53.53         54.61         1.88 o
  -1  10   7         53.54         56.84         1.70 o
   0  10   7        301.41        285.67         3.37 o
   1  10   7         34.73         26.66         1.00 o
   2  10   7        272.22        209.10         2.53 o
   3  10   7        136.44        142.25         2.25 o
   4  10   7         34.68         34.96         1.46 o
   5  10   7         41.45         42.87         1.81 o
   6  10   7         28.71         29.24         1.69 o
  -6  11   7         14.99         19.14         1.39 o
  -5  11   7         86.22         89.06         2.43 o
  -4  11   7        149.58        134.46         2.42 o
  -3  11   7        145.86        140.40         2.99 o
  -2  11   7         54.98         50.31         1.87 o
  -1  11   7         51.33         56.00         2.65 o
   0  11   7         23.35         24.84         1.11 o
   1  11   7         26.72         28.34         1.11 o
   2  11   7         40.33         34.13         1.12 o
   3  11   7        124.58        122.53         2.63 o
   4  11   7         22.11         26.20         1.33 o
   5  11   7         16.45         15.40         1.40 o
  -6  12   7          4.02          4.52         1.40 o
  -5  12   7         26.58         30.03         1.92 o
  -4  12   7        110.89        105.05         2.39 o
  -3  12   7         79.65         80.41         3.13 o
  -2  12   7        136.54        136.60         2.96 o
  -1  12   7        112.65        105.88         2.24 o
   0  12   7         47.99         52.23         1.94 o
   1  12   7         19.79         21.82         1.02 o
   2  12   7         83.03         73.95         1.84 o
   3  12   7         23.41         20.14         1.09 o
   4  12   7         39.21         38.88         1.59 o
   5  12   7         59.20         62.57         2.76 o
  -6  13   7         34.58         40.21         1.92 o
  -5  13   7         77.63         69.85         2.10 o
  -4  13   7          6.24          5.58         0.83 o
  -3  13   7         84.35         78.02         2.15 o
  -2  13   7         56.92         48.58         2.55 o
  -1  13   7         79.95         74.33         2.58 o
   0  13   7         60.09         53.28         1.43 o
   1  13   7         33.04         28.06         1.17 o
   2  13   7        170.90        152.30         2.32 o
   3  13   7         59.50         56.04         1.55 o
   4  13   7          3.98          5.23         0.94 o
   5  13   7         15.23         16.91         1.39 o
  -6  14   7          2.05          0.96         1.61 o
  -5  14   7          8.68         10.20         1.15 o
  -4  14   7          9.67         12.83         1.35 o
  -3  14   7         55.34         50.80         1.80 o
  -2  14   7        180.04        179.57         4.13 o
  -1  14   7        948.51        887.41        12.76 o
   0  14   7         43.40         35.56         1.31 o
   1  14   7         12.82         16.53         0.98 o
   2  14   7         76.23         79.56         1.74 o
   3  14   7          1.73          2.52         0.77 o
   4  14   7         86.26         92.73         2.85 o
   5  14   7        120.55        119.97         3.08 o
  -6  15   7          5.55          6.94         1.24 o
  -5  15   7          2.63          5.36         1.01 o
  -4  15   7         18.19         20.03         1.17 o
  -3  15   7         37.52         37.18         1.70 o
  -2  15   7         23.18         20.07         1.32 o
  -1  15   7        244.90        223.84         8.57 o
   0  15   7         37.65         36.30         1.34 o
   1  15   7          5.36          3.48         0.79 o
   2  15   7         13.45         13.48         0.98 o
   3  15   7          0.82          0.65         0.72 o
   4  15   7         18.51         15.96         1.33 o
   5  15   7          7.73          6.81         1.19 o
  -5  16   7          4.50          5.83         1.08 o
  -4  16   7         38.30         39.11         1.52 o
  -3  16   7         20.90         18.92         1.28 o
  -2  16   7         68.66         69.23         2.47 o
  -1  16   7         25.13         20.84         1.40 o
   0  16   7          9.62          9.60         0.99 o
   1  16   7          9.04          8.81         0.92 o
   2  16   7          2.37          3.42         0.88 o
   3  16   7          0.37          1.04         0.76 o
   4  16   7         28.40         28.14         1.59 o
   5  16   7         35.14         37.84         1.91 o
  -5  17   7         70.73         79.56         2.63 o
  -4  17   7         24.17         24.83         1.32 o
  -3  17   7         14.92         15.55         1.41 o
  -2  17   7         75.65         65.89         1.89 o
  -1  17   7        144.93        136.59         2.86 o
   0  17   7         71.00         65.22         1.70 o
   1  17   7         32.31         29.39         1.47 o
   2  17   7         37.59         43.79         1.76 o
   3  17   7         24.19         24.60         1.27 o
   4  17   7         10.06         11.21         1.27 o
  -5  18   7         24.64         26.42         1.87 o
  -4  18   7         39.90         38.73         1.75 o
  -3  18   7          7.93          8.01         1.19 o
  -2  18   7         68.14         72.46         2.24 o
  -1  18   7         33.26         30.82         1.63 o
   0  18   7        128.54        134.16         2.64 o
   1  18   7          5.93          5.87         0.93 o
   2  18   7         36.82         38.72         1.55 o
   3  18   7         11.58         15.65         1.32 o
   4  18   7         14.90         16.56         1.57 o
  -4  19   7         41.98         45.60         3.53 o
  -3  19   7         64.81         66.61         2.76 o
  -2  19   7         16.97         20.83         1.51 o
  -1  19   7         55.38         54.58         2.61 o
   0  19   7         47.32         52.01         2.96 o
   1  19   7         80.80         72.69         1.87 o
   2  19   7         21.46         20.53         1.41 o
   3  19   7         43.57         43.77         1.92 o
   4  19   7          7.10          8.05         1.40 o
  -4  20   7         12.71         13.81         1.51 o
  -3  20   7         67.55         72.70         2.42 o
  -2  20   7         19.12         19.58         1.54 o
  -1  20   7         76.42         78.36         2.67 o
   0  20   7         63.63         58.44         2.23 o
   1  20   7          9.43          9.57         0.99 o
   2  20   7         28.09         26.42         1.73 o
   3  20   7         51.71         48.86         2.04 o
  -4  21   7          2.44          4.27         1.29 o
  -3  21   7         93.08         92.41         2.79 o
  -2  21   7         37.84         36.51         1.93 o
  -1  21   7          1.45         -1.86         0.93 o
   0  21   7        162.27        167.25         3.53 o
   1  21   7         87.88         88.60         2.11 o
   2  21   7         20.82         26.62         1.78 o
   3  21   7         29.09         32.34         1.78 o
  -3  22   7         17.74         15.26         1.60 o
  -2  22   7          1.30          2.63         1.16 o
  -1  22   7         14.92         12.34         1.41 o
   0  22   7          6.99          5.87         1.42 o
   1  22   7         80.14         91.55         2.37 o
   2  22   7          0.54          1.98         1.18 o
  -3  23   7        225.67        222.60         4.39 o
  -2  23   7         57.79         63.40         2.43 o
  -1  23   7         22.49         26.24         1.79 o
   0  23   7          5.65          3.17         2.54 o
   1  23   7         10.30         10.00         1.26 o
   2  23   7         17.67         17.75         1.57 o
  -2  24   7         54.38         59.62         3.33 o
  -1  24   7         38.83         45.29         2.23 o
   0  24   7          2.08          0.32         2.05 o
   1  24   7         22.41         21.89         1.53 o
  -1 -23   8         16.22         18.78         1.48 o
   0 -23   8         21.57         21.27         1.56 o
  -2 -22   8        164.99        168.77         3.23 o
  -1 -22   8         11.68         14.45         1.35 o
   0 -22   8         42.69         46.71         1.98 o
   1 -22   8          9.71          9.61         1.40 o
  -3 -21   8          4.91          5.28         1.40 o
  -2 -21   8         42.93         42.74         2.10 o
  -1 -21   8         10.69         13.98         1.35 o
   0 -21   8         45.57         52.35         2.27 o
   1 -21   8         14.68         14.56         1.83 o
   2 -21   8         95.19        106.64         3.79 o
  -3 -20   8         10.40          9.28         1.49 o
  -2 -20   8         35.77         39.80         1.75 o
  -1 -20   8         61.09         68.30         2.05 o
   0 -20   8         18.85         21.08         1.44 o
   1 -20   8         89.16         90.89         2.83 o
   2 -20   8         13.77         16.49         1.75 o
  -4 -19   8         27.79         30.53         1.94 o
  -3 -19   8          7.80          7.57         1.32 o
  -2 -19   8          9.73         13.48         1.47 o
  -1 -19   8        199.79        191.92         3.28 o
   0 -19   8          8.63          8.97         1.10 o
   1 -19   8          8.10         10.22         1.20 o
   2 -19   8         63.96         61.85         2.60 o
   3 -19   8         35.55         31.42         2.42 o
  -4 -18   8         40.07         42.09         1.98 o
  -3 -18   8         65.72         66.59         2.16 o
  -2 -18   8          4.21          4.75         0.92 o
  -1 -18   8         69.98         73.45         2.04 o
   0 -18   8         11.99         13.89         1.18 o
   1 -18   8        111.88        116.14         2.58 o
   2 -18   8         27.28         30.99         1.80 o
   3 -18   8          2.33          1.78         1.26 o
  -5 -17   8         11.24         11.08         1.54 o
  -4 -17   8         83.36         86.69         3.78 o
  -3 -17   8          4.05          4.49         0.99 o
  -2 -17   8         72.62         73.32         1.99 o
  -1 -17   8         40.70         39.18         1.62 o
   0 -17   8         48.37         48.32         1.77 o
   1 -17   8         42.84         42.69         1.71 o
   2 -17   8         24.55         26.62         1.57 o
   3 -17   8          5.47          5.20         1.25 o
   4 -17   8         90.28         99.13         2.98 o
  -5 -16   8          0.10          1.44         1.13 o
  -4 -16   8         10.85         10.42         1.21 o
  -3 -16   8          5.24          5.61         1.31 o
  -2 -16   8        120.11        113.64         2.37 o
  -1 -16   8         10.02         10.09         1.02 o
   0 -16   8         31.49         32.53         1.56 o
   1 -16   8          2.17          4.58         0.93 o
   2 -16   8         12.23         11.86         1.21 o
   3 -16   8         10.18          8.35         1.31 o
   4 -16   8          5.48          6.85         1.28 o
  -5 -15   8         45.26         48.06         2.30 o
  -4 -15   8         36.33         39.05         1.88 o
  -3 -15   8          5.95          6.30         0.97 o
  -2 -15   8         54.01         55.81         1.93 o
  -1 -15   8         38.95         34.66         1.46 o
   0 -15   8          4.23          3.27         0.96 o
   1 -15   8          0.34          1.28         0.80 o
   2 -15   8          8.38          7.59         1.00 o
   3 -15   8          6.91          6.71         1.24 o
   4 -15   8          6.46          4.86         1.36 o
  -5 -14   8         36.09         35.04         1.91 o
  -4 -14   8         18.75         18.64         1.32 o
  -3 -14   8          2.34          1.28         0.79 o
  -2 -14   8         11.73          9.53         1.48 o
  -1 -14   8         31.90         35.99         1.45 o
   0 -14   8         66.83         63.31         1.93 o
   1 -14   8          0.38          0.68         0.78 o
   2 -14   8         23.46         24.22         1.58 o
   3 -14   8          8.09          8.64         1.05 o
   4 -14   8          0.84          1.38         1.04 o
  -5 -13   8         23.17         23.92         1.52 o
  -4 -13   8         30.04         28.34         1.49 o
  -3 -13   8         13.89         13.76         1.14 o
  -2 -13   8         18.93         19.41         1.27 o
  -1 -13   8         76.12         74.88         1.83 o
   0 -13   8         45.77         43.72         1.59 o
   1 -13   8         12.51         12.00         1.05 o
   2 -13   8         18.53         18.32         1.17 o
   3 -13   8          3.77          2.46         0.87 o
   4 -13   8         12.16         14.00         1.41 o
   5 -13   8        113.07        123.94         4.49 o
  -6 -12   8          0.11          0.54         1.08 o
  -5 -12   8         13.35         12.07         1.54 o
  -4 -12   8         44.53         43.64         1.59 o
  -3 -12   8         50.04         48.72         1.74 o
  -2 -12   8         68.56         65.85         2.71 o
  -1 -12   8        152.74        150.63         2.77 o
   0 -12   8         37.91         43.68         1.47 o
   1 -12   8         56.14         53.23         1.88 o
   2 -12   8         89.22         74.63         1.71 o
   3 -12   8         25.29         26.37         1.35 o
   4 -12   8          7.96          9.58         1.19 o
   5 -12   8         13.27         11.77         1.50 o
  -6 -11   8         66.13         70.55         2.80 o
  -5 -11   8         23.93         22.76         1.39 o
  -4 -11   8        177.11        166.12         2.57 o
  -3 -11   8         20.09         23.51         1.21 o
  -2 -11   8         33.47         35.81         1.50 o
  -1 -11   8         76.65         83.44         2.10 o
   0 -11   8         81.87         65.43         2.14 o
   1 -11   8         30.56         28.69         1.23 o
   2 -11   8         18.88         20.64         1.08 o
   3 -11   8          0.82          3.12         0.86 o
   4 -11   8          0.53          0.67         1.19 o
   5 -11   8         35.96         39.83         1.89 o
  -6 -10   8         28.37         30.30         2.29 o
  -5 -10   8         84.02         89.39         2.35 o
  -4 -10   8         45.26         41.61         1.42 o
  -3 -10   8         87.71         84.06         1.85 o
  -2 -10   8         50.39         52.84         1.85 o
  -1 -10   8         33.76         31.31         1.41 o
   0 -10   8          7.66          4.91         0.80 o
   1 -10   8        288.74        256.77         3.29 o
   2 -10   8        123.10        130.21         3.09 o
   3 -10   8         34.96         23.39         1.28 o
   4 -10   8         46.52         45.18         1.82 o
   5 -10   8          7.07          9.34         1.40 o
  -6  -9   8        277.52        288.26         6.14 o
  -5  -9   8         18.53         22.84         1.47 o
  -4  -9   8         50.05         50.04         1.72 o
  -3  -9   8         58.40         60.20         1.59 o
  -2  -9   8         52.02         50.97         1.79 o
  -1  -9   8          8.30          7.36         0.89 o
   0  -9   8        255.19        232.51         4.16 o
   1  -9   8         23.09         25.64         1.14 o
   2  -9   8        102.98        104.17         1.90 o
   3  -9   8         25.97         25.31         1.29 o
   4  -9   8         79.16         85.42         2.07 o
   5  -9   8          7.95          8.20         1.20 o
  -6  -8   8         63.86         71.04         4.12 o
  -5  -8   8         11.78         15.05         1.20 o
  -4  -8   8         29.38         24.61         1.18 o
  -3  -8   8        250.50        223.43         3.14 o
  -2  -8   8        102.19        102.82         2.44 o
  -1  -8   8        217.04        194.59         3.60 o
   0  -8   8         68.71         70.48         1.70 o
   1  -8   8          2.29          4.40         0.70 o
   2  -8   8         44.06         44.24         1.32 o
   3  -8   8        146.35        127.68         2.17 o
   4  -8   8         40.61         41.65         1.48 o
   5  -8   8         25.30         27.64         1.58 o
  -6  -7   8        294.22        314.87         4.61 o
  -5  -7   8         88.53         90.27         2.46 o
  -4  -7   8         67.56         68.80         1.55 o
  -3  -7   8          6.86         10.20         0.80 o
  -2  -7   8        376.35        366.74         5.29 o
  -1  -7   8        306.31        296.45         4.60 o
   0  -7   8         25.63         23.02         1.13 o
   1  -7   8         60.40         65.27         1.44 o
   2  -7   8        214.32        216.90         2.89 o
   3  -7   8         95.69         88.60         2.04 o
   4  -7   8         10.50         12.22         0.97 o
   5  -7   8         23.85         28.28         1.58 o
  -6  -6   8         32.13         33.91         1.67 o
  -5  -6   8         63.23         61.87         2.47 o
  -4  -6   8        240.96        218.16         2.84 o
  -3  -6   8        184.13        173.27         2.68 o
  -2  -6   8        210.98        207.65         3.56 o
  -1  -6   8         55.88         55.12         1.80 o
   0  -6   8        328.58        306.44         4.82 o
   1  -6   8         30.58         32.45         1.12 o
   2  -6   8        203.89        199.61         2.61 o
   3  -6   8        215.34        208.46         2.62 o
   4  -6   8         34.73         33.37         1.34 o
   5  -6   8         48.34         51.25         1.98 o
  -6  -5   8         45.08         50.47         1.89 o
  -5  -5   8         28.87         29.41         1.43 o
  -4  -5   8        248.24        228.47         2.90 o
  -3  -5   8          9.81         14.62         0.97 o
  -2  -5   8        402.70        380.28         5.40 o
  -1  -5   8        290.40        280.59         5.01 o
   0  -5   8         65.76         65.06         1.63 o
   1  -5   8        108.32        107.56         1.81 o
   2  -5   8         27.65         24.32         0.99 o
   3  -5   8        160.33        151.50         2.42 o
   4  -5   8          6.87          7.15         0.97 o
   5  -5   8         21.94         20.69         1.41 o
   6  -5   8         41.30         44.43         3.29 o
  -7  -4   8        129.98        127.54         4.34 o
  -6  -4   8          1.86          2.51         0.96 o
  -5  -4   8          9.43         12.10         1.16 o
  -4  -4   8        157.54        144.09         2.16 o
  -3  -4   8         28.65         31.56         1.24 o
  -2  -4   8         63.75         53.31         2.10 o
  -1  -4   8         15.87         17.77         1.48 o
   0  -4   8          7.26          8.78         0.80 o
   1  -4   8        233.71        226.19         2.56 o
   2  -4   8         16.00         16.56         0.82 o
   3  -4   8         27.90         31.67         1.15 o
   4  -4   8         21.04         21.87         1.23 o
   5  -4   8         94.19        101.34         2.45 o
   6  -4   8         48.63         54.29         2.40 o
  -7  -3   8         51.64         55.33         2.64 o
  -6  -3   8         26.82         33.51         1.76 o
  -5  -3   8         10.79         13.53         1.19 o
  -4  -3   8          5.91          5.88         0.68 o
  -3  -3   8         35.35         36.79         1.43 o
  -2  -3   8          9.97          9.91         1.03 o
  -1  -3   8        161.53        163.90         3.50 o
   0  -3   8        383.57        355.58         3.85 o
   1  -3   8         66.26         60.77         1.27 o
   2  -3   8        263.42        256.55         2.84 o
   3  -3   8         82.58         85.57         1.62 o
   4  -3   8         20.75         20.21         1.19 o
   5  -3   8         25.36         27.79         1.54 o
   6  -3   8         55.36         54.54         2.38 o
  -7  -2   8         85.29         92.85         3.08 o
  -6  -2   8         21.83         26.55         1.79 o
  -5  -2   8         71.12         65.99         2.03 o
  -4  -2   8         28.12         26.67         1.03 o
  -3  -2   8         87.01         85.28         1.79 o
  -2  -2   8         91.93         94.37         5.16 o
  -1  -2   8         35.90         42.04         2.03 o
   0  -2   8         19.38         17.97         0.90 o
   1  -2   8        516.95        504.51         4.62 o
   2  -2   8         78.58         76.15         1.50 o
   3  -2   8        157.30        154.70         2.18 o
   4  -2   8          1.83          2.95         0.83 o
   5  -2   8         57.61         57.42         1.94 o
   6  -2   8         30.73         31.16         1.92 o
  -7  -1   8         10.56         10.46         1.52 o
  -6  -1   8         11.95         14.94         1.31 o
  -5  -1   8         10.81         12.16         1.10 o
  -4  -1   8          6.18          5.86         1.24 o
  -3  -1   8         18.09         18.85         1.00 o
  -2  -1   8         57.87         63.39         1.86 o
  -1  -1   8        137.57        137.40         3.12 o
   0  -1   8          2.33          5.52         0.69 o
   1  -1   8        312.33        315.66         3.07 o
   2  -1   8        923.56        924.67         7.52 o
   3  -1   8         70.01         64.86         1.58 o
   4  -1   8         43.71         44.77         1.67 o
   5  -1   8          1.25          0.48         1.01 o
   6  -1   8          9.31          8.88         1.42 o
  -7   0   8         17.72         23.32         2.28 o
  -6   0   8          4.89          5.20         1.04 o
  -5   0   8          0.02          0.97         0.78 o
  -4   0   8         11.35          4.51         0.69 o
  -3   0   8         70.86         65.24         1.53 o
  -2   0   8        248.74        220.98         3.26 o
  -1   0   8        144.10        130.37         2.65 o
   0   0   8          0.28          0.37         0.59 o
   1   0   8       2466.76       2463.70        18.17 o
   2   0   8         76.52         79.08         1.54 o
   3   0   8          7.96          6.74         0.90 o
   4   0   8          8.49          8.79         0.97 o
   5   0   8          0.02         -1.14         1.14 o
   6   0   8         10.67         11.24         1.27 o
  -7   1   8         10.53         11.05         1.81 o
  -6   1   8         11.90         15.40         1.57 o
  -5   1   8         10.85         13.41         1.10 o
  -4   1   8          6.28          7.79         0.77 o
  -3   1   8         18.08         20.33         0.98 o
  -2   1   8         57.78         62.93         1.85 o
  -1   1   8        137.85        130.29         2.63 o
   0   1   8          2.36          3.09         0.65 o
   1   1   8        313.14        318.56         3.09 o
   2   1   8        923.42        914.12         7.45 o
   3   1   8         70.07         66.90         1.64 o
   4   1   8         43.83         42.54         1.54 o
   5   1   8          1.24          0.73         0.90 o
   6   1   8          9.24         11.00         1.29 o
  -7   2   8         85.17         85.03         5.18 o
  -6   2   8         21.91         23.42         1.59 o
  -5   2   8         71.15         64.01         2.04 o
  -4   2   8         28.19         26.38         1.20 o
  -3   2   8         86.81         87.52         1.83 o
  -2   2   8         91.81         93.03         1.99 o
  -1   2   8         35.95         42.71         1.60 o
   0   2   8         19.48         17.36         1.03 o
   1   2   8        517.18        507.56         4.34 o
   2   2   8         78.52         73.56         2.07 o
   3   2   8        157.28        159.29         2.46 o
   4   2   8          1.84          2.88         0.80 o
   5   2   8         57.42         58.70         1.92 o
   6   2   8         30.70         30.78         1.70 o
  -7   3   8         51.50         53.89         3.12 o
  -6   3   8         26.87         31.43         2.46 o
  -5   3   8         10.78         13.44         1.59 o
  -4   3   8          5.90          7.97         0.84 o
  -3   3   8         35.42         33.34         1.29 o
  -2   3   8          9.90         10.23         1.03 o
  -1   3   8        161.38        153.57         7.07 o
   0   3   8        383.70        356.10         4.25 o
   1   3   8         66.32         60.23         1.79 o
   2   3   8        263.23        259.88         2.90 o
   3   3   8         82.63         86.84         1.74 o
   4   3   8         20.58         18.99         1.19 o
   5   3   8         25.43         26.79         1.51 o
   6   3   8         55.09         54.66         2.10 o
  -7   4   8        129.72        132.13         3.48 o
  -6   4   8          1.85          3.94         1.05 o
  -5   4   8          9.45         15.03         1.29 o
  -4   4   8        157.47        147.54         2.51 o
  -3   4   8         28.67         29.44         1.35 o
  -2   4   8         63.74         56.05         1.88 o
  -1   4   8         15.87         16.44         1.67 o
   0   4   8          7.27          7.86         1.11 o
   1   4   8        233.65        225.50         2.44 o
   2   4   8         15.95         15.35         0.85 o
   3   4   8         27.93         31.11         1.22 o
   4   4   8         20.87         21.06         1.21 o
   5   4   8         94.45         96.19         2.37 o
   6   4   8         48.70         49.29         2.04 o
  -6   5   8         45.24         50.57         2.66 o
  -5   5   8         28.84         27.16         1.55 o
  -4   5   8        248.51        236.73         3.45 o
  -3   5   8          9.82         14.29         1.03 o
  -2   5   8        403.15        383.33         5.67 o
  -1   5   8        290.38        274.16         4.93 o
   0   5   8         66.04         64.02         1.75 o
   1   5   8        108.20        104.68         1.59 o
   2   5   8         27.54         26.82         1.01 o
   3   5   8        160.22        152.68         2.62 o
   4   5   8          6.88          6.81         0.92 o
   5   5   8         21.98         21.44         1.41 o
   6   5   8         41.04         45.34         2.00 o
  -6   6   8         32.08         31.42         1.83 o
  -5   6   8         63.13         59.47         1.80 o
  -4   6   8        240.87        218.28         3.22 o
  -3   6   8        183.34        174.00         2.99 o
  -2   6   8        210.95        199.73         3.65 o
  -1   6   8         55.66         52.09         1.78 o
   0   6   8        328.16        292.81         4.05 o
   1   6   8         30.61         32.45         1.11 o
   2   6   8        204.01        197.36         2.45 o
   3   6   8        215.37        212.09         2.67 o
   4   6   8         34.64         32.52         1.44 o
   5   6   8         48.46         53.56         1.99 o
  -6   7   8        294.28        307.49         5.14 o
  -5   7   8         88.48         87.46         2.13 o
  -4   7   8         67.58         67.42         1.88 o
  -3   7   8          6.80          9.07         1.07 o
  -2   7   8        376.78        370.39         6.12 o
  -1   7   8        306.34        285.06         4.38 o
   0   7   8         25.63         23.33         1.26 o
   1   7   8         60.36         67.29         1.50 o
   2   7   8        214.38        210.03         3.13 o
   3   7   8         95.61         86.56         2.00 o
   4   7   8         10.57         11.07         1.05 o
   5   7   8         23.92         23.94         1.51 o
  -6   8   8         64.10         66.70         2.39 o
  -5   8   8         11.76         13.37         1.13 o
  -4   8   8         29.42         25.46         1.35 o
  -3   8   8        250.17        228.28         4.03 o
  -2   8   8        102.22        104.80         3.18 o
  -1   8   8        217.05        202.88         4.14 o
   0   8   8         68.61         70.37         1.87 o
   1   8   8          2.37          2.45         0.66 o
   2   8   8         44.16         42.25         1.24 o
   3   8   8        146.30        127.49         2.05 o
   4   8   8         40.65         41.97         1.61 o
   5   8   8         25.34         23.46         1.47 o
  -6   9   8        277.65        282.70         4.95 o
  -5   9   8         18.51         22.71         1.51 o
  -4   9   8         49.87         49.65         2.51 o
  -3   9   8         58.32         56.45         1.98 o
  -2   9   8         52.18         53.21         1.92 o
  -1   9   8          8.36          9.23         1.00 o
   0   9   8        254.96        230.33         3.50 o
   1   9   8         23.00         24.53         1.07 o
   2   9   8        103.12        102.66         1.78 o
   3   9   8         25.98         24.31         1.10 o
   4   9   8         79.26         87.50         2.09 o
   5   9   8          7.96          7.81         1.17 o
  -6  10   8         28.35         29.34         1.84 o
  -5  10   8         84.09         82.66         2.42 o
  -4  10   8         45.23         44.47         1.67 o
  -3  10   8         88.04         84.39         2.37 o
  -2  10   8         50.35         52.68         2.31 o
  -1  10   8         33.65         26.33         2.02 o
   0  10   8          7.72          6.80         0.88 o
   1  10   8        288.81        256.54         3.07 o
   2  10   8        123.31        125.77         1.98 o
   3  10   8         34.95         21.50         1.13 o
   4  10   8         46.54         44.44         1.66 o
   5  10   8          7.07          6.41         1.16 o
  -6  11   8         66.30         74.43         2.54 o
  -5  11   8         23.98         23.28         1.59 o
  -4  11   8        177.13        166.09         3.11 o
  -3  11   8         20.09         23.16         1.53 o
  -2  11   8         33.53         34.51         1.73 o
  -1  11   8         76.80         82.72         2.46 o
   0  11   8         81.86         61.46         1.77 o
   1  11   8         30.64         27.48         1.24 o
   2  11   8         18.94         19.55         1.02 o
   3  11   8          0.81          2.55         0.91 o
   4  11   8          0.54         -0.33         0.91 o
   5  11   8         35.87         36.68         1.86 o
  -6  12   8          0.11         -1.18         1.05 o
  -5  12   8         13.38         13.37         1.37 o
  -4  12   8         44.31         44.27         2.43 o
  -3  12   8         50.05         52.73         2.05 o
  -2  12   8         68.59         66.80         2.20 o
  -1  12   8        152.68        148.33         3.04 o
   0  12   8         37.81         44.84         1.97 o
   1  12   8         56.12         50.92         1.67 o
   2  12   8         89.38         73.81         1.80 o
   3  12   8         25.31         24.59         1.23 o
   4  12   8          7.98          8.59         1.15 o
   5  12   8         13.25         11.63         1.32 o
  -5  13   8         23.16         25.78         1.69 o
  -4  13   8         30.06         31.09         1.61 o
  -3  13   8         13.83         12.66         1.22 o
  -2  13   8         18.93         19.78         2.10 o
  -1  13   8         75.85         71.72         2.27 o
   0  13   8         45.67         40.90         1.64 o
   1  13   8         12.44         10.82         1.17 o
   2  13   8         18.50         18.74         1.06 o
   3  13   8          3.76          2.24         0.80 o
   4  13   8         12.00         13.72         1.28 o
   5  13   8        113.12        115.74         3.36 o
  -5  14   8         35.94         33.56         2.14 o
  -4  14   8         18.78         17.02         1.35 o
  -3  14   8          2.26          3.99         1.10 o
  -2  14   8         11.74         12.02         1.34 o
  -1  14   8         31.95         31.42         2.13 o
   0  14   8         66.91         59.70         1.87 o
   1  14   8          0.38         -0.43         0.86 o
   2  14   8         23.47         23.72         1.35 o
   3  14   8          8.13          8.71         0.96 o
   4  14   8          0.85          1.78         1.01 o
  -5  15   8         45.23         44.56         2.18 o
  -4  15   8         36.20         40.99         1.73 o
  -3  15   8          5.92          4.45         1.01 o
  -2  15   8         53.89         55.03         1.91 o
  -1  15   8         38.96         33.27         1.85 o
   0  15   8          4.23          3.16         0.97 o
   1  15   8          0.35          1.17         0.98 o
   2  15   8          8.37          6.19         0.89 o
   3  15   8          6.91          5.25         0.91 o
   4  15   8          6.45          4.84         1.12 o
  -5  16   8          0.11          1.14         1.18 o
  -4  16   8         10.80         11.75         1.07 o
  -3  16   8          5.29          5.36         1.31 o
  -2  16   8        119.95        111.50         2.83 o
  -1  16   8         10.01          9.90         1.37 o
   0  16   8         31.59         27.74         1.65 o
   1  16   8          2.17          2.64         1.98 o
   2  16   8         12.31         13.91         1.13 o
   3  16   8         10.17          7.59         1.04 o
   4  16   8          5.43          6.25         1.22 o
  -5  17   8         11.24         13.99         1.62 o
  -4  17   8         83.36         86.41         2.15 o
  -3  17   8          4.04          6.80         1.06 o
  -2  17   8         72.54         67.74         2.66 o
  -1  17   8         40.54         39.50         1.83 o
   0  17   8         48.23         43.52         2.28 o
   1  17   8         42.86         42.90         1.78 o
   2  17   8         24.50         26.88         1.41 o
   3  17   8          5.54          5.48         1.02 o
   4  17   8         90.05         96.73         3.07 o
  -4  18   8         40.06         40.91         1.71 o
  -3  18   8         65.62         65.86         2.10 o
  -2  18   8          4.16          3.24         0.98 o
  -1  18   8         70.20         70.46         2.25 o
   0  18   8         11.96         11.55         1.65 o
   1  18   8        111.95        111.58         2.31 o
   2  18   8         27.41         33.27         1.55 o
   3  18   8          2.32          2.85         1.02 o
  -4  19   8         27.87         27.93         1.85 o
  -3  19   8          7.85          9.00         1.44 o
  -2  19   8          9.77         10.17         1.31 o
  -1  19   8        199.69        183.73         3.57 o
   0  19   8          8.71         11.75         1.47 o
   1  19   8          8.11          9.93         1.64 o
   2  19   8         63.94         62.08         1.96 o
   3  19   8         35.56         37.94         1.88 o
  -3  20   8         10.38         11.28         1.98 o
  -2  20   8         35.86         37.93         1.99 o
  -1  20   8         61.02         63.69         2.31 o
   0  20   8         18.71         22.02         2.05 o
   1  20   8         89.14         94.70         2.47 o
   2  20   8         13.78         15.06         1.42 o
  -3  21   8          4.92          7.20         1.38 o
  -2  21   8         42.96         43.13         2.15 o
  -1  21   8         10.75         10.58         1.40 o
   0  21   8         45.60         49.38         2.49 o
   1  21   8         14.65         15.14         1.41 o
   2  21   8         95.17        108.96         2.79 o
  -2  22   8        165.05        158.90         3.60 o
  -1  22   8         11.70         10.48         1.55 o
   0  22   8         42.86         42.83         2.75 o
   1  22   8          9.69          9.70         1.54 o
  -1  23   8         16.09         14.88         1.59 o
   0  23   8         21.52         24.79         3.29 o
  -1 -21   9          3.59          5.52         1.15 o
   0 -21   9         39.16         39.61         1.87 o
  -2 -20   9         35.89         37.69         1.99 o
  -1 -20   9         30.43         33.34         1.87 o
   0 -20   9         59.64         71.08         2.41 o
   1 -20   9         23.50         26.06         1.78 o
  -3 -19   9         14.52         14.92         1.47 o
  -2 -19   9         94.91         98.82         2.68 o
  -1 -19   9         85.18         86.89         3.02 o
   0 -19   9         39.75         42.18         1.85 o
   1 -19   9         25.11         28.19         1.77 o
   2 -19   9         10.03         10.40         2.43 o
  -3 -18   9         93.25         95.37         2.64 o
  -2 -18   9         11.51         13.35         1.35 o
  -1 -18   9         34.81         34.14         1.61 o
   0 -18   9         39.77         41.91         1.78 o
   1 -18   9         56.39         65.00         2.56 o
   2 -18   9          5.46          7.61         1.34 o
  -4 -17   9          8.10          8.77         1.40 o
  -3 -17   9         19.41         16.91         1.41 o
  -2 -17   9          6.87          8.82         1.19 o
  -1 -17   9         23.20         23.02         1.40 o
   0 -17   9          2.30          2.34         1.53 o
   1 -17   9          2.06          2.94         1.10 o
   2 -17   9          0.68         -0.09         1.19 o
   3 -17   9          5.59          4.67         1.49 o
  -4 -16   9         20.80         23.32         1.61 o
  -3 -16   9         23.60         25.55         1.60 o
  -2 -16   9         13.96         16.98         1.46 o
  -1 -16   9         15.21         14.98         1.31 o
   0 -16   9         22.89         26.11         1.42 o
   1 -16   9          6.93          4.94         1.16 o
   2 -16   9         25.27         27.18         1.95 o
   3 -16   9          9.48          9.13         1.52 o
  -4 -15   9          0.70         -0.27         0.96 o
  -3 -15   9         39.50         44.97         1.90 o
  -2 -15   9          0.83         -0.12         0.97 o
  -1 -15   9          6.54          7.04         0.97 o
   0 -15   9         23.32         25.21         2.07 o
   1 -15   9         10.23          9.35         1.08 o
   2 -15   9         32.85         33.11         1.84 o
   3 -15   9         34.08         39.88         2.07 o
  -5 -14   9         42.73         44.07         2.78 o
  -4 -14   9         61.76         63.91         2.13 o
  -3 -14   9         13.35         16.13         1.27 o
  -2 -14   9          0.82          0.80         0.92 o
  -1 -14   9         33.83         33.84         1.71 o
   0 -14   9          1.51          2.18         1.27 o
   1 -14   9          0.36          1.62         0.87 o
   2 -14   9          6.71          7.83         1.20 o
   3 -14   9         11.81         11.28         1.27 o
   4 -14   9         73.79         72.72         2.38 o
  -5 -13   9          7.90          6.89         1.29 o
  -4 -13   9          4.35          6.94         1.03 o
  -3 -13   9          7.68          9.86         1.23 o
  -2 -13   9         13.71         14.21         1.21 o
  -1 -13   9         30.59         33.83         1.66 o
   0 -13   9         50.37         46.06         1.77 o
   1 -13   9         62.76         59.74         1.86 o
   2 -13   9          3.16          4.65         1.12 o
   3 -13   9          5.75          3.36         1.04 o
   4 -13   9         23.86         25.11         1.64 o
  -5 -12   9          6.89          4.77         1.16 o
  -4 -12   9         31.63         33.31         1.48 o
  -3 -12   9        110.86        102.78         2.39 o
  -2 -12   9          6.06          6.10         1.08 o
  -1 -12   9         58.76         54.57         2.59 o
   0 -12   9          3.46          3.42         0.93 o
   1 -12   9         29.75         29.18         1.44 o
   2 -12   9         11.12         13.46         1.21 o
   3 -12   9         30.18         23.88         1.49 o
   4 -12   9         85.66         92.37         2.51 o
  -5 -11   9         21.40         21.73         1.70 o
  -4 -11   9         11.82         12.90         1.38 o
  -3 -11   9         64.50         60.68         1.89 o
  -2 -11   9        124.10        117.26         2.53 o
  -1 -11   9         14.92         16.47         1.37 o
   0 -11   9         17.08         16.99         1.23 o
   1 -11   9        115.66        102.16         2.58 o
   2 -11   9         49.71         49.95         1.71 o
   3 -11   9          0.97          1.37         0.86 o
   4 -11   9         28.00         39.41         1.92 o
  -5 -10   9          4.89          2.94         2.11 o
  -4 -10   9         50.20         48.89         2.05 o
  -3 -10   9         91.37         91.70         2.80 o
  -2 -10   9         20.09         22.53         2.74 o
  -1 -10   9         25.85         27.07         1.60 o
   0 -10   9         47.64         42.19         1.70 o
   1 -10   9        116.22        115.79         2.51 o
   2 -10   9         17.87         23.28         1.26 o
   3 -10   9         72.77         80.87         2.03 o
   4 -10   9         24.33         25.41         1.55 o
  -6  -9   9        119.67        116.98         3.45 o
  -5  -9   9         94.67         98.12         2.84 o
  -4  -9   9         26.97         27.53         1.41 o
  -3  -9   9         31.24         28.67         1.43 o
  -2  -9   9        326.39        310.80         4.96 o
  -1  -9   9         53.25         51.44         1.95 o
   0  -9   9        262.25        265.28         5.15 o
   1  -9   9        164.97        133.55         2.52 o
   2  -9   9         23.40         21.84         1.22 o
   3  -9   9         48.95         52.87         1.73 o
   4  -9   9          6.36          7.64         1.36 o
   5  -9   9          5.63          7.85         1.45 o
  -6  -8   9        114.97        129.27         3.58 o
  -5  -8   9         14.21         16.03         1.68 o
  -4  -8   9         67.08         67.28         1.78 o
  -3  -8   9         46.28         45.46         1.61 o
  -2  -8   9        105.65        107.24         2.62 o
  -1  -8   9        124.39        124.34         2.87 o
   0  -8   9        321.05        299.00         4.26 o
   1  -8   9          8.79          8.31         0.94 o
   2  -8   9         13.49         13.88         1.07 o
   3  -8   9         49.38         53.18         1.60 o
   4  -8   9         17.12         19.79         1.39 o
   5  -8   9         10.64         14.10         1.60 o
  -6  -7   9         22.77         24.94         1.92 o
  -5  -7   9         78.67         76.46         2.58 o
  -4  -7   9          2.49          3.93         0.81 o
  -3  -7   9        295.31        289.78         5.40 o
  -2  -7   9         56.03         58.98         1.99 o
  -1  -7   9        580.45        567.08         7.62 o
   0  -7   9         48.33         54.87         1.74 o
   1  -7   9        171.41        157.85         2.49 o
   2  -7   9        140.17        134.41         2.45 o
   3  -7   9         59.49         54.46         1.59 o
   4  -7   9         27.84         32.02         1.64 o
   5  -7   9          3.60          4.23         1.17 o
  -6  -6   9          1.16          0.58         1.05 o
  -5  -6   9         13.40         11.02         1.16 o
  -4  -6   9        224.47        214.19         3.15 o
  -3  -6   9        117.60        115.35         2.81 o
  -2  -6   9        289.55        262.52         4.32 o
  -1  -6   9         50.71         49.34         2.43 o
   0  -6   9          4.17          4.48         0.84 o
   1  -6   9         39.47         36.02         1.32 o
   2  -6   9         59.78         61.68         1.70 o
   3  -6   9          7.51          9.88         0.94 o
   4  -6   9          7.63          9.71         1.15 o
   5  -6   9          1.88          1.49         1.07 o
  -6  -5   9         32.94         30.98         2.00 o
  -5  -5   9         11.03         11.43         1.36 o
  -4  -5   9          1.89          3.40         0.75 o
  -3  -5   9          9.68         11.49         1.18 o
  -2  -5   9         60.87         61.99         1.99 o
  -1  -5   9         53.57         45.95         2.52 o
   0  -5   9         93.17         99.31         2.48 o
   1  -5   9         17.14         19.37         1.06 o
   2  -5   9         27.09         24.25         1.22 o
   3  -5   9         93.17         89.68         1.78 o
   4  -5   9        116.08        120.30         2.61 o
   5  -5   9         39.70         46.99         2.00 o
  -6  -4   9          9.25         11.37         1.32 o
  -5  -4   9         95.59         90.89         2.48 o
  -4  -4   9         24.22         26.30         1.20 o
  -3  -4   9        176.77        168.05         3.34 o
  -2  -4   9        230.09        214.31         4.27 o
  -1  -4   9         40.40         39.90         1.65 o
   0  -4   9        114.62        102.36         2.57 o
   1  -4   9          3.91          5.29         0.77 o
   2  -4   9         33.09         36.41         1.31 o
   3  -4   9         17.14         15.95         0.97 o
   4  -4   9         75.90         73.70         2.12 o
   5  -4   9          4.93          3.45         1.13 o
  -6  -3   9          3.93          5.39         1.14 o
  -5  -3   9         12.80         15.64         1.33 o
  -4  -3   9          2.81          2.45         0.68 o
  -3  -3   9        256.24        234.12         4.06 o
  -2  -3   9        102.23         99.10         2.41 o
  -1  -3   9         66.87         63.13         1.99 o
   0  -3   9        353.03        342.44         5.17 o
   1  -3   9         26.11         23.61         1.03 o
   2  -3   9        114.46        110.34         1.97 o
   3  -3   9         19.13         23.39         1.24 o
   4  -3   9         22.37         25.94         1.50 o
   5  -3   9         32.32         32.25         1.75 o
  -6  -2   9          0.68          2.17         0.94 o
  -5  -2   9          1.88          3.09         0.95 o
  -4  -2   9         25.24         28.61         1.31 o
  -3  -2   9        128.47        117.78         2.71 o
  -2  -2   9         97.60         92.24         2.32 o
  -1  -2   9         30.83         27.29         1.49 o
   0  -2   9        194.63        194.18         3.88 o
   1  -2   9         19.36         22.94         1.03 o
   2  -2   9        230.67        233.56         2.78 o
   3  -2   9          7.64         10.36         0.86 o
   4  -2   9         57.94         55.10         1.79 o
   5  -2   9         78.41         82.15         3.26 o
  -6  -1   9          2.00          1.19         0.89 o
  -5  -1   9         22.32         19.06         1.38 o
  -4  -1   9         29.32         31.06         1.36 o
  -3  -1   9          3.73          4.04         0.95 o
  -2  -1   9         76.77         70.45         2.04 o
  -1  -1   9        260.92        246.07         5.01 o
   0  -1   9         54.10         54.07         1.72 o
   1  -1   9         67.23         60.82         1.44 o
   2  -1   9         39.28         43.46         1.36 o
   3  -1   9          9.79          8.36         0.82 o
   4  -1   9          1.96          0.58         0.84 o
   5  -1   9          4.01          3.74         1.23 o
  -6   0   9          3.84          3.85         1.09 o
  -5   0   9         13.87         11.40         1.30 o
  -4   0   9          2.38          3.08         0.80 o
  -3   0   9          7.51          7.81         0.91 o
  -2   0   9        221.24        198.79         3.53 o
  -1   0   9        197.85        178.55         3.56 o
   0   0   9        258.18        247.74         3.71 o
   1   0   9        115.05        115.24         1.81 o
   2   0   9        610.63        571.86         5.20 o
   3   0   9         94.39         82.24         1.99 o
   4   0   9         10.99         14.88         1.90 o
   5   0   9         10.54          8.44         1.33 o
  -6   1   9          1.99          0.93         1.06 o
  -5   1   9         22.27         20.22         1.57 o
  -4   1   9         29.26         32.75         1.40 o
  -3   1   9          3.72          4.44         0.81 o
  -2   1   9         76.63         73.50         2.61 o
  -1   1   9        260.71        246.34         4.07 o
   0   1   9         54.37         53.76         1.87 o
   1   1   9         67.35         61.86         1.37 o
   2   1   9         39.31         46.47         1.32 o
   3   1   9          9.80         10.05         1.01 o
   4   1   9          1.95          1.72         1.08 o
   5   1   9          4.04          1.82         1.20 o
  -6   2   9          0.67          0.15         1.12 o
  -5   2   9          1.90          3.94         0.97 o
  -4   2   9         25.25         27.62         1.31 o
  -3   2   9        128.26        121.29         2.30 o
  -2   2   9         97.59         97.00         2.55 o
  -1   2   9         30.74         27.35         1.71 o
   0   2   9        194.64        183.97         3.11 o
   1   2   9         19.33         23.69         1.41 o
   2   2   9        230.45        229.33         2.94 o
   3   2   9          7.62          7.87         0.95 o
   4   2   9         58.07         57.69         1.96 o
   5   2   9         78.33         78.24         3.62 o
  -6   3   9          3.94          3.74         1.14 o
  -5   3   9         12.72         16.09         1.36 o
  -4   3   9          2.79          4.70         0.85 o
  -3   3   9        256.01        233.91         3.69 o
  -2   3   9        102.09         95.21         2.75 o
  -1   3   9         67.02         60.20         1.92 o
   0   3   9        352.83        354.94         4.77 o
   1   3   9         26.09         21.77         1.03 o
   2   3   9        114.36        108.55         1.96 o
   3   3   9         19.09         20.40         1.28 o
   4   3   9         22.22         24.72         1.49 o
   5   3   9         32.35         33.07         2.16 o
  -6   4   9          9.26         11.61         1.38 o
  -5   4   9         95.93         96.99         2.55 o
  -4   4   9         24.44         24.90         1.29 o
  -3   4   9        176.78        164.39         3.38 o
  -2   4   9        229.94        209.00         5.45 o
  -1   4   9         40.29         42.26         1.71 o
   0   4   9        114.78        102.27         2.63 o
   1   4   9          3.90          4.77         0.74 o
   2   4   9         33.19         35.01         1.29 o
   3   4   9         17.24         16.70         1.34 o
   4   4   9         76.12         70.00         2.29 o
   5   4   9          4.92          5.20         1.12 o
  -6   5   9         32.79         31.71         1.87 o
  -5   5   9         11.05         10.12         1.20 o
  -4   5   9          1.86          2.52         0.90 o
  -3   5   9          9.68         11.29         1.22 o
  -2   5   9         60.65         60.73         2.82 o
  -1   5   9         53.32         44.94         1.77 o
   0   5   9         92.97         96.23         2.40 o
   1   5   9         17.01         19.00         1.00 o
   2   5   9         27.00         23.48         1.23 o
   3   5   9         93.13         87.68         1.88 o
   4   5   9        115.92        121.23         2.62 o
   5   5   9         39.74         40.92         1.88 o
  -6   6   9          1.16          0.54         1.09 o
  -5   6   9         13.43         10.93         1.24 o
  -4   6   9        224.58        210.93         3.65 o
  -3   6   9        117.50        112.91         2.77 o
  -2   6   9        289.37        266.89         5.05 o
  -1   6   9         50.87         53.22         1.90 o
   0   6   9          4.16          5.45         1.09 o
   1   6   9         39.66         36.75         1.34 o
   2   6   9         59.91         62.46         1.71 o
   3   6   9          7.42          7.53         1.33 o
   4   6   9          7.74         12.71         1.22 o
   5   6   9          1.84          0.73         1.02 o
  -6   7   9         22.76         22.61         1.71 o
  -5   7   9         78.66         78.18         2.47 o
  -4   7   9          2.53          0.97         1.01 o
  -3   7   9        295.58        286.12         4.83 o
  -2   7   9         55.86         58.07         2.06 o
  -1   7   9        579.87        552.01         7.35 o
   0   7   9         48.39         51.27         1.93 o
   1   7   9        171.62        158.48         2.32 o
   2   7   9        140.21        129.53         2.20 o
   3   7   9         59.46         53.61         1.61 o
   4   7   9         27.82         29.27         2.27 o
   5   7   9          3.59          5.33         1.17 o
  -6   8   9        115.09        124.98         5.82 o
  -5   8   9         14.09         16.23         2.26 o
  -4   8   9         67.35         68.69         2.27 o
  -3   8   9         46.25         50.16         2.41 o
  -2   8   9        105.53        105.48         4.11 o
  -1   8   9        124.76        126.11         2.82 o
   0   8   9        321.00        294.06         4.75 o
   1   8   9          8.78          9.37         0.84 o
   2   8   9         13.47         12.86         0.99 o
   3   8   9         49.28         49.95         1.46 o
   4   8   9         16.98         15.99         1.31 o
   5   8   9         10.63         13.30         1.36 o
  -6   9   9        119.80        121.14         3.49 o
  -5   9   9         94.47         98.69         2.69 o
  -4   9   9         27.00         25.24         1.85 o
  -3   9   9         31.39         31.19         1.75 o
  -2   9   9        326.37        311.21         5.16 o
  -1   9   9         53.17         48.93         1.91 o
   0   9   9        262.09        259.76         4.38 o
   1   9   9        164.96        133.68         2.33 o
   2   9   9         23.52         25.17         1.22 o
   3   9   9         48.95         52.52         1.51 o
   4   9   9          6.38          4.75         1.09 o
   5   9   9          5.63          7.31         1.27 o
  -5  10   9          4.86          4.64         1.30 o
  -4  10   9         50.28         50.11         2.08 o
  -3  10   9         91.36         88.13         3.58 o
  -2  10   9         20.04         20.69         1.53 o
  -1  10   9         25.88         26.17         1.52 o
   0  10   9         47.67         43.10         1.88 o
   1  10   9        116.52        112.04         2.17 o
   2  10   9         17.80         22.93         1.19 o
   3  10   9         72.84         82.60         1.92 o
   4  10   9         24.43         28.14         1.60 o
  -5  11   9         21.46         21.45         1.84 o
  -4  11   9         11.77         14.43         1.81 o
  -3  11   9         64.63         62.07         2.25 o
  -2  11   9        123.93        120.08         2.99 o
  -1  11   9         14.87         15.94         1.33 o
   0  11   9         17.10         16.93         1.39 o
   1  11   9        115.52         94.28         2.23 o
   2  11   9         49.67         50.01         1.61 o
   3  11   9          0.95          2.40         0.84 o
   4  11   9         28.01         35.16         1.78 o
  -5  12   9          6.87          7.37         1.43 o
  -4  12   9         31.70         32.87         2.76 o
  -3  12   9        110.92        108.69         3.03 o
  -2  12   9          6.03          7.70         1.46 o
  -1  12   9         58.55         52.70         2.30 o
   0  12   9          3.40          1.83         0.99 o
   1  12   9         29.84         30.27         1.52 o
   2  12   9         11.15         14.83         1.07 o
   3  12   9         30.14         28.03         1.34 o
   4  12   9         85.91         88.74         2.44 o
  -5  13   9          7.87          5.01         1.42 o
  -4  13   9          4.32          5.10         1.07 o
  -3  13   9          7.56          7.92         1.25 o
  -2  13   9         13.63         14.74         1.85 o
  -1  13   9         30.48         28.43         2.82 o
   0  13   9         50.44         44.98         2.81 o
   1  13   9         62.63         52.21         1.80 o
   2  13   9          3.09          7.53         1.28 o
   3  13   9          5.77          5.79         1.00 o
   4  13   9         23.85         27.23         2.89 o
  -5  14   9         42.66         41.78         2.45 o
  -4  14   9         61.80         63.14         2.19 o
  -3  14   9         13.46         14.77         1.30 o
  -2  14   9          0.81         -0.12         1.00 o
  -1  14   9         33.72         38.42         2.50 o
   0  14   9          1.48          1.97         1.10 o
   1  14   9          0.36          2.39         0.97 o
   2  14   9          6.74          5.67         1.11 o
   3  14   9         11.85         12.04         1.17 o
   4  14   9         73.91         76.25         3.00 o
  -4  15   9          0.72          3.30         1.11 o
  -3  15   9         39.66         38.66         1.88 o
  -2  15   9          0.84          1.75         1.11 o
  -1  15   9          6.54          5.35         1.36 o
   0  15   9         23.27         25.12         1.67 o
   1  15   9         10.19          8.83         1.27 o
   2  15   9         32.80         31.83         2.05 o
   3  15   9         34.03         38.33         1.70 o
  -4  16   9         20.83         21.29         1.63 o
  -3  16   9         23.61         27.68         1.69 o
  -2  16   9         13.94         15.78         1.39 o
  -1  16   9         15.33         15.99         1.71 o
   0  16   9         22.92         22.44         1.60 o
   1  16   9          6.96          3.73         1.34 o
   2  16   9         25.16         29.27         1.65 o
   3  16   9          9.57         12.11         1.34 o
  -4  17   9          8.06          8.99         1.12 o
  -3  17   9         19.44         18.57         1.57 o
  -2  17   9          6.92          4.52         1.15 o
  -1  17   9         23.20         19.62         2.29 o
   0  17   9          2.31          4.42         1.47 o
   1  17   9          2.03          1.08         1.29 o
   2  17   9          0.65          0.83         1.07 o
   3  17   9          5.65          3.79         1.07 o
  -3  18   9         93.38         96.24         2.54 o
  -2  18   9         11.52         11.70         1.48 o
  -1  18   9         35.01         33.83         2.00 o
   0  18   9         40.04         46.68         9.67 o
   1  18   9         56.26         62.53         2.46 o
   2  18   9          5.53         10.13         1.33 o
  -3  19   9         14.38         15.48         1.51 o
  -2  19   9         94.97         96.67         2.61 o
  -1  19   9         85.03         85.76         2.61 o
   0  19   9         39.69         38.61         2.95 o
   1  19   9         25.04         29.80         1.69 o
   2  19   9          9.97         11.45         1.36 o
  -2  20   9         35.95         36.95         2.04 o
  -1  20   9         30.29         31.88         1.88 o
   0  20   9         59.54         61.28         2.95 o
   1  20   9         23.48         28.85         3.60 o
  -1  21   9          3.61          4.92         1.32 o
   0  21   9         39.19         44.81         2.76 o
  -1 -19  10          7.58          8.08         1.22 o
   0 -19  10         40.46         45.21         2.75 o
  -2 -18  10          1.08         -0.89         1.05 o
  -1 -18  10         18.96         20.64         1.59 o
   0 -18  10         26.27         25.42         1.58 o
   1 -18  10         24.09         25.99         2.70 o
  -3 -17  10         14.75         13.97         1.73 o
  -2 -17  10         23.80         24.28         1.64 o
  -1 -17  10         19.00         19.62         1.74 o
   0 -17  10          1.15          0.83         1.53 o
   1 -17  10         64.54         71.06         2.77 o
   2 -17  10         72.79         79.27         2.99 o
  -3 -16  10          2.09          2.05         1.03 o
  -2 -16  10          2.07          1.42         1.12 o
  -1 -16  10          6.95          9.42         1.29 o
   0 -16  10          5.50          7.02         1.13 o
   1 -16  10          4.39          4.13         1.34 o
   2 -16  10          3.70          2.56         1.36 o
  -4 -15  10         44.98         54.88         2.17 o
  -3 -15  10          8.77         10.45         1.26 o
  -2 -15  10         16.54         15.64         1.37 o
  -1 -15  10         18.07         19.04         1.48 o
   0 -15  10         36.87         37.31         2.27 o
   1 -15  10        103.71        105.12         3.10 o
   2 -15  10          3.83          1.64         1.72 o
  -4 -14  10         15.84         15.86         1.38 o
  -3 -14  10         11.33         10.60         1.24 o
  -2 -14  10          8.31          8.68         1.53 o
  -1 -14  10         13.92         10.21         1.22 o
   0 -14  10         49.10         50.37         2.07 o
   1 -14  10         13.89         14.43         1.70 o
   2 -14  10          1.00          3.24         1.31 o
   3 -14  10         33.77         40.20         2.40 o
  -4 -13  10         65.37         69.78         2.25 o
  -3 -13  10          9.32          8.83         1.16 o
  -2 -13  10         30.53         33.63         1.71 o
  -1 -13  10          2.27          5.01         1.76 o
   0 -13  10         27.24         31.01         1.68 o
   1 -13  10         62.44         66.56         2.19 o
   2 -13  10         16.42         17.33         1.70 o
   3 -13  10         43.65         43.38         2.46 o
  -4 -12  10         22.35         26.18         1.71 o
  -3 -12  10         56.81         61.45         2.01 o
  -2 -12  10          9.63          8.91         1.11 o
  -1 -12  10         58.30         59.15         2.29 o
   0 -12  10         24.83         24.24         2.16 o
   1 -12  10          8.49         12.74         1.28 o
   2 -12  10         42.68         47.79         3.81 o
   3 -12  10          4.72          6.68         1.40 o
  -5 -11  10         23.50         26.15         3.02 o
  -4 -11  10         49.17         47.79         2.42 o
  -3 -11  10          2.55          3.10         0.92 o
  -2 -11  10         29.97         31.27         2.08 o
  -1 -11  10         46.08         45.16         2.07 o
   0 -11  10         22.28         21.31         1.42 o
   1 -11  10         28.70         26.49         1.58 o
   2 -11  10          2.28          4.87         1.17 o
   3 -11  10         64.96         69.03         2.47 o
  -5 -10  10         17.68         20.16         1.97 o
  -4 -10  10         25.37         23.86         1.57 o
  -3 -10  10        146.79        149.65         2.94 o
  -2 -10  10        126.39        122.81         4.70 o
  -1 -10  10         38.03         36.66         1.95 o
   0 -10  10        320.70        300.08         4.99 o
   1 -10  10        108.99         96.87         2.44 o
   2 -10  10         18.83         15.37         1.41 o
   3 -10  10         50.85         56.90         2.28 o
   4 -10  10         23.99         25.95         1.69 o
  -5  -9  10         30.21         34.19         1.89 o
  -4  -9  10          0.04          0.23         0.89 o
  -3  -9  10         10.55          9.89         1.09 o
  -2  -9  10        133.54        138.44         3.23 o
  -1  -9  10         12.96         10.31         1.28 o
   0  -9  10         15.33         16.77         1.91 o
   1  -9  10         41.77         43.11         1.79 o
   2  -9  10         22.77         26.50         1.72 o
   3  -9  10          9.47         12.04         1.36 o
   4  -9  10          2.60          4.10         1.15 o
  -5  -8  10         22.66         23.17         1.92 o
  -4  -8  10         21.19         20.38         1.33 o
  -3  -8  10        146.54        147.04         2.85 o
  -2  -8  10         20.32         21.56         1.54 o
  -1  -8  10         67.66         68.62         2.30 o
   0  -8  10        129.31        127.84         3.07 o
   1  -8  10         30.67         30.93         2.37 o
   2  -8  10          1.59          1.25         0.91 o
   3  -8  10          2.89          1.40         1.13 o
   4  -8  10          3.56          4.40         1.12 o
  -5  -7  10         17.15         23.47         1.57 o
  -4  -7  10         19.99         24.44         1.40 o
  -3  -7  10         51.78         46.21         1.97 o
  -2  -7  10        133.42        124.82         2.97 o
  -1  -7  10        215.97        201.94         6.23 o
   0  -7  10         63.11         62.27         2.22 o
   1  -7  10         24.66         27.22         1.51 o
   2  -7  10          6.48          9.68         1.11 o
   3  -7  10         20.00         19.97         1.40 o
   4  -7  10          3.95          4.50         1.28 o
  -5  -6  10          5.84          6.90         1.15 o
  -4  -6  10         73.60         76.85         1.95 o
  -3  -6  10        192.93        191.78         3.74 o
  -2  -6  10          8.86         12.93         1.31 o
  -1  -6  10          3.56          4.62         1.11 o
   0  -6  10          3.65          4.51         1.08 o
   1  -6  10         61.06         62.20         2.24 o
   2  -6  10          2.24          3.84         0.95 o
   3  -6  10        145.79        154.76         2.82 o
   4  -6  10         84.72         96.08         2.83 o
  -5  -5  10          8.07          7.33         1.35 o
  -4  -5  10        126.23        118.47         2.60 o
  -3  -5  10         34.91         39.06         2.18 o
  -2  -5  10         13.57         15.01         1.30 o
  -1  -5  10         14.04         13.93         1.31 o
   0  -5  10          2.88          4.07         1.05 o
   1  -5  10         50.85         51.02         1.83 o
   2  -5  10         26.04         29.02         1.40 o
   3  -5  10         49.35         50.93         1.77 o
   4  -5  10          7.95         11.57         1.28 o
  -5  -4  10         12.68         14.24         1.54 o
  -4  -4  10         42.68         47.91         2.27 o
  -3  -4  10        235.11        218.74         4.64 o
  -2  -4  10        185.38        174.91         3.52 o
  -1  -4  10         76.61         69.19         2.21 o
   0  -4  10        167.07        156.58         3.33 o
   1  -4  10         12.29         13.33         1.18 o
   2  -4  10          1.87          1.88         0.80 o
   3  -4  10         16.94         18.09         1.15 o
   4  -4  10         22.19         23.93         1.55 o
  -6  -3  10          0.53         -2.14         1.20 o
  -5  -3  10          6.95          9.07         1.32 o
  -4  -3  10          2.26          1.30         0.93 o
  -3  -3  10          0.95          1.00         1.18 o
  -2  -3  10        179.01        165.07         3.36 o
  -1  -3  10         19.77         19.12         1.43 o
   0  -3  10        221.61        218.36         4.02 o
   1  -3  10         70.35         72.66         2.05 o
   2  -3  10         17.48         16.75         1.08 o
   3  -3  10         88.63         86.15         1.96 o
   4  -3  10          3.83          5.25         1.11 o
  -6  -2  10          7.20         10.03         1.51 o
  -5  -2  10          7.59         10.04         1.25 o
  -4  -2  10         19.56         18.25         1.53 o
  -3  -2  10         58.56         60.33         2.40 o
  -2  -2  10         24.67         28.62         1.65 o
  -1  -2  10         75.95         73.44         2.26 o
   0  -2  10          9.87         11.00         1.27 o
   1  -2  10        145.42        140.96         2.54 o
   2  -2  10          2.18          3.37         0.81 o
   3  -2  10         12.07         13.31         1.06 o
   4  -2  10          9.83         10.34         1.48 o
  -6  -1  10         27.37         29.76         2.04 o
  -5  -1  10          5.64          5.02         1.23 o
  -4  -1  10         36.66         46.67         3.39 o
  -3  -1  10         73.64         68.20         2.23 o
  -2  -1  10        274.91        268.90         6.86 o
  -1  -1  10        121.23        117.44         2.81 o
   0  -1  10        173.22        155.60         2.92 o
   1  -1  10        198.17        184.35         2.92 o
   2  -1  10         25.41         26.95         1.14 o
   3  -1  10         35.54         45.51         1.71 o
   4  -1  10          1.08          0.11         0.96 o
  -6   0  10          7.74         11.58         1.52 o
  -5   0  10         21.68         28.76         1.88 o
  -4   0  10         85.81         88.92         3.04 o
  -3   0  10          6.75          7.57         1.22 o
  -2   0  10          6.59          5.25         1.05 o
  -1   0  10         51.91         46.56         1.91 o
   0   0  10          4.37          4.08         1.10 o
   1   0  10          5.83          7.48         1.10 o
   2   0  10          0.03         -0.21         0.63 o
   3   0  10          3.81          3.18         0.96 o
   4   0  10          2.68          1.39         1.10 o
  -6   1  10         27.37         29.76         2.06 o
  -5   1  10          5.65          6.45         1.49 o
  -4   1  10         36.61         40.79         1.85 o
  -3   1  10         73.53         68.90         3.51 o
  -2   1  10        275.35        268.32         4.47 o
  -1   1  10        121.12        117.94         2.80 o
   0   1  10        172.92        154.93         3.83 o
   1   1  10        198.15        188.78         3.36 o
   2   1  10         25.43         26.26         1.21 o
   3   1  10         35.58         43.48         1.85 o
   4   1  10          1.09          0.51         1.28 o
  -6   2  10          7.16         10.07         1.50 o
  -5   2  10          7.59          7.23         1.93 o
  -4   2  10         19.58         18.19         1.23 o
  -3   2  10         58.52         56.54         2.83 o
  -2   2  10         24.70         26.51         1.84 o
  -1   2  10         75.92         77.26         2.34 o
   0   2  10          9.83         10.99         1.15 o
   1   2  10        145.44        142.86         2.86 o
   2   2  10          2.20          3.41         0.79 o
   3   2  10         12.19         12.94         1.26 o
   4   2  10          9.86          8.72         1.36 o
  -6   3  10          0.51         -0.21         1.22 o
  -5   3  10          6.93          8.92         1.22 o
  -4   3  10          2.24          3.07         0.98 o
  -3   3  10          0.96          0.84         1.05 o
  -2   3  10        179.35        172.77         4.02 o
  -1   3  10         19.83         18.22         1.60 o
   0   3  10        221.38        223.30         3.95 o
   1   3  10         70.40         69.29         2.09 o
   2   3  10         17.65         17.27         1.50 o
   3   3  10         88.55         85.40         2.30 o
   4   3  10          3.82          6.32         1.79 o
  -5   4  10         12.58         13.16         1.60 o
  -4   4  10         42.62         49.51         2.20 o
  -3   4  10        235.22        220.74         4.67 o
  -2   4  10        185.38        180.09         4.12 o
  -1   4  10         76.87         75.82         2.27 o
   0   4  10        167.17        158.91         3.03 o
   1   4  10         12.26         11.94         1.19 o
   2   4  10          1.90          2.28         0.87 o
   3   4  10         17.08         14.91         1.29 o
   4   4  10         22.20         24.72         1.73 o
  -5   5  10          8.13          8.45         1.44 o
  -4   5  10        126.34        118.86         4.21 o
  -3   5  10         34.91         35.94         2.59 o
  -2   5  10         13.52         13.59         1.97 o
  -1   5  10         14.09         11.71         2.03 o
   0   5  10          2.85          3.91         1.01 o
   1   5  10         50.69         49.21         1.73 o
   2   5  10         26.15         28.41         1.39 o
   3   5  10         49.27         53.40         2.47 o
   4   5  10          7.89         11.06         1.42 o
  -5   6  10          5.79          4.19         1.29 o
  -4   6  10         73.48         79.60         2.54 o
  -3   6  10        193.21        200.79         4.01 o
  -2   6  10          8.82          9.78         1.57 o
  -1   6  10          3.60          6.80         1.16 o
   0   6  10          3.61          1.84         0.93 o
   1   6  10         60.98         60.62         1.96 o
   2   6  10          2.22          4.10         0.91 o
   3   6  10        146.00        150.77         3.02 o
   4   6  10         84.66         91.14         2.76 o
  -5   7  10         17.21         20.78         2.52 o
  -4   7  10         19.96         21.52         1.59 o
  -3   7  10         51.73         50.81         2.18 o
  -2   7  10        133.36        129.54         4.19 o
  -1   7  10        216.02        209.47         7.85 o
   0   7  10         63.26         62.92         2.04 o
   1   7  10         24.67         23.14         1.36 o
   2   7  10          6.43          8.03         1.05 o
   3   7  10         20.12         20.47         1.44 o
   4   7  10          3.90          2.96         1.24 o
  -5   8  10         22.65         20.73         1.84 o
  -4   8  10         21.23         21.80         1.63 o
  -3   8  10        146.19        138.08         3.28 o
  -2   8  10         20.38         24.01         3.25 o
  -1   8  10         67.61         66.65         2.20 o
   0   8  10        128.97        128.53         3.09 o
   1   8  10         30.53         28.41         1.59 o
   2   8  10          1.60          1.96         0.94 o
   3   8  10          2.87          3.12         1.07 o
   4   8  10          3.58          3.60         1.10 o
  -5   9  10         30.08         31.24         3.31 o
  -4   9  10          0.04          0.81         1.06 o
  -3   9  10         10.49         12.34         1.37 o
  -2   9  10        133.59        139.21         3.68 o
  -1   9  10         13.08         10.57         1.29 o
   0   9  10         15.48         18.11         1.35 o
   1   9  10         41.59         44.67         1.88 o
   2   9  10         22.67         27.01         1.55 o
   3   9  10          9.51         12.33         1.27 o
   4   9  10          2.63          4.00         1.16 o
  -5  10  10         17.69         19.74         1.87 o
  -4  10  10         25.43         25.98         1.77 o
  -3  10  10        146.66        151.61         3.55 o
  -2  10  10        126.45        122.66         3.50 o
  -1  10  10         38.07         38.28         2.16 o
   0  10  10        320.57        294.41         6.93 o
   1  10  10        108.78         98.78         2.54 o
   2  10  10         18.81         16.94         1.21 o
   3  10  10         50.84         54.63         1.88 o
   4  10  10         24.01         24.92         1.81 o
  -5  11  10         23.58         26.81         2.05 o
  -4  11  10         49.33         54.46         2.37 o
  -3  11  10          2.57          2.67         1.16 o
  -2  11  10         30.07         33.66         2.30 o
  -1  11  10         46.17         40.30         2.30 o
   0  11  10         22.36         19.41         1.55 o
   1  11  10         28.60         27.91         1.89 o
   2  11  10          2.29          4.00         0.98 o
   3  11  10         64.89         65.72         2.26 o
  -4  12  10         22.39         23.93         1.83 o
  -3  12  10         56.66         59.35         4.08 o
  -2  12  10          9.64          7.63         1.45 o
  -1  12  10         58.20         60.84         2.61 o
   0  12  10         24.80         23.40         1.70 o
   1  12  10          8.44         13.03         1.57 o
   2  12  10         42.62         48.43         2.20 o
   3  12  10          4.77          6.33         1.22 o
  -4  13  10         65.47         67.23         2.32 o
  -3  13  10          9.37          9.71         1.40 o
  -2  13  10         30.49         30.54         2.12 o
  -1  13  10          2.25          5.04         1.33 o
   0  13  10         27.29         32.37         1.90 o
   1  13  10         62.67         65.25         2.84 o
   2  13  10         16.54         17.05         1.30 o
   3  13  10         43.54         44.33         2.54 o
  -4  14  10         15.98         20.36         1.57 o
  -3  14  10         11.27         10.86         1.78 o
  -2  14  10          8.36          8.72         1.53 o
  -1  14  10         13.89         12.75         1.64 o
   0  14  10         49.18         44.40         2.11 o
   1  14  10         14.02         12.84         2.10 o
   2  14  10          0.99         -1.53         1.00 o
   3  14  10         33.76         35.95         1.87 o
  -4  15  10         44.98         53.43         2.26 o
  -3  15  10          8.77         11.66         1.62 o
  -2  15  10         16.53         19.90         2.34 o
  -1  15  10         18.08         19.49         1.88 o
   0  15  10         36.85         38.75         2.10 o
   1  15  10        103.73        106.48         3.64 o
   2  15  10          3.86          3.17         1.16 o
  -3  16  10          2.11          1.87         1.16 o
  -2  16  10          2.08          1.83         1.36 o
  -1  16  10          6.95          7.76         1.55 o
   0  16  10          5.49          6.43         2.01 o
   1  16  10          4.38          2.88         1.65 o
   2  16  10          3.66          2.63         1.18 o
  -3  17  10         14.74         14.61         1.52 o
  -2  17  10         23.79         25.06         1.93 o
  -1  17  10         19.12         21.74         3.14 o
   0  17  10          1.15          0.42         1.30 o
   1  17  10         64.37         66.03         3.17 o
   2  17  10         72.90         76.61         4.03 o
  -2  18  10          1.09          1.04         1.27 o
  -1  18  10         19.06         19.84         2.38 o
   0  18  10         26.24         22.46         2.34 o
   1  18  10         24.11         27.21         2.48 o
  -1  19  10          7.68          7.89         1.70 o
   0  19  10         40.44         40.50         2.41 o
  -1 -16  11         11.45         13.21         1.43 o
   0 -16  11         16.10         22.16         1.53 o
  -2 -15  11          6.56          7.71         1.28 o
  -1 -15  11         13.16         13.72         1.43 o
   0 -15  11         42.34         51.09         2.54 o
   1 -15  11         27.60         29.05         2.10 o
  -3 -14  11          6.40          5.45         1.31 o
  -2 -14  11         30.31         32.59         2.23 o
  -1 -14  11          9.70          7.54         1.43 o
   0 -14  11          4.99          5.89         1.38 o
   1 -14  11         27.46         31.44         2.54 o
  -3 -13  11         12.39         12.29         1.34 o
  -2 -13  11          1.85          0.73         0.99 o
  -1 -13  11          9.15         11.03         1.46 o
   0 -13  11        104.54        105.24         3.13 o
   1 -13  11         82.05         88.02         3.07 o
   2 -13  11          7.05          8.99         1.54 o
  -3 -12  11          6.65          4.25         1.13 o
  -2 -12  11         33.77         38.53         1.89 o
  -1 -12  11         25.32         27.79         1.88 o
   0 -12  11         14.64         16.12         1.62 o
   1 -12  11         47.83         47.09         2.36 o
   2 -12  11         22.02         24.63         1.99 o
  -4 -11  11          7.99          7.38         1.32 o
  -3 -11  11         15.49         16.97         1.72 o
  -2 -11  11          8.72         12.79         1.64 o
  -1 -11  11         28.28         33.15         2.01 o
   0 -11  11         26.76         26.36         1.87 o
   1 -11  11         13.61         14.29         1.41 o
   2 -11  11         15.57         11.99         1.58 o
  -4 -10  11         10.63         12.11         1.41 o
  -3 -10  11         11.89         10.90         1.22 o
  -2 -10  11         73.00         72.89         3.60 o
  -1 -10  11         16.17         19.18         1.64 o
   0 -10  11         11.17         19.21         1.65 o
   1 -10  11        101.32        104.45         2.67 o
   2 -10  11          1.04          3.44         1.42 o
   3 -10  11          0.76          1.91         1.37 o
  -4  -9  11         95.46        103.87         2.85 o
  -3  -9  11         23.76         22.75         1.47 o
  -2  -9  11         32.96         30.78         3.10 o
  -1  -9  11        113.05        103.34         2.94 o
   0  -9  11         58.99         63.67         2.39 o
   1  -9  11         90.71         98.81         3.06 o
   2  -9  11          6.42          6.45         1.39 o
   3  -9  11          9.42         11.97         1.68 o
  -4  -8  11         19.73         23.13         1.60 o
  -3  -8  11         48.50         45.75         3.46 o
  -2  -8  11         62.58         57.75         2.97 o
  -1  -8  11         58.64         60.94         3.29 o
   0  -8  11        107.07         98.93         2.85 o
   1  -8  11         67.33         65.76         2.19 o
   2  -8  11         12.06         15.18         2.38 o
   3  -8  11         18.28         22.78         3.40 o
  -4  -7  11        103.29        102.93         3.35 o
  -3  -7  11          9.59          8.47         1.28 o
  -2  -7  11         61.97         64.49         2.35 o
  -1  -7  11         26.57         25.39         1.73 o
   0  -7  11         13.27         15.46         1.49 o
   1  -7  11         18.04         19.09         1.41 o
   2  -7  11         66.81         75.86         2.64 o
   3  -7  11         24.44         29.47         1.83 o
  -5  -6  11         31.32         35.57         1.92 o
  -4  -6  11         19.49         23.88         1.64 o
  -3  -6  11         80.00         81.37         4.33 o
  -2  -6  11         22.96         26.95         1.73 o
  -1  -6  11         28.39         28.70         1.79 o
   0  -6  11         19.95         19.66         1.62 o
   1  -6  11         49.15         55.88         2.52 o
   2  -6  11         78.44         83.57         3.13 o
   3  -6  11         10.32         14.74         1.40 o
  -5  -5  11         17.84         17.09         1.83 o
  -4  -5  11         85.42         91.85         4.84 o
  -3  -5  11          5.85          8.85         2.41 o
  -2  -5  11          3.56          1.89         1.04 o
  -1  -5  11          1.46          1.16         1.01 o
   0  -5  11         22.50         26.25         1.74 o
   1  -5  11          4.32          9.49         1.57 o
   2  -5  11         40.71         43.55         2.22 o
   3  -5  11         42.46         46.42         1.96 o
  -5  -4  11         18.46         18.56         1.90 o
  -4  -4  11         10.73         12.22         1.31 o
  -3  -4  11         56.97         54.10         2.51 o
  -2  -4  11          4.18          3.46         1.07 o
  -1  -4  11          6.02          6.31         1.15 o
   0  -4  11         41.42         38.80         2.25 o
   1  -4  11         79.39         73.89         3.31 o
   2  -4  11        165.51        170.11         3.78 o
   3  -4  11          4.76          4.50         1.10 o
  -5  -3  11         22.89         25.30         2.24 o
  -4  -3  11          3.09          2.84         1.26 o
  -3  -3  11         59.90         58.84         2.56 o
  -2  -3  11         73.14         73.92         2.42 o
  -1  -3  11         51.26         49.80         2.10 o
   0  -3  11         36.99         33.03         1.92 o
   1  -3  11         18.76         18.40         1.59 o
   2  -3  11         35.48         41.78         2.12 o
   3  -3  11          2.78          3.59         0.97 o
   4  -3  11          9.88         10.21         1.47 o
  -5  -2  11          1.27          4.61         1.51 o
  -4  -2  11         27.78         31.01         1.91 o
  -3  -2  11         37.17         33.80         2.17 o
  -2  -2  11         20.82         18.47         1.51 o
  -1  -2  11         63.61         59.49         2.27 o
   0  -2  11         36.27         36.71         2.70 o
   1  -2  11         63.57         53.72         2.20 o
   2  -2  11         25.17         23.99         1.61 o
   3  -2  11          4.05          5.56         1.13 o
   4  -2  11         10.77         12.33         1.54 o
  -5  -1  11          5.83          7.63         1.97 o
  -4  -1  11         27.51         32.16         2.38 o
  -3  -1  11        201.78        186.59         4.40 o
  -2  -1  11        122.16        115.38         4.63 o
  -1  -1  11         31.63         30.65         1.82 o
   0  -1  11         19.46         17.44         1.51 o
   1  -1  11         26.57         27.56         1.60 o
   2  -1  11          6.60          6.70         1.13 o
   3  -1  11         12.81         11.32         1.27 o
   4  -1  11          6.94          9.28         1.86 o
  -5   0  11          0.05         -1.25         1.35 o
  -4   0  11         28.96         28.69         1.80 o
  -3   0  11         91.79        100.10         3.19 o
  -2   0  11        103.83        107.50         2.81 o
  -1   0  11        442.62        438.48         7.51 o
   0   0  11          0.02         -0.56         0.93 o
   1   0  11         29.62         29.54         1.66 o
   2   0  11         22.61         24.91         1.61 o
   3   0  11          0.04          0.70         1.12 o
   4   0  11          5.23          3.26         1.45 o
  -5   1  11          5.84          4.93         1.31 o
  -4   1  11         27.52         35.14         2.22 o
  -3   1  11        201.86        198.54         5.95 o
  -2   1  11        122.21        113.50         4.62 o
  -1   1  11         31.68         30.46         1.72 o
   0   1  11         19.41         19.63         1.39 o
   1   1  11         26.64         28.36         1.81 o
   2   1  11          6.70          4.59         1.09 o
   3   1  11         12.76         10.46         1.40 o
   4   1  11          6.93          6.39         1.57 o
  -5   2  11          1.29          2.36         1.36 o
  -4   2  11         27.79         33.01         2.12 o
  -3   2  11         37.42         29.68         2.07 o
  -2   2  11         20.81         18.72         2.14 o
  -1   2  11         63.44         59.64         2.26 o
   0   2  11         36.39         34.26         2.23 o
   1   2  11         63.72         61.94         2.13 o
   2   2  11         25.15         26.09         1.50 o
   3   2  11          4.02          3.56         1.74 o
   4   2  11         10.78         15.14         1.85 o
  -5   3  11         22.93         21.18         2.10 o
  -4   3  11          3.07          3.89         1.21 o
  -3   3  11         59.87         63.29         2.66 o
  -2   3  11         73.18         72.07         2.98 o
  -1   3  11         51.24         45.47         2.50 o
   0   3  11         36.88         34.49         1.99 o
   1   3  11         18.83         17.40         1.40 o
   2   3  11         35.55         44.00         2.03 o
   3   3  11          2.78          4.59         1.24 o
   4   3  11          9.87         11.34         1.73 o
  -5   4  11         18.51         21.95         2.31 o
  -4   4  11         10.72         11.40         1.78 o
  -3   4  11         57.02         56.01         2.51 o
  -2   4  11          4.19          5.49         1.36 o
  -1   4  11          6.10          5.09         1.67 o
   0   4  11         41.39         35.57         1.75 o
   1   4  11         79.74         75.69         2.28 o
   2   4  11        165.38        171.61         3.91 o
   3   4  11          4.75          4.32         1.26 o
  -5   5  11         17.81         20.17         2.22 o
  -4   5  11         85.31         93.05         3.78 o
  -3   5  11          5.90          7.45         1.74 o
  -2   5  11          3.55         -0.14         1.12 o
  -1   5  11          1.48          1.86         1.04 o
   0   5  11         22.51         26.50         1.56 o
   1   5  11          4.40          7.60         1.15 o
   2   5  11         40.51         43.65         2.05 o
   3   5  11         42.54         44.49         2.17 o
  -5   6  11         31.14         31.78         2.65 o
  -4   6  11         19.54         23.57         1.82 o
  -3   6  11         79.92         78.52         2.91 o
  -2   6  11         22.92         28.22         2.05 o
  -1   6  11         28.49         27.72         1.74 o
   0   6  11         19.92         18.10         1.44 o
   1   6  11         49.16         48.04         1.97 o
   2   6  11         78.37         82.61         2.56 o
   3   6  11         10.23         13.49         1.50 o
  -4   7  11        103.18        102.72         3.05 o
  -3   7  11          9.58          9.52         1.50 o
  -2   7  11         62.17         58.64         2.59 o
  -1   7  11         26.56         24.50         1.68 o
   0   7  11         13.31         14.89         1.38 o
   1   7  11         18.07         17.96         1.46 o
   2   7  11         66.70         75.16         2.44 o
   3   7  11         24.47         31.11         1.96 o
  -4   8  11         19.74         25.31         1.90 o
  -3   8  11         48.36         46.02         2.51 o
  -2   8  11         62.48         57.07         2.59 o
  -1   8  11         58.87         64.61         2.35 o
   0   8  11        107.05        105.28         2.67 o
   1   8  11         67.44         69.24         2.32 o
   2   8  11         12.12         14.70         1.49 o
   3   8  11         18.21         21.41         1.77 o
  -4   9  11         95.33        100.35         3.08 o
  -3   9  11         23.70         28.26         2.22 o
  -2   9  11         33.03         31.05         3.18 o
  -1   9  11        112.88        105.23         3.36 o
   0   9  11         58.95         63.88         2.24 o
   1   9  11         90.76         99.37         3.02 o
   2   9  11          6.40          5.55         1.34 o
   3   9  11          9.37         10.95         1.50 o
  -4  10  11         10.60         12.30         1.58 o
  -3  10  11         11.87         13.39         1.72 o
  -2  10  11         73.09         73.54         2.90 o
  -1  10  11         16.13         20.34         1.86 o
   0  10  11         11.14         17.86         1.51 o
   1  10  11        101.68         98.19         3.11 o
   2  10  11          1.02          0.83         1.19 o
   3  10  11          0.77          3.60         1.30 o
  -4  11  11          7.98          7.09         1.48 o
  -3  11  11         15.46         15.58         1.74 o
  -2  11  11          8.67         10.84         1.65 o
  -1  11  11         28.25         32.69         2.23 o
   0  11  11         26.77         25.94         1.68 o
   1  11  11         13.60         14.00         1.70 o
   2  11  11         15.57         15.10         1.70 o
  -3  12  11          6.64          6.46         1.55 o
  -2  12  11         33.78         32.78         3.02 o
  -1  12  11         25.31         22.77         2.06 o
   0  12  11         14.69         15.70         1.49 o
   1  12  11         48.00         54.79         2.62 o
   2  12  11         22.00         23.46         1.64 o
  -3  13  11         12.37         13.13         1.80 o
  -2  13  11          1.82          2.39         1.40 o
  -1  13  11          9.20          8.96         1.67 o
   0  13  11        104.60        106.60         2.82 o
   1  13  11         81.98         92.94         2.74 o
   2  13  11          7.05          8.02         1.33 o
  -3  14  11          6.38          6.44         1.65 o
  -2  14  11         30.39         29.42         3.08 o
  -1  14  11          9.75          9.93         1.68 o
   0  14  11          5.02          7.97         1.37 o
   1  14  11         27.49         33.60         2.03 o
  -2  15  11          6.52          6.95         1.65 o
  -1  15  11         13.07         11.49         1.75 o
   0  15  11         42.29         47.85         2.59 o
   1  15  11         27.53         29.56         1.95 o
  -1  16  11         11.42         11.97         1.82 o
   0  16  11         16.00         20.07         2.05 o
  -1 -12  12         28.60         26.09         1.97 o
   0 -12  12          9.71         10.04         1.56 o
  -2 -11  12          9.38         12.26         1.82 o
  -1 -11  12          4.94          5.17         1.57 o
   0 -11  12        104.52        102.08         3.24 o
   1 -11  12         16.44         17.71         2.13 o
  -2 -10  12         53.32         51.79         2.49 o
  -1 -10  12         31.27         32.96         2.10 o
   0 -10  12         34.27         41.94         2.30 o
   1 -10  12         17.69         18.28         2.12 o
  -3  -9  12         29.90         27.90         1.66 o
  -2  -9  12         21.40         20.22         1.74 o
  -1  -9  12          9.49          9.70         1.89 o
   0  -9  12         96.34        107.06         3.32 o
   1  -9  12          4.37          6.00         1.70 o
  -3  -8  12         29.25         27.37         2.23 o
  -2  -8  12         41.19         43.18         2.26 o
  -1  -8  12         17.28         21.23         1.97 o
   0  -8  12        111.41        113.01         3.26 o
   1  -8  12         49.65         48.11         2.41 o
   2  -8  12          3.71          4.07         1.32 o
  -3  -7  12        132.66        139.62         4.08 o
  -2  -7  12         22.23         26.64         2.21 o
  -1  -7  12         34.54         33.21         2.04 o
   0  -7  12         94.86        111.28         3.23 o
   1  -7  12         42.26         52.17         2.54 o
   2  -7  12          1.72          3.94         1.41 o
  -3  -6  12         16.62         19.21         1.94 o
  -2  -6  12         96.47         97.46         2.94 o
  -1  -6  12         29.55         26.88         1.87 o
   0  -6  12         30.59         29.98         3.10 o
   1  -6  12         40.76         44.05         2.30 o
   2  -6  12          0.51          1.41         1.27 o
  -4  -5  12         45.17         43.00         2.56 o
  -3  -5  12         11.71         12.95         1.72 o
  -2  -5  12         31.73         30.65         2.64 o
  -1  -5  12         97.90         93.97         4.75 o
   0  -5  12         15.82         19.16         1.72 o
   1  -5  12         41.10         40.94         2.24 o
   2  -5  12         31.28         36.31         2.21 o
  -4  -4  12         60.28         57.52         2.88 o
  -3  -4  12          7.69          5.68         1.53 o
  -2  -4  12          2.15          1.66         1.13 o
  -1  -4  12          1.77          3.46         1.20 o
   0  -4  12         27.85         27.18         1.91 o
   1  -4  12          5.40          7.47         1.40 o
   2  -4  12         33.35         34.63         2.13 o
  -4  -3  12         49.36         51.59         4.07 o
  -3  -3  12         11.50         15.28         1.79 o
  -2  -3  12         10.36          7.59         1.32 o
  -1  -3  12          2.12          0.94         1.09 o
   0  -3  12          9.46         14.19         1.53 o
   1  -3  12         16.50         19.85         1.73 o
   2  -3  12         44.33         46.23         2.35 o
  -4  -2  12         21.64         27.21         2.17 o
  -3  -2  12        138.93        138.97         3.96 o
  -2  -2  12         99.48         89.97         2.76 o
  -1  -2  12          8.14          6.22         1.30 o
   0  -2  12          8.67         12.04         1.98 o
   1  -2  12          2.28          2.83         1.20 o
   2  -2  12         19.52         21.21         2.16 o
  -4  -1  12         13.44         16.20         1.88 o
  -3  -1  12          3.86          5.66         1.46 o
  -2  -1  12         23.89         24.63         2.88 o
  -1  -1  12          6.06          5.06         1.21 o
   0  -1  12          3.49          5.01         1.20 o
   1  -1  12         24.09         21.84         1.77 o
   2  -1  12          9.47          7.56         1.95 o
  -4   0  12         12.11         13.72         1.75 o
  -3   0  12          7.33          7.13         1.53 o
  -2   0  12        103.21        108.89         3.50 o
  -1   0  12          7.10         12.75         1.46 o
   0   0  12          0.17          0.45         1.37 o
   1   0  12         15.23         18.83         1.61 o
   2   0  12          1.39          0.50         1.57 o
  -4   1  12         13.35         14.07         1.81 o
  -3   1  12          3.83          5.10         1.47 o
  -2   1  12         23.79         23.10         2.02 o
  -1   1  12          5.97          5.46         1.25 o
   0   1  12          3.48          2.99         1.07 o
   1   1  12         23.97         24.77         1.95 o
   2   1  12          9.49          6.55         1.47 o
  -4   2  12         21.71         21.32         2.00 o
  -3   2  12        138.88        142.09         5.85 o
  -2   2  12         99.42         93.84         5.71 o
  -1   2  12          8.14         10.24         1.33 o
   0   2  12          8.74          9.55         1.47 o
   1   2  12          2.31          2.41         1.07 o
   2   2  12         19.47         22.59         2.23 o
  -4   3  12         49.26         56.04         2.75 o
  -3   3  12         11.58         11.10         1.69 o
  -2   3  12         10.31          6.18         1.50 o
  -1   3  12          2.13          0.07         1.24 o
   0   3  12          9.45         12.95         1.36 o
   1   3  12         16.46         16.89         1.48 o
   2   3  12         44.40         45.87         2.46 o
  -4   4  12         60.25         65.77         4.18 o
  -3   4  12          7.70          6.01         2.35 o
  -2   4  12          2.14         -0.87         1.27 o
  -1   4  12          1.77          2.02         1.20 o
   0   4  12         27.91         28.50         1.84 o
   1   4  12          5.32          6.40         1.25 o
   2   4  12         33.26         39.62         2.35 o
  -4   5  12         45.19         50.54         2.77 o
  -3   5  12         11.66          8.58         1.66 o
  -2   5  12         31.82         31.89         2.98 o
  -1   5  12         98.01         91.17         2.59 o
   0   5  12         15.89         12.31         1.41 o
   1   5  12         41.17         40.63         2.09 o
   2   5  12         31.26         42.99         2.41 o
  -3   6  12         16.51         15.46         1.86 o
  -2   6  12         96.41         93.83         3.27 o
  -1   6  12         29.66         31.60         1.95 o
   0   6  12         30.48         32.82         1.84 o
   1   6  12         40.64         46.04         2.11 o
   2   6  12          0.49          0.93         1.38 o
  -3   7  12        132.48        131.78         4.42 o
  -2   7  12         22.18         25.43         2.12 o
  -1   7  12         34.54         36.42         2.09 o
   0   7  12         95.01        102.19         2.78 o
   1   7  12         42.34         47.46         2.17 o
   2   7  12          1.76          2.00         1.44 o
  -3   8  12         29.31         30.76         2.27 o
  -2   8  12         41.15         41.82         2.52 o
  -1   8  12         17.40         19.48         1.98 o
   0   8  12        111.38        107.01         2.86 o
   1   8  12         49.65         54.30         2.61 o
   2   8  12          3.70          3.32         1.46 o
  -3   9  12         29.85         33.49         2.43 o
  -2   9  12         21.29         18.22         2.36 o
  -1   9  12          9.45          6.04         2.05 o
   0   9  12         96.38        103.02         3.05 o
   1   9  12          4.38          5.16         1.56 o
  -2  10  12         53.36         54.07         2.91 o
  -1  10  12         31.33         29.54         2.33 o
   0  10  12         34.36         38.07         2.03 o
   1  10  12         17.73         21.20         1.98 o
  -2  11  12          9.44         11.57         1.82 o
  -1  11  12          4.94          6.72         1.76 o
   0  11  12        104.62         98.34         2.81 o
   1  11  12         16.38         20.60         2.00 o
  -1  12  12         28.66         26.16         3.58 o
   0  12  12          9.70         12.92         1.75 o
  -1  -6  13         17.41         20.07         1.82 o
   0  -6  13         12.70         11.34         1.65 o
  -2  -5  13         13.04         17.18         1.72 o
  -1  -5  13        103.27         99.73         3.19 o
   0  -5  13         16.30         16.81         1.77 o
  -2  -4  13         21.59         23.66         1.92 o
  -1  -4  13         25.77         25.35         2.48 o
   0  -4  13         24.04         27.08         2.03 o
  -2  -3  13         13.90         13.28         2.95 o
  -1  -3  13         31.28         36.70         2.21 o
   0  -3  13         10.69          7.68         2.11 o
  -2  -2  13         24.10         22.02         2.11 o
  -1  -2  13         18.28         20.75         3.38 o
   0  -2  13          3.54          3.41         1.32 o
   1  -2  13         27.65         23.16         1.94 o
  -2  -1  13         14.84         15.91         1.93 o
  -1  -1  13          1.44          0.94         1.22 o
   0  -1  13          5.96          3.38         1.60 o
   1  -1  13          2.22          3.55         1.40 o
  -2   0  13          6.83          8.25         2.15 o
  -1   0  13          7.74          3.75         1.33 o
   0   0  13          0.29         -1.77         1.21 o
   1   0  13          0.17         -1.99         1.19 o
  -2   1  13         14.81         13.83         1.84 o
  -1   1  13          1.46          2.00         1.29 o
   0   1  13          5.96          4.42         1.66 o
   1   1  13          2.24          3.18         1.32 o
  -2   2  13         24.15         24.94         2.21 o
  -1   2  13         18.30         21.44         1.85 o
   0   2  13          3.53          2.46         1.30 o
   1   2  13         27.75         23.52         1.75 o
  -2   3  13         13.97         16.08         1.96 o
  -1   3  13         31.27         33.40         1.97 o
   0   3  13         10.75          8.47         1.35 o
  -2   4  13         21.62         21.76         2.17 o
  -1   4  13         25.83         26.08         1.80 o
   0   4  13         24.09         31.38         1.90 o
  -2   5  13         13.07         14.94         1.93 o
  -1   5  13        103.18        104.69         2.93 o
   0   5  13         16.36         18.25         1.68 o
  -1   6  13         17.41         18.56         2.00 o
   0   6  13         12.60         12.69         1.78 o
                                                
